# Supplementary material for: Molecular Infectious Disease Epidemiology: Survival Analysis and Algorithms Linking Phylogenies to Transmission Trees
Source: PLoS Comput Biol. 2016 Apr 12;12(4):e1004869. doi: 10.1371/journal.pcbi.1004869 (PMC4829193; doi:10.1371/journal.pcbi.1004869)
Supplement: S1 Data — Used in S2 Text. (CSV) [file pcbi.1004869.s002.csv]

beta.inf	beta.sus	lnlambda	hat_beta.inf	hat_beta.sus	hat_lnlambda	hat_beta.inf.lower	hat_beta.sus.lower	hat_lnlambda.lower	hat_beta.inf.upper	hat_beta.sus.upper	hat_lnlambda.upper	tilde_beta.inf	tilde_beta.sus	tilde_lnlambda	tilde_beta.inf.lower	tilde_beta.sus.lower	tilde_lnlambda.lower	tilde_beta.inf.upper	tilde_beta.sus.upper	tilde_lnlambda.upper	phylo_beta.inf	phylo_beta.sus	phylo_lnlambda	phylo_beta.inf.lower	phylo_beta.sus.lower	phylo_lnlambda.lower	phylo_beta.inf.upper	phylo_beta.sus.upper	phylo_lnlambda.upper
0.063386787065	-0.294422794307	0	-0.03186418064020489	-0.3658911650521847	0.009283539235439276	-0.3634327901513239	-0.7002434168096825	-0.2613506164674891	0.29750189914409786	-0.035887054699163486	0.26103576306991816	-0.08287320849494108	-0.36139288589961766	0.030919101229982572	-0.4820947955422449	-0.6962698393822726	-0.25552010363498945	0.31162940944001927	-0.030817924998319403	0.2939816567636572	0.13520774412764966	-0.38077397831614246	-0.06589600132130394	-0.2163889438015208	-0.7152366638269765	-0.351384721845592	0.4872165789897849	-0.050532707157538645	0.19816649113358475
0.324391777948	-0.906440628086	0	0.49073198705046955	-1.0482456781627378	0.14168270222491594	0.16244716746431576	-1.3805421526877444	-0.15253680108608367	0.822310402461376	-0.7197603619650785	0.41473293510868076	0.2244386768090903	-1.0452281865816744	0.2767536116454066	-0.19332918916063047	-1.3775332060383394	-0.0320483228420096	0.6363366542295922	-0.7167266562502939	0.558851615286651	0.41720803231636033	-1.0474966924040863	0.18088040825898344	0.06597899338551366	-1.3797176278546668	-0.11808146156817759	0.7711838804738864	-0.7189290078018168	0.4565259842791377
-0.109295620562	-0.481546153106	0	0.2333917815528558	-0.38385878961795855	-0.2005383120694039	-0.1111211934854662	-0.7234499759658625	-0.5310316403117463	0.5866182532143657	-0.04323475063889259	0.10363611648808463	0.07857038604652032	-0.3754614926905955	-0.11330553804228649	-0.3625110691325642	-0.7153762465355588	-0.47821141129056965	0.5343895778807889	-0.03440224666658637	0.21279109475205282	0.10493077096397337	-0.37717310147878247	-0.1275982544355117	-0.26855914364742733	-0.7165724620676261	-0.4633700348344758	0.4896735807614414	-0.03611554378001516	0.178773501889648
-0.684626855755	0.0551462603352	0	-0.8160529739391612	-0.18483278924419597	0.22553472358948617	-1.1742973285383278	-0.5211921257591237	-0.046421355409373886	-0.470011359672701	0.15076402095175007	0.4780753121290971	-0.9968544389042203	-0.17880834426682612	0.28229534592286937	-1.4646572940054048	-0.5153316529863313	0.0008972539495108577	-0.5540103844365628	0.15682361029931421	0.5411167529794176	-0.8129140841304034	-0.18502316484273382	0.22441469104332504	-1.2030332329608124	-0.5213353115941627	-0.052504100428145774	-0.4399212355327086	0.1506943740746434	0.4812130213579111
-0.0254687978619	0.122809851229	0	0.1687455790187222	-0.034574298988664064	-0.1805302528136443	-0.1660026500197597	-0.37142648861758126	-0.47683283146571487	0.5061902258591708	0.30012461493924575	0.09398563290324802	0.10236249165299029	-0.03012282602637626	-0.14757349054296331	-0.3208737678592846	-0.3674226131064976	-0.47202037209203396	0.5279134436781803	0.3050243729767747	0.14657936940845645	0.1966131490172706	-0.03643556902848885	-0.1946931454657731	-0.1653825771420678	-0.3734093547459535	-0.502430132042381	0.5623151620929375	0.2983869048469	0.08862162650598954
0.510969534517	0.767750308497	0	0.5049377075180621	0.8403094718120893	-0.05979280835556372	0.15346390804300086	0.518401430865505	-0.41938342570137366	0.8762217836851781	1.1652650878658477	0.2687459103243537	0.5237570550018941	0.8394408195210346	-0.07298559431456154	0.06901646073669016	0.5167889192814132	-0.5102624600344297	1.022462785636462	1.164658494663189	0.30605564426102383	0.5538225305759376	0.8373356785117821	-0.09383350456500177	0.1654158300177547	0.5153895434209119	-0.4823579315618592	0.970848308684465	1.162518269933692	0.2550575075636815
-0.0108346592494	-0.375883507166	0	0.11596933662008367	-0.22604941241153342	-0.18411878229233136	-0.2206766229037823	-0.5661523320210844	-0.47016922432820946	0.45290561387054673	0.11048501952799793	0.08119582643190681	0.027447605852508786	-0.21885365339341037	-0.14368530156891993	-0.3898674677538659	-0.5595258412819872	-0.45042052567779695	0.44474369092576116	0.1182713832025732	0.13546594934095213	0.12054515280979408	-0.2264796835493512	-0.18629093767130775	-0.24257251978608965	-0.5667190183343541	-0.48192986980610963	0.48830175369492257	0.1103002046042602	0.08566380788811925
-0.066215529295	0.618091714721	0	-0.42484344188903145	0.5825748825651814	0.13711917244696292	-0.7584456912298592	0.25159949405264853	-0.1677777141977015	-0.09710511543835747	0.9222231234497499	0.41911992405724313	-0.2832743981231473	0.5775491624158039	0.07833314193060337	-0.7250033596274517	0.24624852498348532	-0.2609467677618378	0.15466464058412038	0.917221598859898	0.38696305133046455	-0.33752993318840363	0.5794330411320525	0.10149565061768395	-0.7108584108245083	0.24836079583912812	-0.21566773994562813	0.029931126454279037	0.9191040063798214	0.3937181420817706
0.750032662961	0.624829864728	0	1.0353298777615063	0.6109062227801081	-0.23637209060483033	0.6965988818950208	0.2904311086794778	-0.5776068504115781	1.388563156863897	0.9322885663819277	0.0780671689815937	0.9533170527985926	0.6126170531678891	-0.1816692995532726	0.5340216173637476	0.2919857539798046	-0.5657712978413836	1.392626611338517	0.9339291391274583	0.1627152419454074	1.050709465665016	0.6106035493103158	-0.2468058545288517	0.6765448725281855	0.29011687863812585	-0.6119136014180292	1.4461464173965064	0.9320044477365268	0.08436515018969909
-0.623997411898	0.998840718911	0	-0.5722078189692185	1.3792838055471675	-0.2120695765986821	-0.9062074760152838	1.048132440281316	-0.5163569880506818	-0.24306843341290862	1.7174695476617432	0.06951263530000903	-0.36445976078444847	1.3747258446458588	-0.3047694770162609	-0.8129468421203633	1.0435039807417978	-0.6562649989800471	0.08898691354205243	1.7129800722592128	0.012197470679865596	-0.504058482494112	1.3776371492011195	-0.24120540762860015	-0.8790058238200138	1.046626316763687	-0.5581827881151364	-0.13527705778777308	1.7160055627220858	0.05088175700217312
0.266177519837	-0.833065899649	0	0.39202947553084583	-1.0049977139439519	-0.008092160509261679	0.05182855260486825	-1.3768872065513966	-0.3054067352349435	0.7374720886406914	-0.6488595736084408	0.26667870637222535	0.19768000274720982	-1.01332879960251	0.10010158232662729	-0.23416976711370935	-1.3851221475162194	-0.22495335018649953	0.6310736762700258	-0.656750943889169	0.3926298832677141	0.319574030198478	-1.0082481420494283	0.033237752084391795	-0.056303187564007644	-1.3799400904827839	-0.27645249532206034	0.7019788140691838	-0.651781449482176	0.3160980569677817
0.620434471993	0.804331900879	0	0.6689574091624311	0.7305732240797583	0.0004867338585815388	0.3398806787698364	0.4104621805563048	-0.3195044173925747	1.0084011896995706	1.051831552891346	0.29688312381037973	0.7504856910147673	0.7253704046421316	-0.04966774862107417	0.313525515940105	0.40501620957284973	-0.43625020680591137	1.2097615093444711	1.047312194030723	0.29350637344327407	0.7980630103732431	0.7224175971076672	-0.07980334311365853	0.42187773208025187	0.40247596845011996	-0.4354631438663826	1.1949707602528559	1.0441480912342205	0.24202613252865435
0.451108710923	0.97364296041	0	0.507618579835951	0.9075999960830388	-0.1021021266690667	0.16661570943630918	0.5714623823720306	-0.497429876838344	0.8641294565084141	1.2571727063180276	0.26306877836934867	0.35595270482280483	0.8972873408130334	0.007516338785352468	-0.07250405010060516	0.5605189770924871	-0.4333664096976161	0.8094358380018305	1.2474308227653892	0.40481541113081604	0.41399000724048535	0.9013033100404816	-0.03388516975034548	0.045877653029065005	0.5649662691272692	-0.43933961460926474	0.7977607710871453	1.251056169502889	0.33890334339056255
-0.196366355575	0.357030010484	0	-0.04321480096356218	0.32904484380975346	0.13433967751213843	-0.3685368585166574	0.004943166980855944	-0.1600696027157139	0.2805055611992426	0.6566673065746518	0.4076641129559496	0.21801443983482235	0.32139737426152953	0.005626183587708482	-0.18830335578690738	-0.00274281582332888	-0.3317941471973227	0.6268848831891097	0.6491333611736242	0.3134650547722028	0.07228544002052253	0.3257414301204488	0.07945806955521434	-0.2868559263047038	0.0015418488853704108	-0.23067697085290204	0.4308744478050418	0.6533272122944348	0.3659959236994922
-0.367645725557	-0.572950675871	0	-0.4465287335067749	-0.49658194685782336	0.059503860188599045	-0.7926372455513169	-0.8383940293445167	-0.2375476933641716	-0.10459565813578527	-0.15418045815745002	0.334782976897736	-0.3229592460234163	-0.4987589337186314	0.0034362710067469496	-0.7465848016827805	-0.8405899568400348	-0.325016890687563	0.09933072693353236	-0.15632058743001104	0.30264909689632713	-0.3471086776694626	-0.4982064325849768	0.014792080457438316	-0.7210106203447363	-0.8401446432460041	-0.29526160344464664	0.02344693375496157	-0.15591136938964484	0.30070307852590367
0.434648286622	-0.995284870561	0	0.5063543524475296	-0.809217049108488	-0.11911085903091598	0.16481565337460546	-1.164440849264118	-0.40151094097463824	0.8464657076492406	-0.46353004540309783	0.1432147517876941	0.41698539126126355	-0.8082242245275412	-0.0768256563581981	-0.005234398469823643	-1.1635364991676227	-0.3792095428565879	0.8280686307778208	-0.46260941307052605	0.20022364916750668	0.5974397600559088	-0.8101396359777319	-0.16424129831482814	0.230081275579877	-1.1653817719337334	-0.4615808622299289	0.964604973490636	-0.4644656479828325	0.10979009293152278
0.645462821063	0.0566919537196	0	0.6661040346539978	-0.10209895678781579	-0.08022084905622834	0.3254934952886552	-0.4343072697996104	-0.41347279503395207	1.0173315288408595	0.23418448928659177	0.22655112886304501	0.57691153816961	-0.09386687496361741	-0.028849508184762146	0.15278811419324467	-0.42696934687014676	-0.393299671192389	1.01177040599172	0.24330375407608154	0.30014481656470776	0.5660944111678223	-0.09278417812938847	-0.022782447063450444	0.20310821559971612	-0.4253745349425795	-0.3597317062802	0.9402196966398357	0.24367718260097473	0.28585012827778067
-0.804431316399	-0.762192210431	0	-0.5591489329090101	-0.6588633248562109	-0.08869969047498301	-0.9302550956325907	-1.0238034612979103	-0.3531061820024281	-0.20093584501925746	-0.30443376114057846	0.15710049130248868	-0.5000239083415274	-0.6593512137831644	-0.10986737474641006	-0.9633138417450633	-1.0242984672882007	-0.39822954105366937	-0.05550791763098072	-0.3049141917277547	0.15350020086479405	-0.50213785384944	-0.6593333373840332	-0.10909627521332269	-0.9094105775366382	-1.0242766334408102	-0.3838442034163635	-0.10969491458733134	-0.30490110244120444	0.14481431271467365
0.298530849792	0.747307647801	0	0.19972742278786285	0.5847256603675095	0.08709309031383956	-0.12214831537369164	0.26426582643868024	-0.21719022906248392	0.5267383743740569	0.9066110791639974	0.3693421996145538	0.32522250962363497	0.5807918906716861	0.015232719256329876	-0.10246590316818066	0.26013954824789987	-0.34875077275899385	0.7685298551415208	0.902726560178745	0.3410835652439061	0.29851848012924387	0.581441907924509	0.030867556546687915	-0.06372869370059529	0.2610669195173682	-0.298016415218155	0.6728953126318553	0.9034940944011303	0.33179586981609754
-0.440034513346	0.957030373547	0	-0.6243574484307461	1.04669548802009	-0.08525736748600284	-0.9608254357266589	0.7089833450280831	-0.4028451446588064	-0.292159090973353	1.3938763446719455	0.20783903467837508	-0.5218859392434061	1.0444273336694516	-0.13053587043771414	-0.9419760006075005	0.706680038932144	-0.4764097488833177	-0.10048026741618155	1.3916672869044073	0.18441900471518818	-0.5494293925514441	1.0450359187778704	-0.11810601131268393	-0.9205715852660421	0.7073185046522962	-0.44710121745705744	-0.18325636411477628	1.3922473505773174	0.1847574906849861
-0.799638621873	0.707876219195	0	-0.9104324332219633	0.49566103382627696	0.03742568400529524	-1.246397483099053	0.1604507643651635	-0.2651177535785001	-0.5779065974581789	0.8377366151711235	0.3163585672564925	-0.8395049042396027	0.4887425935680017	0.008952341367552873	-1.2527312376113588	0.15282592194848138	-0.3147898670647789	-0.4250150344191886	0.8317527969431098	0.3045541403373863	-0.916781453233353	0.4960470970478331	0.039584200155280094	-1.2891801557522966	0.16072405497667475	-0.26968006125840277	-0.5477822953325141	0.8386827467829435	0.3244526091135382
-0.206607645338	-0.837309166464	0	-0.006290773800220801	-1.125327976591267	-0.02101193915359314	-0.37617989631986715	-1.5085947885579833	-0.2713790492912303	0.35027022190240426	-0.7598639341599819	0.2122998988742048	-0.12553478899323753	-1.1222292090704131	0.01804541043433037	-0.5881139666293653	-1.5054575341157956	-0.24290752143802533	0.306715400050771	-0.7566230556447185	0.2586991941525048	-0.09251660376880037	-1.1230670437430859	0.007559379376583873	-0.4937633209930122	-1.5062910928725408	-0.24431521915981413	0.28976885582059453	-0.7575340700938582	0.24159718586949797
-0.379704861361	0.45966349652	0	-0.34826069941246274	0.32050153373942586	0.1511089713009087	-0.6792622041500155	-0.010529902789148261	-0.146470726858047	-0.01573321116864673	0.6540634533781167	0.42676245626178716	-0.3786415822804803	0.3236544026053761	0.16513640981290015	-0.7656274847646604	-0.008042633388449731	-0.14828985459600924	0.012804186232142032	0.657877680956446	0.45206507861237794	-0.32673008477146065	0.3182661392365318	0.14103060708700038	-0.6865417770985988	-0.013084272023524454	-0.16627963461158868	0.03546865939744841	0.6521463597698334	0.42425679077339434
-0.450572313161	-0.0940436303642	0	-0.5263518290440227	0.073560272961801	-0.1619173168052523	-0.8958388505820124	-0.2739102081245682	-0.4354882342528215	-0.1709006198693828	0.4176768726667628	0.09246913277349772	-0.679994319005011	0.07701477351880656	-0.1128877224583	-1.177403349080925	-0.27030907337830506	-0.40059586558587734	-0.21432583196967228	0.4214091063397882	0.1507553268945629	-0.6061401707537374	0.07534248809864261	-0.1358205780788135	-1.0154949639042543	-0.27199165891206417	-0.41203907547924284	-0.21908316665718555	0.4196278486399254	0.12042028674790091
0.584683062371	0.722719807274	0	0.1747297998527319	0.8023815589303532	0.23125592579256737	-0.14581634625717832	0.48272759285540406	-0.08643253364718667	0.5019188234305675	1.1273669186676125	0.525729033476976	-0.043701576734815915	0.8132292439169179	0.3490803436868096	-0.4925587743582736	0.49330476414140906	-0.0056762321079066	0.41030634789293763	1.1387688851263065	0.6681922832181428	0.11876557595919796	0.8050237989190714	0.26265085151599293	-0.23149401899466457	0.4854299728815726	-0.06347653800156171	0.47558224576810426	1.1302370114969762	0.5631717307388328
-0.733158891595	0.0417310568284	0	-1.0217439317829937	0.07705345198891785	-0.027318752934665715	-1.3924153780027302	-0.2659552579805644	-0.32990501035577663	-0.6656480130522746	0.42546333956408766	0.252227667234575	-1.0049392605372742	0.07787285579780433	-0.03341728763482053	-1.4408928633378237	-0.2653140258313075	-0.3494921266672172	-0.5854464671894253	0.42645923498369	0.25654791722292886	-1.0884441348773786	0.07394885483400386	-0.003867943216130665	-1.4944123236859388	-0.2692311751675469	-0.309277172094591	-0.7020400222602285	0.42230678881076344	0.2780419000075024
0.301566476299	-0.305893970801	0	0.4167390664340237	-0.41866035829916143	-0.04893080353898877	0.08201178933987235	-0.755163822880492	-0.3582360958353459	0.7579399374637659	-0.08565927187689039	0.23722613378118806	0.42145696759509	-0.4187232911166115	-0.05162184510272456	-0.01335207723247643	-0.7552357329080669	-0.41012142715469596	0.8670337484664749	-0.08569782028419207	0.26961010537733215	0.5151408376838051	-0.4197398736426124	-0.1069127054454661	0.14035450739859492	-0.7563389794914213	-0.4429797406795582	0.9028216863462589	-0.08682372329442119	0.19930425849831926
0.743727671421	-0.443180369567	0	0.6281809558917413	-0.44166484413919993	0.20489411037294594	0.28544439456583615	-0.7669361778614515	-0.137098610621938	0.98629863991414	-0.11603115510345352	0.5191858784294591	0.5819206906518108	-0.4397784919364568	0.23540506630842417	0.138732462776912	-0.7652975277597883	-0.16583838294989234	1.051470906308154	-0.1139556597364233	0.5900763251810878	0.6496827709179822	-0.44256794630705687	0.1906134434012594	0.2560006654577698	-0.7678737384111544	-0.18726430732833646	1.0715761461141053	-0.11677706311944556	0.5287151562518729
-0.962851344909	-0.918673452649	0	-0.7670734698723427	-0.9119838726573852	-0.11971437926677542	-1.1630530480155006	-1.3079634560175808	-0.39436336720579385	-0.38709102093171005	-0.5320014289501913	0.13477532729539898	-0.8450813576364776	-0.916526866498695	-0.09239261451598593	-1.3116697147383438	-1.3126941494835005	-0.3777314983773448	-0.4011189477490593	-0.5363323529698085	0.16907317610082878	-0.7832887238772506	-0.9129389264905041	-0.11391982529011414	-1.2048753011014128	-1.308989746827436	-0.39289895433733146	-0.3809992305667585	-0.53287625190868	0.1437524046644012
0.361993540222	0.116711472194	0	0.26339358430700804	0.47044135660245173	-0.08309135945310629	-0.0658705064146845	0.14247514646973944	-0.39539570151485137	0.5984815321611192	0.8029475569292311	0.20546349565966993	0.2088232584130273	0.4761874526108762	-0.05503758510702529	-0.21447512342612218	0.14686569179553247	-0.40008290898271004	0.6420256953496051	0.8096442875006866	0.25645005745936456	0.34943968107566925	0.46180637438797545	-0.1290686305442319	-0.027609397087942262	0.13332960125491145	-0.46523814138414954	0.7369662883273136	0.7947647175258408	0.17786639262904452
0.89300510834	0.87687759947	0	0.9870568487531123	0.963058033715275	0.022724502407321677	0.6437487685089924	0.6377805270257361	-0.35107609205574386	1.347715241589049	1.2973867933474312	0.3664681299420491	0.9136096217230114	0.9637028083873042	0.07372046653685882	0.4923231962288308	0.6383893993292797	-0.34195692610213646	1.357659301364379	1.2980111771459961	0.44796992762996724	0.9218374592588339	0.9634797185317194	0.06818683475595765	0.5603305520747509	0.638327742583907	-0.31199619386459765	1.3009601458119802	1.2979382928333811	0.4163317674312548
0.81970235481	-0.915990936065	0	1.187598175012886	-1.2318345995203	0.06568353844464413	0.8541127875301578	-1.6010506438628433	-0.21480136207312645	1.5251076024379395	-0.8790999986710677	0.32530004635451953	1.1777707727492928	-1.2313791179795763	0.07097412011224015	0.7645278173926738	-1.6007640216980237	-0.24248140742494814	1.5904508811187286	-0.8785090353647594	0.35538352303410253	1.2357094118684462	-1.2339417936542005	0.039401597976994746	0.8575889842270351	-1.6032288960791872	-0.2649076672012127	1.620632498404637	-0.8811153247468819	0.31654922020885673
0.498269646782	0.40264963519	0	0.9158398493043279	0.5363042419704924	-0.2619996936848212	0.5742169909462727	0.21492836625842318	-0.6290679226146221	1.2729800486881253	0.8610214047082843	0.0776526076575285	1.06913482387678	0.550724638238747	-0.3789344402829206	0.6171354712482761	0.228320199764387	-0.8361234728178872	1.55071644224781	0.8763771354518515	0.030282680686821117	0.9149259828733842	0.5362154672509265	-0.26131547463839294	0.5347770605272711	0.2143869868618132	-0.6553406736918643	1.316489058854458	0.8613595629128515	0.0983411949965678
0.797676575936	0.367967863831	0	1.0652523208268296	0.586071068975805	-0.4569032313784174	0.7277729852598257	0.2568931455498575	-0.8035583561635288	1.4132344780307176	0.9175243188323771	-0.135948488583656	0.9540407757079131	0.5770888723609491	-0.38272092899009724	0.5425327263953909	0.24727627982293832	-0.7610327601619472	1.3728829014462087	0.9091322289108779	-0.03746481620660175	1.0363353612737167	0.5837724600423413	-0.43737387462736915	0.6730128177324161	0.2543814660228472	-0.7959113690714553	1.4099010678123698	0.9153990233138681	-0.10702429717424891
0.310723729349	0.424715305032	0	0.3375767297976321	0.26727733401921405	0.21599591378361158	0.011446324905835352	-0.055750222038152136	-0.10047876464644215	0.6723120927272167	0.5969950792673948	0.5083215501024781	0.3779974487950217	0.26074487189648504	0.194463924867856	-0.06834043878871082	-0.06591427932618821	-0.17706527728068927	0.8448602493941448	0.5942008936584181	0.5245472473539069	0.36328927225528496	0.26319278762228765	0.20233073726171147	-0.0090514612188917	-0.061129735407817645	-0.1337110506748783	0.7488335751084597	0.5941526775801959	0.5091127570973658
0.805420301239	0.280282399586	0	0.8098454460107547	0.3626957325415339	-0.005500321308452263	0.47498516079278075	0.0439582360298508	-0.3542185957857848	1.1582812190217056	0.6838071101582477	0.31714464499230033	0.9426648983222475	0.37029383048415426	-0.10138059812216765	0.48922637523078266	0.051059942457152445	-0.5389537932848572	1.4213883326229804	0.6917242706106415	0.28904810178179	0.8612153366646725	0.36572983744038845	-0.04215154301062599	0.47704489668448397	0.04673905147047663	-0.4268619722846211	1.2669141028781687	0.686932252971182	0.3072970282063439
-0.255101474055	0.0758575674636	0	-0.11665942287464184	0.3405244651735639	-0.11528615594843598	-0.44138780165863106	0.015701698028327948	-0.42082983465509743	0.21049031882395333	0.6682608588988355	0.16822387237914757	-0.17170146474429432	0.34137907260885647	-0.0867217190662599	-0.5560256695132683	0.01655864377536324	-0.41145768438224367	0.21796914563036168	0.6691514298644127	0.21037576816041903	-0.22587591663790885	0.34226102465487135	-0.059363187591023825	-0.5862076305558819	0.017428570019394587	-0.3710215633904083	0.1356573628474525	0.6700068007138946	0.22814358586457578
-0.584311792618	0.17425100939	0	-0.6316122065462375	0.08912416776136484	0.15808046484029428	-0.9982643243102478	-0.2513374702836801	-0.09420238735939317	-0.28050893631437784	0.42383065248668167	0.39312844220170584	-0.6959582164849941	0.09214018260999012	0.17667229942182602	-1.177448398552523	-0.24853306755770377	-0.08951396447597787	-0.24607945061078904	0.4271570239904197	0.4219322264824873	-0.6933049711016794	0.0920527446227687	0.17595529638794535	-1.1118115762231506	-0.2484918281410681	-0.08051507617553474	-0.3015049469431489	0.4268621520104311	0.41431510517726233
-0.982205835902	-0.697953652272	0	-0.9951481819375536	-0.8197851729310677	0.10979295686087154	-1.37702794639336	-1.194565804420613	-0.15820004235017487	-0.6278138751443543	-0.45688059866569253	0.35862574685272375	-0.975603447682717	-0.8196693568670355	0.10297879445729707	-1.4281530350093221	-1.1944530506821902	-0.18153877726239093	-0.5393218340872425	-0.4567623648087654	0.363531308772751	-0.9678766642835719	-0.819623670898449	0.10026060984110727	-1.3865660152475028	-1.1944059217402423	-0.17617053313823997	-0.5680490917335822	-0.4567179661465253	0.3557213901052547
-0.33318322394	0.579246317852	0	-0.23982141894443967	0.3243260205193659	0.06990971325050434	-0.5701713998022109	-0.006103151720439452	-0.21666969154050486	0.09149537261700204	0.6575730402194333	0.33543314940182273	-0.14769421430261573	0.3073824958399965	0.03073508222948994	-0.5637789979815799	-0.026360647690667423	-0.28583637359685243	0.2760343521423695	0.6438808826667761	0.3180243515208263	-0.24650954615177584	0.3255621726041063	0.07267281976386293	-0.6160627889422152	-0.0062723456538262105	-0.22322518921363735	0.12482339954371771	0.6601791997673786	0.34517956922358506
0.436998845543	-0.323488059947	0	0.7131667420066036	-0.3992647653486534	0.017652492467133015	0.38573210970646715	-0.7276860886174742	-0.2841814417254801	1.0446148982324097	-0.07233564655400772	0.29770652490759847	0.7597373559590811	-0.39935873176051606	-0.008440620023146885	0.37617319662175236	-0.7277664061229463	-0.33613531162225263	1.1461021690925666	-0.07241561630850174	0.29220553611442723	0.7330035287132836	-0.3992305428800434	0.006596379511554156	0.38267277894243795	-0.7277205872224501	-0.30579654768788106	1.0882542075609	-0.07236997917943735	0.2949404487851853
0.241076216633	-0.917594100988	0	0.42658786707768864	-0.764751791880906	-0.1320955163589974	0.08208455324413902	-1.121387865340622	-0.40801849577524585	0.768773992947634	-0.41742291046703317	0.1239787670193124	0.42969420619872156	-0.7648036300946625	-0.1335003790645234	-0.0005950736952647535	-1.1219399119462117	-0.434955911761981	0.8495637971697181	-0.4172250488240201	0.14202123011005705	0.440154186654397	-0.7655470909429355	-0.13811094835252358	0.06436487843335531	-1.1224036982121879	-0.4240579072873905	0.8126612277741225	-0.41817365908973875	0.12556107955966037
-0.672278908649	0.963828140251	0	-0.8055742079062088	0.8072596776231074	0.02916788439597705	-1.1547165370955104	0.4710532514132554	-0.27572200338094477	-0.4658191648832181	1.1506375119080885	0.3108571284543661	-1.0149727518718379	0.8045379604759499	0.10407883323769404	-1.4934632394150302	0.46846100778921407	-0.214825825426012	-0.5574193497012182	1.1480792382683596	0.3952629184223379	-0.8276404520691839	0.8070526424602824	0.037574111718119946	-1.2347101451931788	0.47076207663559555	-0.27617567755179123	-0.44084705517337475	1.1503633834384979	0.3269944342043468
-0.420938292728	-0.210416034023	0	-0.4473625319174879	-0.0750948309424435	0.07647372538034712	-0.8035420898460347	-0.41586964906015333	-0.18720480295996433	-0.10280196050174904	0.2609511888229797	0.321876378869772	-0.623227722211829	-0.0712202533091881	0.13417968767633726	-1.098690660526499	-0.41203806460577486	-0.14226464548029133	-0.1745079936583299	0.2648836540668591	0.3880818133669815	-0.5016136482042345	-0.07387604490322909	0.09500718891181587	-0.8984602803686554	-0.4146653512219215	-0.17301600943964965	-0.12408114492541615	0.26218867917339966	0.3438291800746513
-0.0557145690946	-0.798597583863	0	-0.0024203144363259036	-1.0589687684919862	0.11048369653284888	-0.3458578826854258	-1.41415018535933	-0.17019573679519256	0.34020149722435794	-0.7120852359411427	0.3708337918476992	0.12324177327769442	-1.0685453335561825	0.05047120336127571	-0.3094017818135874	-1.4244467646347156	-0.27251081745053046	0.5599971916350687	-0.7212139538867186	0.3412884180480813	-0.0343051077766641	-1.0563567637588913	0.12508994112699212	-0.4033700852040273	-1.4118445262711503	-0.16242542155882098	0.33588819142124343	-0.7094643896877458	0.3898470273515793
0.096968593145	-0.413185997085	0	0.005586782388873379	-0.45917509828872183	0.1556525651025186	-0.327016009878806	-0.7909011284646268	-0.16443065020440195	0.3429826977804554	-0.1258835944615413	0.4522900812832858	-0.05867434351806999	-0.46110456975257663	0.19242325368655827	-0.4776981286300615	-0.7929108541290396	-0.16333268505153045	0.3703145220276964	-0.12771030060024383	0.5138205831099396	-0.004117770260128898	-0.4594664109411307	0.16126958412856945	-0.3677875526991376	-0.7912195717924032	-0.1718190253046276	0.36606559524578025	-0.1261429169046819	0.467631832643197
-0.043870661698	-0.520587832723	0	-0.13942482515000262	-0.5191400446287737	0.1864825486367335	-0.47992796761096623	-0.8541985197279407	-0.09070020978790447	0.19460842615099053	-0.1872406156268805	0.4444030954255755	-0.093810476107717	-0.5176012065488759	0.16664012002834902	-0.5437517097734509	-0.8528020195824673	-0.14620097837386417	0.3464036981751942	-0.18555413192434758	0.4507637386272988	-0.06838971901703396	-0.5167341963046583	0.1553446889539771	-0.4423699871930791	-0.8518422614745459	-0.13535902360545518	0.30095940691745254	-0.18479316370592752	0.423861545579151
-0.903487275423	-0.640826301917	0	-0.9880850095007877	-0.4728613728402157	0.04615379139028	-1.3796237872982258	-0.8289082284510846	-0.24704550826932678	-0.6141540490884162	-0.11808666415120776	0.3175042902955272	-0.8043266636636992	-0.45275657785805157	-0.025038430665915296	-1.2786081586280287	-0.8103004869207417	-0.35047420469182045	-0.34622297975898947	-0.09641069007638983	0.2707532825659948	-0.9205555045335478	-0.46561812729311614	0.020920485645629282	-1.347454082177486	-0.8222002724542724	-0.28289380467417397	-0.5149396900493348	-0.11028747511733158	0.3010198937539643
0.0461004634002	-0.858274231811	0	-0.024932065738995042	-0.9368680253414065	0.05768733208116501	-0.3617092144213695	-1.2870003728855173	-0.21265102070855857	0.30913677897633535	-0.5965062038312783	0.30911145344263474	-0.0784685179651377	-0.9357136698396886	0.08172521759104052	-0.5119251667179064	-1.2858906008029127	-0.21601328861443364	0.3470774252716221	-0.5953030175740279	0.3525752130779244	-0.06593581973665882	-0.9359835189949913	0.07616196060016728	-0.4315488832296834	-1.2861274822500586	-0.2007732908933764	0.29661045527277	-0.5956079315074381	0.3321443930861826
-0.19366170711	-0.342958579969	0	-0.45950434959135544	-0.2757138836971838	0.11152379364205499	-0.811471718181467	-0.6258697512012763	-0.17459230559857536	-0.11336659842479055	0.06918786030179487	0.37718191803040907	-0.5485798593080268	-0.2788652534373457	0.14971591412395358	-1.0031360308049961	-0.6291630409557514	-0.1601850236910929	-0.10626390244585525	0.06615621053569748	0.4318333708219023	-0.48189874104665203	-0.2766609810744984	0.12140119103965168	-0.8727510393604213	-0.6267257145203997	-0.1739097738146036	-0.09991603644953921	0.06842611858064686	0.3940214947007726
-0.170556782057	-0.801199323523	0	0.14491003486648554	-0.8734469388807036	-0.0867437155858206	-0.19900921970563043	-1.2364877554290215	-0.3644058225483386	0.4891743559610939	-0.5210782309139296	0.1705263936987907	-0.1783463177549803	-0.8364831106102554	0.05109135189493734	-0.5966752544588597	-1.2007220154207452	-0.22799215154106497	0.23162223246003494	-0.48357031081962404	0.3070553500890236	-0.008677143710450468	-0.8551667742559925	-0.01844054948639897	-0.3760667275554143	-1.2193490568591894	-0.29405079266992673	0.3566985930049499	-0.5033690761518235	0.23674393055578216
0.817315108794	-0.0519906977254	0	0.8268610936186797	-0.24401304244979427	0.07933473806954307	0.4930074802682616	-0.5666801813154115	-0.25177318160848683	1.1728924483466467	0.07956240830357063	0.38479633012498	0.8250812607807817	-0.24394183743832518	0.08051871951467834	0.38032630571123704	-0.566711201427701	-0.31497731860545697	1.2907826492043109	0.07966998652576056	0.4316236576202532	0.7071923387231958	-0.24146101660109243	0.15479983491069355	0.33163982701044065	-0.5639933086526898	-0.19079976644106586	1.0969470387192959	0.08231148968910044	0.4694889539048408
0.681696665255	0.952458915298	0	0.6099274614611259	0.8361298666503683	0.10811325689188978	0.27791702739759705	0.5187354877103117	-0.24889286813750483	0.9561406210607332	1.160094978399198	0.4382422835418118	0.725430738934408	0.8396472352937707	0.025378448000988343	0.28844133509339076	0.5221441661656095	-0.4100450271466496	1.193274261495849	1.1637149990443991	0.4133562808412213	0.667711488150805	0.8379100143031861	0.06706139221983376	0.3088641023140388	0.5204933755685732	-0.30994004089670935	1.0455029589001739	1.1618961178211749	0.41271276241102617
-0.312696812684	-0.041826961696	0	-0.6655911606765282	0.20591330493103854	-0.019906983603642604	-1.0060564625380153	-0.12733757331505297	-0.30488869166505234	-0.3308614404148834	0.5404928336452043	0.24451524324754176	-0.8829023318653828	0.21673752031868504	0.06108432446704694	-1.311588628716331	-0.11659521133378181	-0.23179530545863333	-0.4669563219924437	0.5516159893845002	0.33001034258704454	-0.7518901740319259	0.21026731894405118	0.013528741992028704	-1.1407758993558916	-0.12304026079288147	-0.27666682672239806	-0.3779742631684719	0.5449993254285161	0.28214365458774143
0.399190582301	-0.146929352912	0	0.14873238608079778	-0.06385969233897218	0.011328074834599227	-0.18658689446380583	-0.3956012308239048	-0.3205675516372547	0.4916932796405643	0.2699825825645424	0.31848807692640657	0.25967752211364353	-0.06019548874213597	-0.058639229487387944	-0.19548235828991986	-0.3920942135312782	-0.4701066672510732	0.7428553405345264	0.27379767482219336	0.30368159029525194	0.17364183395535618	-0.06303160058489841	-0.004129837941576892	-0.20779174258036176	-0.3948283579562058	-0.3623845718025757	0.5702752261438928	0.2708690997574473	0.3219523632632608
-0.131656329092	0.221773946888	0	0.35355185127572275	0.37469769994037894	-0.16721910045728422	0.025023231028395862	0.047813765130788194	-0.4862139138412124	0.6877773126653225	0.7037592937733832	0.12837709266256547	0.1593462963213491	0.37065835739425684	-0.05776860974952727	-0.26233367739024477	0.04359345448465189	-0.40337580194118183	0.5840185177165373	0.6996423377352737	0.25602267763276065	0.2970215570627354	0.37359183976376253	-0.13443898519916664	-0.05574762207098197	0.046595682475174545	-0.460159651717799	0.6549515612703434	0.7025660175644016	0.16615446460993677
-0.396193767561	0.469501982437	0	-0.19421714913016008	0.40787221965542125	0.018488517433531543	-0.5237161978384738	0.08156940808911324	-0.2716784753315952	0.13208580633732217	0.7373714227611904	0.28781665265081574	-0.32622413940923695	0.41370172166003616	0.07325501370482822	-0.7824784818211945	0.08712646893371889	-0.24162757220139938	0.11812874905801735	0.7434504866120414	0.36012030887638075	-0.42564381269636514	0.4180010464092688	0.1117402003690301	-0.8124760961970955	0.0916168581724635	-0.1797032494631886	-0.05116714283066347	0.7475813440244161	0.3812244900752969
0.788799556429	0.839377688863	0	0.8875697959500307	0.7291346182295719	-0.028051410744337	0.5451359396840075	0.4082354001075559	-0.39353957252225624	1.2474179762007838	1.0571274878676913	0.3081128373933739	1.1272065888508351	0.7236987306858348	-0.2011782618532901	0.6581644275511545	0.40274038600659673	-0.6739811502391507	1.6378173447230189	1.0517487213293744	0.21321987571079026	0.9840848357433905	0.7268723015809343	-0.09639045091774431	0.5937957357490005	0.4059485973122958	-0.5018253526210733	1.4061104115954235	1.054888790247569	0.26794129690536717
0.253484093614	-0.248857307343	0	0.14951704295959736	0.0037242983281170054	-0.12292406103527714	-0.18647961837277613	-0.33370267132795844	-0.4365443321688113	0.4896609124632502	0.33923121174249565	0.16774343861251478	0.26361125521114437	0.008804955947631608	-0.19022396520954932	-0.17778104590964408	-0.3288542241410237	-0.5651095477719277	0.7167030036278764	0.3445453921003797	0.1456317543594174	0.1483219374837258	0.0036703899171887477	-0.12223512973802597	-0.23045572380783574	-0.33385234623425597	-0.4567636185041471	0.5378474263485403	0.33927500280133094	0.18291142907318672
0.949121042959	0.277757035001	0	1.1485388380912223	0.14201043818268372	0.000475273928845337	0.8148850148669421	-0.1782677725346295	-0.33126109706207907	1.496055344060619	0.45941672780825693	0.30651968268443935	1.1807022574736783	0.1428043286939618	-0.021862692075659353	0.7321486494137145	-0.17755847784527404	-0.4297717002409741	1.649286876699609	0.4602949681181541	0.3413038916726304	1.2336546126686223	0.1440903786984294	-0.05911262817960497	0.8500819384737381	-0.1762165030099037	-0.4306364475744164	1.6405745368139262	0.46152537587041803	0.2761022536455026
-0.868330645445	-0.83066086176	0	-1.057071797156941	-1.087346545625742	0.13937252439589826	-1.4852654490035526	-1.477669892143234	-0.10862194515322261	-0.6578629566382276	-0.714635284242004	0.3701085610266831	-1.276633817326657	-1.097536905347121	0.19188916210612297	-1.811277916763792	-1.4879484194791903	-0.05913992017433548	-0.7912873214952203	-0.7247201482922045	0.42377724551670887	-1.056434858513404	-1.0873150347441998	0.13920732769841787	-1.5141207775249192	-1.4777040060703837	-0.11226612017613437	-0.6342563903545045	-0.7145300554954657	0.37266254886715355
0.499739143566	-0.877687686908	0	0.41020890608256333	-0.8900878746597033	0.16498516220089968	0.07243290662711818	-1.2587109026799261	-0.11910863288467703	0.7498857374541243	-0.5367017736141036	0.42848048430209734	0.3251131570419224	-0.8922357076312555	0.20963818789243147	-0.08989979930617223	-1.260886780933902	-0.10047878819148577	0.7393355205470222	-0.5387793475174184	0.4910522031910406	0.4441289480348786	-0.8891075981648782	0.14665796671045442	0.08034197077911828	-1.257877833359165	-0.15091523728650702	0.8115734844323094	-0.5358376962719391	0.42035329691076706
-0.984297989337	-0.212384096437	0	-0.6902993937967973	-0.4697007796280564	0.162702329604497	-1.0670217108390043	-0.8107110511051497	-0.10306789824175326	-0.33110204155277695	-0.13206733368380788	0.4093830378461867	-0.8784165175946064	-0.47928472194304406	0.21998918446746069	-1.363042279897992	-0.8207669932472044	-0.05368441609842674	-0.42818254733258143	-0.14170032667772772	0.4720963756102187	-0.6686331850919702	-0.4680560310892636	0.15524177260049593	-1.0833359170618793	-0.809672783664241	-0.1168205479184156	-0.2793261077192325	-0.13078287738568742	0.4080611167875476
0.0380074574027	-0.102911428807	0	0.1420786977696479	0.24141997998307288	-0.2551102964955776	-0.1864076564874835	-0.08727410196154939	-0.5716365354546104	0.4728280034196208	0.5733989821654796	0.03868282523886635	0.34612859712324695	0.2517385828164794	-0.37432574804513324	-0.10391052670501652	-0.07730643177231694	-0.7630049225716491	0.806793447323047	0.5840544009096934	-0.025569540398686186	0.23404244148833078	0.24610027538082058	-0.3075868432900216	-0.13879838225123192	-0.0827134021648826	-0.6487537957169677	0.6138737350454047	0.5781956087899631	0.005528616888333844
-0.0227623911457	0.169777403987	0	0.13909454918574193	0.23865766944939248	-0.026700247677071378	-0.18740764076769198	-0.08885082062184727	-0.3314576582451908	0.4658605397620708	0.5714054853795094	0.2557041917583327	0.16008121680149304	0.23764134419644942	-0.03673560465294803	-0.2689349183463161	-0.09013839081662216	-0.3744758348358652	0.5854998556531893	0.5706483237321932	0.2710812282691774	0.04024962375959402	0.24345940029016064	0.01910738832644974	-0.31768340362062175	-0.0841259413614806	-0.28905588598460785	0.3953412628732008	0.5762685904295092	0.30382720527333135
0.358605134744	-0.153923852985	0	0.5694321314347681	-0.13376193495128627	-0.10283298220007708	0.24498558803589687	-0.45846860063567213	-0.3945622464275387	0.8960896186241429	0.19154238631245493	0.1678755378319994	0.2467769763318417	-0.10944149367465882	0.042993351519140036	-0.19007201915138106	-0.43474894469421693	-0.26086751317770634	0.6694377041691926	0.216569070200601	0.32135242455072793	0.5241484293192081	-0.13037563902355728	-0.08082533440838102	0.16464606341419574	-0.45524603643569495	-0.38064610244557284	0.8829258408784407	0.19516840526645216	0.19620572625149188
0.826022106476	0.933212735542	0	0.4655170576783883	1.2124220018775769	0.18500758562030695	0.13734296463049883	0.8943622982138095	-0.1626289814485637	0.8059233277135909	1.5369078105881275	0.5066850199488435	0.5541640539221099	1.2140554585961731	0.12426385524654143	0.11762036294951776	0.8959533320667075	-0.295235402583787	1.014355191194138	1.5385811687403323	0.49983360947964595	0.47035652437165926	1.2126507683694405	0.18174273944786906	0.10448694761142888	0.8944387782025756	-0.1876846058497725	0.8531220588852112	1.5370142561861015	0.5196865682215149
-0.263337087331	0.976918116199	0	-0.23738316841247342	1.3322410700299085	-0.25124134128174763	-0.5664567316766784	0.9898469515343332	-0.6125401139323073	0.09956382284634928	1.6899288342073475	0.08103358594175114	-0.48035363923593377	1.3459279591102467	-0.1190196326786589	-0.8711183612413589	1.00324480121096	-0.48985401809124884	-0.07768717557091373	1.7038213356445446	0.21809509357597062	-0.26322802454621536	1.3337156937084647	-0.23655757810831202	-0.6233786048190586	0.9911644250338765	-0.6073803604784342	0.10432621555077028	1.6914405151419853	0.10345501448236406
-0.478166929107	0.554200309017	0	-0.4556213077805869	0.6499886382248559	-0.15729874389525217	-0.7968498956385721	0.31300858647679936	-0.4532491827097203	-0.11832388710729007	0.9897504474134746	0.11678860586195586	-0.3706156598000994	0.6452312542738079	-0.19378366758862195	-0.8031127773374074	0.3079025775980011	-0.5201765050150637	0.06073454890444848	0.9853149285963987	0.10306469803921474	-0.5262555001187236	0.6538950121895558	-0.128341627640628	-0.8982909988269913	0.3168551890253916	-0.4277465473093382	-0.16122836951112773	0.9937625836817929	0.1482267903668468
-0.137557950736	-0.282959235981	0	-0.2364545797918316	-0.5466860641648396	0.2181402909476643	-0.5698370790246023	-0.8848595531721563	-0.0700155903443445	0.09673581097038045	-0.21322979418421376	0.4859439575225645	-0.26867443177616973	-0.5471557220889988	0.2342658931596127	-0.6777624798721346	-0.8852837692283613	-0.08055816676543351	0.14237523704536242	-0.2136269926066015	0.5206661555008651	-0.24651921072293884	-0.5468606543455605	0.22322311812691584	-0.6053049128385802	-0.8849917403224778	-0.07387359699114547	0.11397861481587113	-0.21335329314581555	0.4973279805379107
-0.872284102112	0.727157888604	0	-0.9623705348660738	0.5710640081484195	0.10264090717384558	-1.3059584751536215	0.24047576750452804	-0.18181121443954304	-0.6273458996332726	0.9057861783350535	0.36622303758597063	-1.2347329296329232	0.5894035961748705	0.18943447885915185	-1.6917129174665984	0.25834252529474283	-0.10155787570487346	-0.795544939604656	0.9244472520683287	0.45669294316943587	-1.058301380040075	0.5777038610345394	0.13495012600968842	-1.455940765326784	0.24685324501935757	-0.15371780088737264	-0.679131872446948	0.912569101759907	0.40194000731353485
0.404008299524	0.806021415082	0	0.6282023430305672	0.7332549903774969	-0.14828799647125002	0.29831654447141165	0.40902497690163037	-0.48661932946727204	0.9683485707039571	1.0639417133840947	0.16427535563886475	0.9357572590832062	0.7236200812423748	-0.3492678702019109	0.4825537969214287	0.39928424542958524	-0.7817578149605997	1.4173594236804727	1.0544107311496835	0.034210572910913964	0.7536581482682989	0.7295973763806007	-0.22790056087885166	0.3867331854958414	0.4049384175575908	-0.592711349249395	1.1370058803061396	1.059914882005354	0.10581002852525913
-0.0967764146263	0.353841933633	0	0.04984732215893629	0.3568386484945412	-0.21214857861105121	-0.28236438906002786	0.02625817126584549	-0.5052460790720382	0.3802430647136201	0.6881941250477097	0.06000091217076653	-0.19961668653578832	0.3598199809962057	-0.1028382433887341	-0.6474618325500228	0.029223746865702036	-0.4129295729861008	0.2345569362685377	0.6911917587434592	0.18042485533243408	-0.06303218928645232	0.3581969183626699	-0.16078917888691727	-0.434986486193092	0.02761238255566275	-0.45836542370837985	0.30149380975498175	0.6895584537157329	0.11454097733942532
-0.762179426892	-0.204092796795	0	-0.8634826984632135	-0.3964594072274073	0.20167027189605669	-1.2319721270008237	-0.7422827924272495	-0.07234115607159325	-0.5093337621855957	-0.05503435656853767	0.45642119698253003	-0.8317976948863791	-0.39331210767949654	0.18951826717134052	-1.2908492092555561	-0.7401815416412723	-0.10864192559764274	-0.39052255769629735	-0.050944672338522144	0.461816925319354	-0.7313265270687936	-0.3832159060523341	0.1494200139340579	-1.1249986292738072	-0.7297794365533142	-0.13734350416777047	-0.3514118682219494	-0.04170039192427617	0.41510183156078173
-0.585536053166	-0.915797144219	0	-0.5322957722677716	-0.6072574148676573	-0.16289188578943264	-0.9020833020672766	-0.9727201338277544	-0.42403739337709523	-0.17577031462972165	-0.25346611221623394	0.08006499571805309	-0.5138608433507256	-0.6069307025190283	-0.16948057873525682	-0.9565241888603211	-0.972417873691306	-0.4473743159960589	-0.09070031997493366	-0.2531150263524326	0.08589327713215283	-0.4487001675468437	-0.6057653616778625	-0.19339654654329178	-0.8463287059437451	-0.9712400950862473	-0.4648122226828217	-0.065115543088178	-0.25196216728890003	0.05779022732165768
0.895922702513	-0.568211263069	0	1.0339775778341098	-0.6224962256796486	-0.17197736727655885	0.6972608461245013	-0.9640008586022125	-0.4839375146718399	1.379550951460586	-0.288054719361971	0.11604066274542346	1.304503532675769	-0.6235422270249671	-0.3462018940318432	0.8906455237960281	-0.9650476628181169	-0.7223421388877737	1.7358180100922398	-0.28909987118744673	-0.007993245731048999	1.1376318239123866	-0.622906557708183	-0.23674565756459987	0.7576780690759094	-0.9644118860121882	-0.5815626720015035	1.5355444874971709	-0.2884645439237246	0.07505906559785189
-0.707291020384	-0.604059912884	0	-0.6879644015441173	-0.9416521652529102	0.2780365597086118	-1.0967941927123415	-1.307916639262159	0.03471085681519214	-0.3050677333362991	-0.5884168902761187	0.5046210767583097	-0.6150909768762943	-0.9416981216125492	0.2590216043849114	-1.167994830379327	-1.3078603849114654	-0.005867030935491513	-0.12044443131773949	-0.5883606952560879	0.5021657435141883	-0.6372526065333662	-0.9417270845335383	0.2648718346978628	-1.096742513493883	-1.3078773797594971	0.01388897430198743	-0.21386851462509043	-0.5883777991168496	0.4978182843352434
-0.0459804468946	0.730619855543	0	-0.10324517973714374	0.8610479166471778	-0.11272206579786578	-0.43900114198202006	0.5252922035227693	-0.4593680147150078	0.23770421819106421	1.2019975635498121	0.20912415767563267	-0.3794173748657635	0.8246019044407232	0.05664029759630163	-0.8245551987617921	0.4864692123837809	-0.3255328833500696	0.07377358546283543	1.1679368226260665	0.40095024921312206	-0.204062391722603	0.8477295474850091	-0.04870692126950395	-0.5732632967369106	0.5114627562872749	-0.40480694987381804	0.16869474972615206	1.1894780995751084	0.27984461214316764
-0.243936071371	0.0927825246302	0	-0.5288693807397972	-0.22647988283857276	0.4368407432788378	-0.8613655767780343	-0.5586808816205258	0.13741368470305762	-0.19689757233831995	0.10571887800744272	0.7149067773312283	-0.6746116463376647	-0.230818348423868	0.5081939338392983	-1.1023499584594583	-0.5631062046194015	0.18318398771206088	-0.24403449992464882	0.10147969166887953	0.8026412999632287	-0.6179360427658603	-0.22913255201364818	0.48107681159962573	-0.9808437900913032	-0.5613589666064259	0.176373661742421	-0.2559610883082381	0.10309356193517764	0.7624482460750919
-0.697331263054	0.977379777972	0	-0.657076344802649	1.1659384519380807	-0.10308195880180804	-0.98953848846116	0.8278073445728918	-0.4258284494570279	-0.32929414968039183	1.5159601717820526	0.19417525844471184	-0.8083257286036141	1.1702530096489885	-0.04260739689726663	-1.2393292668668647	0.8321060856910482	-0.37925778153644185	-0.38433356136133356	1.5204170642202315	0.2646444058749126	-0.6843157130034145	1.1666514123046074	-0.09180725474692476	-1.063061241112286	0.8285655498889813	-0.4221154326897668	-0.31684751070816386	1.5167893476123933	0.21202804071867243
0.965978421091	-0.703195965828	0	0.9188673568644565	-0.6167678085221037	-0.03788109489675816	0.5818686592164308	-0.9524927630147215	-0.35360253461632835	1.265500753485924	-0.28549698230078596	0.2534249450360163	1.0980270501263385	-0.6224453426033725	-0.15092122258523832	0.686337998048098	-0.9582242339761555	-0.5209034857913186	1.5261172581564937	-0.2910991673804702	0.18206749250565735	0.9143135135035545	-0.6166152023466547	-0.035151856721651165	0.5480472101855698	-0.952381411241005	-0.36725959156939164	1.2962862481072464	-0.2853135122830858	0.2671129161728319
-0.188186233664	0.35985896622	0	-0.4278274596193119	0.5816800958031481	0.06878061421419207	-0.7530189518457365	0.2526827844438252	-0.26040470696168705	-0.10025588087579641	0.9181909355918902	0.3740492162343656	-0.35240728706423574	0.5858970888320569	0.02522165349912521	-0.7836156856251668	0.2564835286253012	-0.35767870258021106	0.09295359618736244	0.9227456530772308	0.3698865903586158	-0.40477325359268634	0.5830156544776686	0.055548093419023795	-0.771752928954733	0.25383200916620335	-0.2916312215494533	-0.03270188503746433	0.9196087823153237	0.37506531879510985
0.755313165802	-0.00918815017762	0	0.8722250462868746	-0.21871238138927918	-0.05111124824979082	0.5444680062327879	-0.5443169915130187	-0.3599507574393788	1.207610582222439	0.10504757731804654	0.23493018527113413	0.7821275144960245	-0.21693822671979518	0.0017133535614962277	0.3461814576671512	-0.5427360011991345	-0.3509702648100528	1.2213468547259778	0.1067134874255951	0.3200129077784532	0.9171678643984343	-0.21947226553617613	-0.07815410833290762	0.5615699829180495	-0.5451260353618403	-0.40385192201487025	1.2838252087764663	0.10425567288660324	0.2205465475440873
0.83409334552	-0.355079370237	0	0.4765936383603666	-0.12490316576319593	0.16682264363188348	0.14372837764503815	-0.45821598937275304	-0.14031365373396598	0.8176749864541699	0.20433162849582287	0.45053590595049225	0.3507904712432208	-0.11878955097725852	0.2387706657948693	-0.07583759524417755	-0.45248307762059387	-0.10389265754058778	0.7862697017620071	0.2105987976479756	0.5465887009826835	0.3644013169969514	-0.11936578748895084	0.2311214043500428	0.00025980108384036915	-0.45297231413607414	-0.08499407354106195	0.7420806910280585	0.2097715420136807	0.5193232250979347
-0.0031182170185	-0.00270681626998	0	0.038916335892698835	0.058168017820517906	-0.017707963040888598	-0.2928709617353031	-0.2736197716106495	-0.309362324589326	0.36940694683013214	0.3886581369480045	0.2533320404842601	0.0008665929924869064	0.05743466297604684	0.0008152779626809319	-0.42904388192246035	-0.27439112139333494	-0.3217654718552561	0.4251488917728158	0.38796591727821667	0.2947041496870263	0.04406602815504825	0.05826534146250884	-0.020241930615343257	-0.32847785809660623	-0.27353576875174573	-0.3251174547893716	0.4128852994969661	0.38877262073746544	0.2613415088908413
0.340136302631	-0.596017382401	0	0.3560412395231401	-0.5423881004762942	0.015462704324282334	0.016211346321727653	-0.8940918381086896	-0.29616014702949517	0.7033670295127804	-0.20008000114290578	0.303343097268045	0.16611891975222326	-0.5502839968729012	0.1272139569047733	-0.27987270820967186	-0.9022151018080885	-0.22668540595088987	0.625291119956018	-0.20774072923267092	0.44101178029678095	0.23029313664369874	-0.5475930891981248	0.09043284073710738	-0.14625857018049257	-0.8993769551960163	-0.23245872865271372	0.6180349670041834	-0.20520641731880382	0.38426936621735563
0.219541220834	-0.562453806256	0	-0.01870279164878239	-0.33688763242433845	0.08444075053106764	-0.35802542213833316	-0.6727545591849162	-0.2128226017586896	0.3170323101868944	-0.0007448290486988998	0.3604244189079492	-0.1437335140968167	-0.34221377547452314	0.14178256330350336	-0.6151723019266886	-0.678332720791844	-0.18682111073966146	0.31007257236027436	-0.005822859459024416	0.44060065137566373	-0.004447400999654824	-0.3362781946187117	0.07765920103124759	-0.39877125628772836	-0.6722456345803319	-0.2365052018028081	0.38129469192239074	-2.906238289281148e-05	0.36733712769289634
-0.319559369898	0.925132926509	0	-0.2920109642301446	0.9268606710990659	0.13333586855347038	-0.6137616036256114	0.6043837194656569	-0.16575157587098463	0.026769836976314156	1.2568858871145796	0.41025677128047544	-0.2672728456391823	0.9258874308616462	0.12253187919032735	-0.6902630607235339	0.6031164816350107	-0.2033405354588665	0.14951544442149425	1.2560263941817538	0.42057637815687	-0.09124950030842631	0.9183019637905724	0.04232238349290362	-0.4677487511906446	0.595665279145251	-0.2783104067152256	0.2740855396999188	1.2483713145286546	0.3391825407518835
-0.479015379216	0.610055654026	0	-0.5751990479698351	0.5051912655151605	0.08844266371104781	-0.9045322356432297	0.17511753647499606	-0.22520070426599711	-0.2448527196082859	0.8399299937772485	0.37918117530991025	-0.6237953521236249	0.5047717585352991	0.1133686457252175	-1.036984536237523	0.17469324262172958	-0.2295951512851984	-0.2017509919103646	0.8395199488861026	0.42426529196501295	-0.5900407317994112	0.5050645033771576	0.09611751362294892	-0.9597273940102179	0.1749870281643003	-0.23066762063802052	-0.21839215497444972	0.839805653264662	0.39687335450162076
0.798016076062	0.636236761836	0	0.7742268795946231	0.7257301625193284	0.021890984750770684	0.4502256641977011	0.40863601497850466	-0.29795002643383245	1.1081090704355185	1.0411956887688005	0.31854613543955396	0.6954102623704387	0.7215753228328045	0.0734858419931799	0.2483375783803575	0.40410589025616434	-0.313441220657203	1.158339165562716	1.0375430649434318	0.4178606248258768	0.7367931706642137	0.7237696553515536	0.046550262440787915	0.3650350717815021	0.4065520244791512	-0.298720983705666	1.1227332298063777	1.0394237748089696	0.3614856546051166
-0.929063476248	-0.703266235076	0	-0.8182270667260364	-0.5374695675607254	-0.00961522109896869	-1.2039857022343659	-0.8934445268632083	-0.2665935515678597	-0.451310939109333	-0.18973339685055954	0.22947511707253057	-0.8823230555068899	-0.5364673448512802	0.008785099866812047	-1.3394846599539207	-0.892458086683404	-0.2559494118563874	-0.4510922660207207	-0.18871518664764336	0.25328575264926617	-0.8539258279150788	-0.5369081065148013	0.0007365842008964425	-1.2725823704045478	-0.8928897215763048	-0.25932236288995125	-0.4589317820675932	-0.18916525969005155	0.24210962238996966
-0.486236175856	0.568333136378	0	-0.8008322791799108	0.429668669573677	0.19873676124335307	-1.1323964837101315	0.10119826923108469	-0.09881967356660552	-0.4725627695235011	0.7619505008757077	0.4748088249084644	-0.6620883829921764	0.4288330874801186	0.13374300164125758	-1.0663499217790307	0.10035208962136019	-0.19543508227953055	-0.25409244186413016	0.7611106870043896	0.4339468150862812	-0.7094499251964881	0.42905166812624873	0.15663493280574264	-1.0684814028625838	0.10064161469118238	-0.1531888084092396	-0.3535092264771279	0.7613963643606494	0.44266436127432174
0.684666654155	0.165896360492	0	0.7290119771489332	0.3066933473429391	-0.16813214056305173	0.40098298230900936	-0.020243580532688165	-0.4893941289448441	1.062146782121496	0.6382103034150359	0.12966357883101687	0.940632435282531	0.3010288589774352	-0.2929508594505197	0.4801358033524612	-0.025933858281892326	-0.6921034779000873	1.4119321925477153	0.6327124762896094	0.06446234093324832	0.8719788174146339	0.3029016169652646	-0.25134012747318973	0.509152222443116	-0.024072094739927344	-0.596181442235918	1.244287703244835	0.6344216585964483	0.06551088668373818
0.436263303554	0.61411075995	0	0.4240282628380638	0.7589056122204354	0.07558191171053959	0.09795788175427675	0.43419776224833195	-0.2641583092273886	0.7566417116273018	1.0895559097198828	0.39124377576889197	0.5072123191809679	0.7659968011069902	0.020931585609089653	0.07865181014417788	0.4404192604605706	-0.37948985079703096	0.9482616030036843	1.0973797992351355	0.38380495314426744	0.4046720605851661	0.7572859174290747	0.08804006305500676	0.04591467704109192	0.4322919432450599	-0.26614757245984244	0.7701366295755403	1.0881670877364655	0.4152090905720168
-0.867281737924	-0.830713726334	0	-0.6318717948564716	-0.8223092229520896	-0.16296147888056903	-1.0060962203197465	-1.2009363740556478	-0.4410105085996943	-0.26884486201487096	-0.4565429301929035	0.09501955478163487	-0.47962269617196807	-0.8014837469393549	-0.22951884184852506	-0.9129003383978436	-1.1815395204422645	-0.5371426571977705	-0.05430467758584582	-0.43413038158546513	0.050647055837743926	-0.661519376690917	-0.8262655884441231	-0.15066018765275413	-1.0591359654116155	-1.205210823961035	-0.4333302137627583	-0.2764304478422829	-0.46013181856300395	0.11048683161822256
0.737790628009	-0.921168341244	0	0.5691137689341897	-1.1908184398126629	0.1852862599391939	0.23219467730001897	-1.5454389711622964	-0.12025121925405857	0.9119979197477391	-0.8472166255215726	0.46819497558995127	0.8761475438380091	-1.166238355849698	-0.012720490752632627	0.42487430338314935	-1.521594773844266	-0.4140128726180894	1.3500542958641657	-0.8220060087725841	0.34130283907297493	0.6723658753241157	-1.182405051658345	0.12112306394237822	0.293148732377634	-1.537295386209882	-0.2181279431310576	1.069198402185437	-0.8385087808339462	0.4275961677406928
-0.549818692647	-0.918735946708	0	-0.6161728344752109	-0.8637767150183856	0.09807237519080783	-0.9758679453651338	-1.2169414078000549	-0.17112274562114327	-0.26720776622603304	-0.5185820728373058	0.34844597711342246	-0.79383784215233	-0.8706818408687043	0.16317822943216237	-1.2761456067171535	-1.2240029211368373	-0.12350016832328911	-0.3355099668133136	-0.5253193117717566	0.4247791248310256	-0.7087361633133261	-0.8674216229236932	0.13290640607698886	-1.1215696692476356	-1.220647985048812	-0.14281279028524424	-0.3140397605015522	-0.5221597536105393	0.3878529765562248
-0.969429720061	0.687909371385	0	-1.1015745839442381	1.0092962706051605	0.013537908325068142	-1.4724137471899856	0.6773891769844174	-0.27116103971293243	-0.74837171151353	1.3467422974129057	0.2768194438850544	-0.8523563592911609	1.0049461688996226	-0.06486582013102413	-1.3289950597793905	0.6730509042678264	-0.3776195754830481	-0.3964711166047558	1.3425054488217845	0.22081574215963598	-1.0954844777761763	1.0092646460938612	0.011661812993160322	-1.5191711124527776	0.6772813506138635	-0.27870175024860266	-0.7009605557761388	1.3466641531513879	0.28033664664422814
-0.3388112655	-0.678619879475	0	-0.15769529100686153	-0.5455785104073207	-0.09610249083743617	-0.5093396184505357	-0.9009610726180877	-0.3755756786912826	0.18897120482571075	-0.1974322262339468	0.163013915656901	-0.36067918743311833	-0.5406552261612595	-0.01507204914448301	-0.7979415194243268	-0.8961292087591187	-0.30424482154676513	0.0636634407077376	-0.19251648146266623	0.24989012128717508	-0.21743043889766314	-0.5440552481845632	-0.07144174326886514	-0.6042380081854885	-0.8995197639458996	-0.35566220730541975	0.15857935888190727	-0.19595601743170535	0.19187119100201366
0.0973986076712	-0.971916599672	0	-0.058567384734681115	-0.8848569288153731	0.07810514250697444	-0.41975290919473235	-1.250403319110435	-0.20459971287669848	0.29559082416546884	-0.5283257010445929	0.34044042973264976	-0.232603503006617	-0.8868596960158663	0.14830127917322064	-0.7105472591550388	-1.2524602882976876	-0.1527637317934318	0.2209205744664048	-0.5303542873746535	0.42298538032526367	0.059420469702139905	-0.883444413256574	0.026361276366059148	-0.3382494113853621	-1.2489883384716673	-0.2726318525167213	0.44572165369589356	-0.5268989653129665	0.3024771382133777
-0.702361019422	0.312167323541	0	-0.5371221649340778	0.2920541611494952	0.12488890632419061	-0.8744797442753895	-0.0397206669696101	-0.16217607177156174	-0.20456304968208983	0.6248736483898936	0.3914025986754409	-0.39210640806628666	0.2883543028091056	0.06100188367019441	-0.8346414338637914	-0.043503681336288444	-0.26776464952082596	0.051867755729358575	0.6212598330008059	0.3581252810582364	-0.4416039436499713	0.2896219970763341	0.08338873550688927	-0.8143125332596695	-0.04217759237838882	-0.21780724841376747	-0.07285662530974947	0.6224695937689436	0.361438328710026
0.937196543385	0.00999938521136	0	0.9685781423219484	-0.11616360380551582	0.10878607625349804	0.6396850951070819	-0.44278735154336535	-0.20981215381843896	1.3044554484781359	0.21030087041304898	0.4040861136149003	0.8694019800425296	-0.1201576784735532	0.16842458740843255	0.4412736514646501	-0.44710773250474756	-0.18871745028288467	1.2981235227068206	0.20638183822542097	0.4933246093372589	0.966551456041203	-0.11620341921389281	0.10979291071251836	0.5972684615905345	-0.4429397816498766	-0.22914355186448443	1.3468066563088386	0.21030189413690148	0.42026375926679144
0.802180953768	0.00485719790486	0	0.9607466222783183	0.019564740177427858	1.6638148830359473e-05	0.6209351565761299	-0.30655801698147433	-0.33769873661496685	1.3151001007391583	0.3423835044301875	0.31106481499630206	1.1762700775733885	0.02421725404818585	-0.15405842809290718	0.7079193433740895	-0.3019687896961939	-0.6015848140634047	1.6801309206012291	0.34709066031023633	0.2369477200191059	1.0258765723362266	0.02101671278109112	-0.04553741559833637	0.633471851499013	-0.30513828692348255	-0.4272975416790922	1.4485074894665022	0.3438601449119853	0.2951127730247862
0.147744954983	0.357142713579	0	0.3551482248550039	0.2762747483975561	0.002101244212528291	0.028651060251483593	-0.04912354984960748	-0.2994120266045407	0.6806351507579483	0.6036013520623011	0.2825359422393479	0.5984059997028336	0.29274960591035976	-0.1322730421509622	0.15768807667530882	-0.0332686530757536	-0.49746799250865736	1.0390991228135094	0.6206192005976937	0.19914109784354178	0.4582881794093739	0.2832811427145409	-0.05305491814036713	0.08515726223687159	-0.042356120126510424	-0.3777827205210296	0.8313105308485644	0.6108211770839653	0.24632076888590287
0.610219978064	0.515692764523	0	0.6656781576191823	0.46056604156320247	-0.013202826049859904	0.3365836748672899	0.13942129204945183	-0.348504555100756	1.004639936524811	0.7823580599755814	0.2980471727787913	0.4918307475384641	0.4427562408898367	0.10289531755258789	0.051108804189455896	0.12001928296977685	-0.2855147401975459	0.9452673710907538	0.7661623273784457	0.45160342765020495	0.554220889620954	0.44909202569479084	0.06215393610814816	0.18743332674058708	0.12758765841777847	-0.2893728792697149	0.9348791472944936	0.7716227286343538	0.3834127040822706
0.981065125411	0.4939307783	0	0.9774894586914462	0.6867406761528619	-0.05964717206529095	0.6313144473034439	0.3637114348389928	-0.43634178544615126	1.3405297374765581	1.0138460464818413	0.28867126008843536	1.0595292696438003	0.69490642288845	-0.1228761843929274	0.6182206677269056	0.37078724277249964	-0.5743528241020895	1.5296289887643502	1.0230029899179738	0.28280561855050923	0.9445465226914027	0.6833794872633168	-0.034596657705510694	0.5700203355343695	0.3599209756273128	-0.4301872471815907	1.3410345591602444	1.0108896506594345	0.32709391891590606
0.811561446706	-0.587790335869	0	0.5493275183946	-0.4379112691083615	0.07910877823122964	0.21860965765546145	-0.7684877842918723	-0.23443328747368256	0.885220302805841	-0.10830006338611692	0.3698331257512339	0.5736241226787396	-0.4369591015527983	0.06470637320043103	0.13347446944128652	-0.7677150100818624	-0.3020193990957246	1.0174001780241984	-0.1071355863812974	0.3960164469456428	0.47517682630124164	-0.4408409289765723	0.12213455795864626	0.10155128276422243	-0.7715427691559384	-0.20609573431374678	0.854992700406556	-0.11119729503579227	0.4232291614235619
0.0708326086572	0.197228527335	0	0.18705687779872715	0.16133973439041033	-0.1209346751175852	-0.13668602679909886	-0.16227172225503725	-0.42443720860857026	0.5139128986907621	0.48614000197461354	0.16090769394284912	-0.05287482199411045	0.16063711523822635	0.002831259662766878	-0.48705044336005976	-0.16297522966298403	-0.3262080768967895	0.3794485650567984	0.48543866375401984	0.3013824625425599	0.16763714767660529	0.16127827665551137	-0.11037944585202669	-0.19312476508982507	-0.16232858084787669	-0.4269064888004824	0.5314816254422343	0.48608372706296044	0.18141712735524979
0.651393234321	-0.0355728738682	0	0.6648022372175356	0.22997538142549384	-0.05553871420006504	0.3338046087931439	-0.09270354099004102	-0.3788994033559723	1.0052661648028987	0.5541520039905186	0.24351050625147	0.43004428027486374	0.23910801578828952	0.08227607036191151	0.02408085009214205	-0.08377489354238862	-0.2607423965964494	0.8455233073369935	0.5633992586638271	0.3931146929821856	0.5516580629984599	0.234363497195553	0.012421467255809478	0.19380397716818337	-0.0884289661031977	-0.3162061197025236	0.9182224549414677	0.5585381493599921	0.3148684852468092
0.582080423418	-0.2228622197	0	0.755594938482008	-0.030074747691383522	-0.14461726545551457	0.42815977220139434	-0.3578547322011284	-0.45052669557926367	1.0870984482865336	0.297042120166999	0.13917710977011452	1.0167655265129516	-0.026802632934479865	-0.2997076312757488	0.5928689113539486	-0.35451428217592795	-0.6704757214110277	1.4509942736517811	0.3004130381601064	0.0351600959118835	0.7189820359382231	-0.03064554391968896	-0.12421606852504453	0.3526774795416584	-0.35834268794456203	-0.4441466520739233	1.0904033989498128	0.29656871893622383	0.16984039174337148
0.439409372808	-0.202352915551	0	0.5467098234687279	-0.41640102369646154	-0.031307007964419466	0.21345685322361332	-0.7537057607367755	-0.3344905497573959	0.8839919903031462	-0.08317063583241774	0.2497594514343935	0.7129552184861245	-0.4136827656281562	-0.12800721430634207	0.2580965964752199	-0.7510027008904241	-0.5030418426875792	1.1758358217542284	-0.08039622982180214	0.2072655803521004	0.5598411155016477	-0.4162229765521058	-0.038695051847372625	0.18959332591169897	-0.7534983349884715	-0.3596303154979775	0.9377333390681031	-0.0829412893483641	0.2552697190666695
0.68884370305	0.515908805881	0	0.5483294167885708	0.3332972072904109	0.1526698598484009	0.21947057909056125	0.006842752276858266	-0.1597485504480426	0.8837246128003787	0.6594235315390279	0.44222614742131544	0.5918443637030442	0.3326730813483047	0.12692750462313923	0.155797602635908	0.006238733359832677	-0.24080346193401808	1.0374206816253657	0.6588629117363196	0.4574637437877742	0.5747572474013504	0.3328056887911613	0.1372249492448915	0.21527631423521496	0.006478554283137705	-0.19142888787456308	0.9433991012541694	0.6590708680436452	0.4386114983418905
0.172776911163	0.702633214962	0	0.2186888891481808	0.7031446792820855	0.04185365513360098	-0.11605470778863	0.3706770133515312	-0.3138984503270021	0.5629650215069039	1.0429717876193905	0.3710889224847439	0.14340775955003202	0.6985208735879647	0.09078615477348302	-0.3155649118008181	0.365590995758398	-0.32903525789015436	0.6219672711946236	1.0390310157710096	0.46513043910624935	0.2192447581163232	0.7031156326759668	0.041451186882975125	-0.1533525560933515	0.370561031310566	-0.3335325822750903	0.6035935951207299	1.043140963712844	0.3858353318663793
0.596118942208	0.313969103772	0	0.4717230183781933	0.24411988315219316	0.17968257920435937	0.1464207852338907	-0.07949663480744056	-0.1309079642845879	0.8047208465768168	0.565497047739059	0.4675118114328783	0.5874162132035817	0.24654646876597017	0.10702279283682622	0.14926288072351482	-0.07705380722284311	-0.2760529373466689	1.0438924484999654	0.5680581956471681	0.4479586919139723	0.7386172166390189	0.249704341595181	0.007463470865815611	0.35512243266921895	-0.0738558789416553	-0.35586443198002227	1.1433455221495803	0.5711754758668771	0.3356091978222608
-0.99951860695	-0.636062155628	0	-0.8848811661038852	-0.8960110480783742	0.012640522936076948	-1.2785859724768183	-1.26680060031799	-0.25222807331302566	-0.5097142303982348	-0.5354348350433922	0.25858622512405205	-1.12786238960736	-0.8934990605689825	0.0812271239525285	-1.622943540724743	-1.2642941790838313	-0.18701176793424076	-0.6684299575076197	-0.5329167089016722	0.3284972072762096	-0.9401858890031071	-0.8954166390608432	0.029312102760344665	-1.3755893615901342	-1.2662097442599818	-0.2390399358816393	-0.5319083479898596	-0.5348368845134595	0.27784948803182846
0.0137155737023	-0.491081203033	0	0.07629697200642976	-0.1369642945503307	-0.28318730398928077	-0.26185076259695306	-0.4765124936806382	-0.5955742312461024	0.41678158972437634	0.20106767083717925	0.006152317249682484	0.39450853238331113	-0.12216242423739998	-0.4726672946705354	-0.07817623571031333	-0.4619765719852355	-0.8823758266879644	0.8877071735842962	0.21623932334392112	-0.11175192106507431	0.15853336188581288	-0.13316086477434583	-0.3299408457012032	-0.2293993875874148	-0.4727256001240304	-0.6704269244276384	0.5549781290453194	0.20509105874858555	-0.019322110642491758
-0.868758313455	0.719766844243	0	-0.5689836766761779	0.6970599818831104	-0.14964894076641488	-0.9021674541244062	0.36693358852265356	-0.45301596945953726	-0.23939712484679976	1.031851771789433	0.13168845600885287	-0.6401984011160943	0.6956548018756433	-0.1173830784667215	-1.0545703314488832	0.3654880984123019	-0.44075138334192393	-0.22791156628971482	1.0304742400258264	0.1781351098880039	-0.5102114045802375	0.6982358228370359	-0.17723163877097503	-0.8716286904938879	0.3680936671866391	-0.491174990590527	-0.15327621753696	1.0330356705119437	0.11307880307788468
0.885894042626	-0.394390243702	0	1.0899028574574228	-0.12565262148792133	-0.1568198249264862	0.7570445282199645	-0.4505128687635261	-0.4766662065198626	1.4340899814604036	0.1972222390819163	0.1382119187693152	1.2310521727831782	-0.13023106641583695	-0.24843912723921951	0.8011773437034237	-0.4553814262546464	-0.6341863189130359	1.6783425044063194	0.19257137294117996	0.09695322825754865	1.057480655770007	-0.12425486709819138	-0.13645332982490496	0.6909995702263985	-0.44944119625060336	-0.47267967651162174	1.4384817438582609	0.198393743132086	0.17000212434703282
-0.18385366523	0.620075067635	0	-0.17648479578884532	0.8034871271373867	-0.20343864439246023	-0.5085344630338492	0.46963180646510805	-0.5250930863156295	0.15427120803204505	1.1445870946803456	0.09444949950874112	-0.26353431596954946	0.799622661089593	-0.16003743971988238	-0.7017510405108247	0.4654554625817262	-0.5117459941372313	0.17167556142074566	1.140882591363767	0.15977893161289555	-0.04065880847750531	0.8096433500295634	-0.2749361497512509	-0.41130185329421903	0.4756997352232827	-0.6164942403392459	0.3290174449072528	1.1508151376448623	0.04012231140045805
-0.875482482258	0.281969725125	0	-0.7780864027819256	0.5406519008174513	-0.11999045018035302	-1.146026424532305	0.19982877001494967	-0.43042091805168653	-0.4255537430764945	0.8903525290622535	0.16630974205419177	-0.6946444032209571	0.5452915707117021	-0.1504190235443666	-1.1788877994993245	0.20408049275816703	-0.4873019944034163	-0.23547867824524515	0.895527307127239	0.15678455400937996	-0.7492090766003927	0.5421566684307585	-0.1302448671526212	-1.1528263537071806	0.20132760694224672	-0.4470956516334914	-0.3690889626000717	0.8920844693718691	0.16169664694751168
-0.745358374134	-0.42582332001	0	-0.7794302790717699	-0.6458038841080596	-0.004979181945299454	-1.1727343002393347	-1.0041686333333708	-0.26339951837250963	-0.4068993090726656	-0.29615845132624635	0.23537286897942028	-0.6111777164951164	-0.6415210081665944	-0.057891563678389046	-1.073727885943972	-0.999955465495092	-0.33728013942420415	-0.17207676295035082	-0.2918017122822837	0.19861621465168466	-0.7630139624472473	-0.645400007166037	-0.009874794435974225	-1.1782278100989199	-1.003778503308768	-0.2721376324304024	-0.37129013628614227	-0.2957375275278283	0.23354477644802268
0.659881373257	-0.888945908221	0	0.4534135488532468	-0.9053013088814046	0.17980612603620302	0.12143561150991897	-1.26618733686135	-0.09278071524765104	0.7846252171721009	-0.558773152864139	0.43329313741802455	0.4083259225403021	-0.9083221794176317	0.20260274994265257	-0.020528215334885806	-1.26962183133633	-0.10339019658869072	0.8282448486979026	-0.5613448916966634	0.481018429534553	0.3390716187748562	-0.9126351331367503	0.23652977193800315	-0.031933032118423736	-1.2739819071203136	-0.04331529850950584	0.707900364782028	-0.5662624363902365	0.4945549958138579
0.649689954296	0.336306402464	0	0.626064557549159	0.46908559583893955	-0.04036076054344945	0.2943022274029221	0.15171773086064647	-0.3953526001010529	0.9712187320112158	0.791448781849316	0.2884944778787545	0.7393927771569363	0.4765521175206551	-0.12279563869229629	0.2898263691707093	0.15857664079670253	-0.5696087530852009	1.2236841144336577	0.7994834954807332	0.2723929313344358	0.811014262156515	0.4810963913294237	-0.17618048737978598	0.4301884940167086	0.16359531486124052	-0.576044772699745	1.2169375231782458	0.8035828635622118	0.18736836355837586
-0.92813233314	-0.164267910407	0	-1.0159875446389872	-0.16410093906059126	0.19202771375983443	-1.385469236580826	-0.5080435653253939	-0.09763868295333375	-0.6604048718903335	0.18036208286066585	0.4606110358057452	-0.9822860103483311	-0.1615295087903646	0.17920691516876455	-1.4156725928785057	-0.506115868438659	-0.1265984715279965	-0.5645035068013701	0.18298855811752984	0.4601253520522043	-0.9585990498743286	-0.15951400850706493	0.16933029344448633	-1.349270322966506	-0.5042467287580197	-0.12686371287268441	-0.5829253760020446	0.18442931896771184	0.4444803462542411
-0.0163380818075	0.726650366216	0	-0.17017772973949963	0.5821264362413616	0.14999352819183148	-0.49607900568149726	0.24908996126073782	-0.17145605652318877	0.15488814088668076	0.9255466850928045	0.4466768429053514	-0.210100850273118	0.5831248361301401	0.16836344923028435	-0.6511354058026748	0.2499492774243983	-0.18212727462269088	0.2246004390130291	0.9265352554830982	0.48772800904022034	-0.13825543264999235	0.5810818382875811	0.13523098719471796	-0.5112113048827842	0.2483495000352129	-0.19889539183402358	0.2281992914101546	0.9248532162505021	0.4430839260716082
0.43437749269	0.347087617199	0	0.49453170472568486	0.5280191791835123	-0.05980672698696794	0.16987385910123068	0.2093754340038985	-0.38455622333903283	0.8282057169512762	0.850260411647909	0.24092856077490443	0.2884229054097068	0.5309714866664537	0.06232450117065139	-0.13650061165820745	0.21229931824776602	-0.2967030303220091	0.724890720267309	0.85324024195271	0.3855640757593775	0.40469342004160114	0.5293680736071853	-0.005415770917090992	0.04551004156163953	0.21063773597475158	-0.3411652724335912	0.7746645817548363	0.8515407733646969	0.30285329483117723
-0.6972524552	0.973411848437	0	-0.6986716465835939	1.0331545588720183	-0.06189638797745398	-1.0321366813618853	0.6837175585530604	-0.41283610298006646	-0.3680452088130757	1.398532066154855	0.2605692850288428	-0.8005602204541908	1.0297419837689898	-0.013867830710712287	-1.232265114442399	0.6802079459836391	-0.3859849712237874	-0.3728303779320588	1.3952405102141119	0.3246480687170334	-0.7356205503266093	1.0319045699191078	-0.04416069084245178	-1.123750133750867	0.6824255160968482	-0.40629175165567116	-0.357060979012984	1.3973498863637788	0.28801151246152346
-0.177719607425	0.22354172865	0	0.011645111936737383	0.02506505508193807	0.0737263501026917	-0.3366170949897993	-0.31586314139768634	-0.19429793340591395	0.3529534653445934	0.36353142442852837	0.3227375570805502	0.054844024965397975	0.019115993983684534	0.05862536173677102	-0.38283514320272366	-0.3236460388820348	-0.22834755154264086	0.4759373318229288	0.3594301204792738	0.3223910535612539	-0.017820785013719864	0.029101194025455343	0.08378155420436356	-0.40896129285016647	-0.3125621516879378	-0.18997124274573257	0.3592954727421033	0.3682989504908419	0.3374129774948517
-0.226633988934	-0.905934168376	0	-0.2993857578357166	-0.7534090434096428	-0.005151028360651525	-0.6576443226231832	-1.1051498492352203	-0.28318401882618677	0.05014735555615715	-0.4070128876388689	0.25297944792389154	-0.42048633301569166	-0.7523320113475759	0.04052129503705511	-0.8848439641755612	-1.1040807830433739	-0.2544631250969106	0.022780926313521792	-0.4059280660839075	0.31045340251251896	-0.45560115921456246	-0.7520260464807962	0.05312596299832795	-0.8607895908179992	-1.1037692272890276	-0.22683413312759565	-0.06556757226300804	-0.40562746671041816	0.31194284077393303
-0.0582215819039	-0.69726449221	0	0.27334787760009527	-0.5838277206676745	-0.2388997885099072	-0.06958583884967076	-0.9328448666659686	-0.522730419918018	0.6128461799995608	-0.2419269167694167	0.02483729641695905	0.5035201620347165	-0.5724831722953664	-0.35491440520899176	0.057166635050176356	-0.9217679882793761	-0.6947444434040013	0.9462054036587738	-0.230271377513992	-0.04771473231795015	0.3084359967702111	-0.5821221133895746	-0.2557193491521481	-0.08168760094234909	-0.9312394244387375	-0.5575741392890993	0.6945861617149132	-0.2400822282244227	0.02180882451683948
-0.935069075252	0.234800847362	0	-0.8163439866392223	0.22933449715342105	0.0009067865728141086	-1.197509897595075	-0.10340475605503183	-0.27622304154943905	-0.4551893054212539	0.5652270383491463	0.25767946325997926	-0.7221873000806891	0.2300800988771944	-0.026733384746485584	-1.2046202072775063	-0.10276563018909646	-0.3216635958677728	-0.27268948726798964	0.5658789676672308	0.2442869572708467	-0.7457244961670695	0.22986185945615342	-0.019631225154734127	-1.1778383168108613	-0.10292570099731155	-0.30516508368867906	-0.3451690062502309	0.5657121157802244	0.2444672637392312
0.259932582437	-0.789414350687	0	0.5595752238061257	-0.8764971916073534	-0.12593477429080932	0.21660707402087997	-1.2302837048999857	-0.40376829448848034	0.8998378143144264	-0.5317083939262958	0.13194782862387938	0.6560912629655229	-0.8790073030086482	-0.17124392228926305	0.2595190848320343	-1.2327987479299247	-0.471509447163386	1.0461390391986214	-0.5341515207394565	0.1049258189960042	0.58454055364277	-0.8772098291864294	-0.13748798765804043	0.21252875342261698	-1.2309430919012834	-0.4258578980360312	0.9540265458271439	-0.5323289195218548	0.12856939146683483
0.0982875324636	-0.30666404672	0	0.30116420224521645	-0.26496753751820196	-0.06129809958808488	-0.038506949320642254	-0.6102462013929936	-0.3658991933567733	0.6454717051201507	0.07505887357227271	0.2204588028674327	0.22988082912522198	-0.26335491918524767	-0.0227265203646351	-0.20417952700300654	-0.6086846354844063	-0.3631098613765277	0.6688200967442668	0.07673200297686995	0.2838170866996837	0.2912161912112208	-0.26473818195179616	-0.05583928132823698	-0.08258952622498164	-0.61004018141153	-0.37502124879545	0.6728666071502207	0.07530280014548038	0.23611159235264695
-0.997714361371	-0.0128442670694	0	-1.0085197337146592	0.2706131643464303	-0.19929492902023058	-1.3974169764811262	-0.07422691587932685	-0.467787600140243	-0.6393700593184478	0.6137863208117429	0.04959443170226556	-0.8910811569105376	0.26505397182528784	-0.23219761343004613	-1.3587108276165685	-0.07995587345132857	-0.5159875916931933	-0.44810900383103563	0.608553007255215	0.028824161508428158	-0.9853369589024887	0.2694730056043525	-0.2056020028043408	-1.4110708518615322	-0.07537219132743214	-0.4787947827041812	-0.5859250760792931	0.6128164714865653	0.04735473956305973
-0.23317185367	0.552839797399	0	-0.24748457824900316	0.6713069581605394	0.0012859000438984994	-0.578066957316752	0.33437898744848155	-0.33414698241278906	0.08437171960339368	1.0179283409664555	0.3113674916242488	-0.3335873755579627	0.6686999367225892	0.046526949214874706	-0.7628028349135126	0.3316677851505605	-0.3193803390790459	0.09912156168356728	1.0154186471024746	0.3787015268703505	-0.2993758425823328	0.6697734837905505	0.028694452313318512	-0.6667712211877487	0.33277611121822287	-0.31545198223643445	0.06646228206818507	1.0163913224040313	0.3459422556206514
-0.0193606449515	0.762553230824	0	0.25604040990123833	0.990244867758002	-0.27482507341596024	-0.06778103733225799	0.665404240081705	-0.5912386709215757	0.5808724496722657	1.3200389128341097	0.018732291019737154	0.2662142367533443	0.9912775432679543	-0.28071129953034324	-0.1724524272198823	0.6651976759756922	-0.6429565102728424	0.6998316038627123	1.3220494971761332	0.04970368456223307	0.39067120362101765	1.0029739639481576	-0.35257166033611	0.037552911904300594	0.6777016058000807	-0.6868694603033535	0.7439582067662295	1.3327924555317117	-0.0426882662297996
0.220239485812	-0.0656231699239	0	0.53762193899269	0.13914788058869937	-0.2431850600853042	0.2073314137891355	-0.1910608864684372	-0.5481651629134787	0.87256781229584	0.46884155308201264	0.039388561467062905	0.5161373953665253	0.139924783900647	-0.23151911568238798	0.0975446375594811	-0.19040790751098063	-0.5715821174337093	0.9393612769063695	0.46976256335419314	0.0767390796074565	0.5964921233793732	0.13699900109052365	-0.27571955735130255	0.23402743226273248	-0.1932455140928081	-0.5978149418551881	0.9665090239165728	0.4667412498915115	0.02007113363875456
0.264625280111	-0.324269240342	0	0.48098235311384124	-0.2972554046608148	-0.14618964157191883	0.15034189551566549	-0.6334261927287635	-0.455993531469322	0.8182739466834243	0.032836780759158225	0.14104486925329324	0.6277447305155656	-0.28563793281187566	-0.2402284456581978	0.18893879383839549	-0.6225283716569927	-0.6234577254887724	1.0810898141445475	0.045170405496316526	0.10241983402656471	0.5138089022074492	-0.2946277666631212	-0.1667960765845457	0.1561774760204909	-0.6309745428920486	-0.4937633301204369	0.8820816405539849	0.0356421404143224	0.13315853803453434
-0.751352414943	0.365059237385	0	-0.7667346249462839	0.232195559848011	0.0004310165657327326	-1.1206803828028191	-0.10597363385841896	-0.2810563922048427	-0.4227732493291574	0.5706392734860855	0.2615647944941005	-0.717561312213348	0.2308015441724408	-0.01771345336334708	-1.165486717542085	-0.10734708301340563	-0.3227868903471554	-0.28061229492449585	0.5694211713511815	0.260703237946058	-0.6417106151772173	0.22887895677136416	-0.04704525360858208	-1.0310980089142925	-0.10932132814170976	-0.34150516702469624	-0.26338320588029684	0.5673581961749392	0.22505480557703764
0.244074885493	0.577132982748	0	0.13559343520138858	0.624593059752278	0.09213036475791844	-0.19396450961486741	0.2987946618355924	-0.2552163587203733	0.47500575661648214	0.9571635595022416	0.41345249932936273	-0.08582624599016012	0.6150731355063286	0.23103055576303666	-0.53299963270539	0.28897680464555	-0.16464764109902907	0.38164031173161284	0.9479571915118448	0.5833658895697632	0.10648704090623365	0.6233565904350364	0.1109817122161944	-0.2632930716716641	0.29747974991128484	-0.2549655301138899	0.48856369774117164	0.9560127328785026	0.4466370975997341
-0.745781750106	0.823566636259	0	-0.6839521624139161	0.7247323518873918	-0.0012807703964551442	-1.0291872548338803	0.38558979044059194	-0.30267201373047004	-0.34397457932912956	1.0673085800720008	0.2777517258060422	-0.7057542430915891	0.7250512588733655	0.007920956656926522	-1.1516975563849376	0.3858958202944998	-0.31969965527903127	-0.26353781647169783	1.0676673800872956	0.3056049583849145	-0.7755042707494572	0.7261155757986015	0.03656523028841986	-1.1620261000917638	0.3869716998726753	-0.2693977350259415	-0.39964600184460475	1.0687063784426618	0.3189485410219923
0.598682422844	0.833774816182	0	0.5281415080556771	1.1534350065285643	-0.13427224808580074	0.18601010759650566	0.8301052176473859	-0.49591515392552543	0.8865868822600721	1.4833876230431724	0.19846293108527363	0.5518579364285336	1.1528181396958335	-0.15053218672482707	0.10287169101581557	0.8294109304690976	-0.5867195533282433	1.039161334801483	1.4828749970569493	0.23226684391699545	0.56750076617833	1.152431829155705	-0.1613901148628259	0.1782096183535525	0.8290679795183427	-0.5557544494310033	0.9827297216855576	1.4824173612758946	0.19474481792809253
0.745069443547	0.362012892714	0	0.6132003058770656	0.46276467778357705	0.033518102712109005	0.2893576717122044	0.14005975363157608	-0.2815224881387251	0.9419528998861112	0.7875857773955741	0.3261067492265195	0.6155528938953999	0.46293267104590063	0.03217225295847977	0.17100069827402953	0.13984946913982363	-0.33835469124269635	1.0618158951782217	0.7880089313636934	0.36741254391582717	0.6367413465031406	0.46405710357262764	0.01946753247943069	0.28893928321833096	0.14112329569555299	-0.3070444295434259	0.9895338226753638	0.7887553702293219	0.3215785820429722
0.620501698875	0.0380146184628	0	0.5594101644080629	0.11639547553764716	0.11482649134684648	0.22658987072575243	-0.20761179024556575	-0.2128279936676335	0.9025380563682	0.4431837616417937	0.4173418162083986	0.6364366890654557	0.1125273402818743	0.0669449040201118	0.18417069377233183	-0.21192539851684894	-0.3336001085136656	1.1126789126454268	0.4396074492488148	0.4208553461599623	0.6166404128643528	0.11355084645004787	0.07928079677986472	0.24411703864949635	-0.21066047044416508	-0.27361937205314196	1.0073898005747608	0.44034812389461647	0.4001966755078467
0.735205550986	-0.512178246226	0	0.5991721583589755	-0.18222024209931298	0.17328966958815584	0.2710180341421439	-0.5066736698842299	-0.14640468516198646	0.9351215159755196	0.1458307900141737	0.4689445103198543	0.3401683574995103	-0.16741370619138488	0.3137622905431495	-0.10290163834975616	-0.4923355998201761	-0.03384400890086831	0.7842917221481611	0.16112632948663322	0.6280247165508872	0.4576703520644654	-0.17402128617572374	0.2520600336016291	0.09412898133398953	-0.4987942673208342	-0.07320761040130766	0.8275724996340498	0.15400220388962954	0.5510453631637009
0.570978298721	-0.621745064286	0	0.4308193826390428	-0.7280218968289843	0.14878672635464857	0.09400737942493753	-1.071321904393959	-0.14211097564389855	0.7668214428015065	-0.3905730118213433	0.41904721489280683	0.40176535092835003	-0.7298346434402837	0.16364174651343424	-0.04597560771236992	-1.0735933881456978	-0.16605423494233704	0.8388629560942952	-0.3919184045400985	0.4634120116605377	0.4885274484867709	-0.7243985918406592	0.11861691476823218	0.108145373616756	-1.0678787984592082	-0.19242381157090244	0.8680852171211303	-0.3867743632709694	0.40473486806638037
0.564228212715	-0.110840791887	0	0.7471748804710546	-0.2666056893621495	-0.11058055999525546	0.41155688733283824	-0.5955618593119415	-0.4383746840429417	1.0934844097564969	0.06038026437643014	0.19233899856015432	0.7235691936582039	-0.26707933398720446	-0.09529946019539647	0.26141814744385355	-0.5961110154114801	-0.4957684635568193	1.203768051746915	0.059965607492390494	0.25910231039386983	0.6537641265424776	-0.26835542636050713	-0.050950408158883936	0.2758013282260663	-0.597512822496178	-0.3967925476801607	1.0466390675019879	0.058478339719358174	0.2634742503281996
0.513232442595	-0.0890595263756	0	0.6995495540622949	-0.025541045222798237	-0.07567040970344106	0.3678740001988098	-0.34532685367626836	-0.40723570117071944	1.0440475379880505	0.2941619770241472	0.23058904286943566	0.876428821364767	-0.02671239771600108	-0.1956493667513493	0.4473825144832064	-0.34612006915037974	-0.6012671585789313	1.3308029714674978	0.29337189472026515	0.16600161490090015	0.746260555759776	-0.026133005141036992	-0.10656095929104896	0.3768722177359716	-0.3455393349186962	-0.46526922862555226	1.137422158534254	0.2939505074683267	0.21867841265479054
0.579117456556	-0.849320829563	0	0.5563859939820419	-0.9991112172785187	0.07122995228248445	0.22208611380299678	-1.3590535219458668	-0.20903726900549188	0.8933168116722583	-0.6524789967602415	0.3310887436235081	0.22126285566739515	-0.9849997041692884	0.2321699355676283	-0.20948124060265413	-1.3450513622749238	-0.05809220142044624	0.6410766559046246	-0.6381404739099423	0.49689420340987894	0.44161609063327345	-0.9946568115058961	0.12974044421128045	0.07982663160053756	-1.3542921049269658	-0.1545191739290865	0.8053465472689821	-0.6476136737666622	0.39057980647168283
-0.910718189151	0.868579164743	0	-0.8809541736291296	1.012951958034249	-0.018091059792044045	-1.2158982704200278	0.6693909123555833	-0.35207846500588363	-0.5511081648299744	1.3703085815628464	0.28938910693238706	-0.5910114930349566	1.0122738359681422	-0.15458376680100006	-0.9987801489437887	0.6687188199877347	-0.5255156212831702	-0.176061802034725	1.369637259689703	0.18271485584475497	-0.7898655234608201	1.012710675271593	-0.058693521402583736	-1.1511174360795313	0.669181399693164	-0.4026758413088808	-0.4322995638601975	1.370099232339168	0.2574528245718731
-0.0276697985025	0.802142799298	0	-0.029675437164514488	0.6314403810648378	0.14056489144555623	-0.3526987533454194	0.3113666295318148	-0.13601411329109397	0.2898902762860552	0.9508854680910256	0.39827848229539575	-0.09962449083347824	0.6306833973915805	0.17183210014942907	-0.5321246399300075	0.3105929217605077	-0.13231065641038398	0.32057362133727546	0.9501392989710596	0.45008469856209943	-0.015218495918358844	0.6317307505774938	0.13392915547682585	-0.3811244834125347	0.3115197767361978	-0.1553310629504279	0.3442792936418992	0.9510491211714786	0.40188846900637837
0.889566503764	0.333022304911	0	0.9949422898816009	0.5458157054995975	-0.1769067050379278	0.6494930620989834	0.2210498349154422	-0.5407135510437168	1.3562699198806842	0.8710024639673903	0.15921486118753378	0.9391591775295137	0.5399979182219514	-0.13546382803651938	0.46767360751216425	0.21327469289120585	-0.5835013135760195	1.434067371740776	0.8670237235606351	0.2635281165032197	0.9571631068790462	0.5418891262950837	-0.14877442954580952	0.5706733949082674	0.21652174070293337	-0.5383314728089613	1.3630997333767831	0.867652152008499	0.20658075767059367
0.143593652187	-0.568041231786	0	-0.010542497594432647	-0.5497268339814562	0.028157037444619438	-0.3582867148878175	-0.8960220893348394	-0.2523544291577624	0.33271365912860684	-0.20727983952616857	0.2884092057729162	0.014980031729333727	-0.5516791959495521	0.017749889976312997	-0.4209881666212275	-0.8983887736971843	-0.2863868134165932	0.4390172188349706	-0.20862954332425057	0.2960227570880055	0.06844452395416446	-0.5556210511969617	-0.004647774089103129	-0.308726130503635	-0.9020030835736863	-0.29644995407052377	0.44036010244655754	-0.21290964705698334	0.2648182368149907
-0.813047561402	0.638788430165	0	-0.7718678610699812	0.5903450560213973	-0.06322752282512471	-1.1250684576268148	0.24996407092543835	-0.3615579284339962	-0.42775320514310866	0.9357172942694593	0.2128799076524276	-0.9236193407509298	0.5964777875276106	-0.010382127749834295	-1.3901895939535256	0.25603460464034605	-0.32228817708515545	-0.4747836665655886	0.9421490203404066	0.2748036980868524	-0.8879050134668331	0.5948655490090056	-0.022253111606946173	-1.299572800651961	0.2547085025976678	-0.32503796478297947	-0.4964803714043122	0.9406136512072722	0.2570067985120376
0.777544135264	0.55879142139	0	0.7343682822367514	0.27863698101015716	0.2501655580667771	0.3868994561844487	-0.036364359370499505	-0.1182574571600313	1.102017241157494	0.5979309719903868	0.5882808820916455	0.4441751907625391	0.28210155963522526	0.4536160171008518	-0.03215211988956411	-0.03293551481853815	0.015810761608191108	0.9576030902063984	0.6014307690569968	0.8331640864569416	0.6020105510209404	0.2801507218104198	0.34513526856828813	0.21613372041022041	-0.03484545755176766	-0.04346223971706829	1.0171117311380629	0.5994691380448478	0.6944511544815881
-0.349591274505	0.740942464217	0	0.01804244092622649	0.5488580841301596	-0.14247697223517933	-0.3064636650735	0.22355276837340124	-0.4687476633641526	0.34575681242081807	0.8788781035351576	0.16091125526435895	-0.08517005484675305	0.5380832597548445	-0.08119393670252507	-0.4970764444307589	0.21168337234276013	-0.4395767197129059	0.328780053291766	0.8691759055534297	0.24619128803150747	-0.0961520807529672	0.5369253386922698	-0.07481386796443805	-0.4477217763368282	0.21131508563548512	-0.4053333544101149	0.255631766799554	0.8672732275799155	0.23150678790273976
0.397004865463	-0.15977776785	0	0.10879798791045706	-0.037403045827221315	-0.0573084491629366	-0.22719186274922076	-0.3705172115815916	-0.34762477733564706	0.4410879350037478	0.2946646909539771	0.21258475603095084	0.16625418440855605	-0.03457527297180217	-0.08494508446846977	-0.27559972113154396	-0.3679787877905076	-0.41431788549323806	0.5997491011334503	0.2977836629846423	0.2148174857654408	0.1675930001807143	-0.03450893546998975	-0.0855991744277852	-0.20846972810108655	-0.36772851678377766	-0.3919508043716937	0.5399473531436241	0.2976641231941782	0.19710572163501983
-0.389376819946	-0.773110208725	0	-0.5574185526374426	-0.8099768291005227	0.17655863240577216	-0.9289988951911474	-1.164116589296531	-0.07652588572886669	-0.201485185988908	-0.4648405831942369	0.41206711482388053	-0.30362227756344823	-0.8118622618513411	0.08861994588298645	-0.7705925051262256	-1.1663692403586265	-0.19951027029342563	0.14476127059497834	-0.4670714039678773	0.35107670477425273	-0.4913067327381305	-0.8101941852453032	0.1548842609591558	-0.9029344881642829	-1.1646882285856124	-0.10805931240879868	-0.09815352968406457	-0.4654053537107945	0.3985555343593149
-0.148059503856	0.132025948496	0	-0.05916815345092886	-0.19910412138522132	0.10703888404228355	-0.39231301474738606	-0.5337330245079386	-0.18685019966217697	0.2742429192267507	0.13365788857921979	0.3798374112399464	-0.0979608540448691	-0.19869886571384193	0.1261942754386144	-0.5216189144904211	-0.5333387383564747	-0.198254698093863	0.32687980410021106	0.13407426072391054	0.42060855410813625	-0.23776654311300646	-0.19724316023185676	0.19211331296979936	-0.6067958956008208	-0.5318743663913593	-0.10260072768595217	0.1271074084381538	0.1355235052329446	0.46451226130599044
0.845761166275	0.871509538662	0	0.8708416262970343	0.8080335860500214	0.022217211022103927	0.5125159143137413	0.4935556323118173	-0.36454328400381125	1.2529100986455108	1.1261013234720603	0.37622427753624327	0.8175370687930636	0.8070211508480446	0.06289368289167263	0.36174993008076495	0.49225030789345475	-0.3985222551705857	1.314719651443168	1.1249550340836663	0.46909236653064973	0.867553250653171	0.80805203741961	0.02467394021889116	0.4687566695809351	0.49345566433791493	-0.39730261457237	1.3037146504467354	1.1260581560909824	0.40155211243600314
-0.168717606918	-0.801578023804	0	-0.021931095797798332	-0.9622015528879606	0.060755423098293675	-0.4023542810188167	-1.3395651470938112	-0.17990727306327192	0.3400350809328579	-0.6023925997365472	0.28530244819157036	0.1759019148977155	-0.958254987352695	-0.0037345215379662733	-0.2763921182525584	-1.3356305934796162	-0.26790777083713607	0.5991373268246711	-0.5983746523896707	0.2397534178612166	0.07937404597911189	-0.9601845406636637	0.028810408357165123	-0.3254171144620731	-1.3375803933754211	-0.22074618342482688	0.46434592063736313	-0.6003771193700461	0.26056819937453746
0.547637464943	0.468558683314	0	0.4981745061009411	0.20116119893416148	0.2725121108034881	0.16771955218681156	-0.11469016412514037	-0.0690426864336845	0.8423238056532115	0.5223135049617608	0.5876545872800004	0.42092399623800325	0.2038530544629178	0.3228184411193589	-0.04664931505370657	-0.11228864963427052	-0.09809431176109687	0.920872794983225	0.5251753105084355	0.6901683046189004	0.4032861729297071	0.20446347948943186	0.3341155501852803	0.035759714809545234	-0.11151250529521746	-0.023178905310607404	0.7906758828749093	0.5256221027166821	0.6590279313635576
-0.938598308096	-0.106562801732	0	-0.6582628560357447	0.22582156279751667	-0.17608044622035837	-1.0239117312626833	-0.11305514819972613	-0.4481999695862237	-0.30706837945916243	0.5624336767489566	0.0768448886497514	-0.4975287973736802	0.23162064868283272	-0.234861671889599	-0.9936464359904276	-0.10750061502033428	-0.5456783332629034	-0.02644679985412675	0.5684495729368252	0.04738443571034251	-0.5081652019671212	0.23100451997970023	-0.2305745038226044	-0.9216048016227022	-0.10774338333597255	-0.51928286281489	-0.11502549008788993	0.5679228926941858	0.035919155975871524
0.372836208597	-0.939731530895	0	0.4313910894793534	-0.7554371437694912	-0.1770583624486077	0.08760791016927996	-1.1244402377365326	-0.46580850004421825	0.7751055446107867	-0.4005022786684829	0.09118409381364134	0.5669645751539162	-0.7492856174372993	-0.2507948745748442	0.15861873987154168	-1.1182509888377827	-0.5784926692142991	0.9790829816121498	-0.3940301596690981	0.04661913036509112	0.5308790972035282	-0.7509920060731352	-0.23071601211595405	0.1688922488173483	-1.1198323910490107	-0.5346563395558961	0.8971601583654061	-0.3958152265054563	0.04890796661237065
0.838564706803	0.924484973021	0	0.967623070341524	1.095958686185583	-0.2620110897715283	0.6358172828561598	0.7785613622513569	-0.6074535908728991	1.3120903818705605	1.41395091004094	0.05842132477423724	1.0849569665322683	1.108485067612178	-0.3486022145015517	0.6495224704919457	0.7897918140926962	-0.7723998045672019	1.5422576370988177	1.4276843126237908	0.03305446785088664	1.025339037848859	1.1021882063281752	-0.3042720656727167	0.6551887473019171	0.7843487034355924	-0.6787457435372833	1.413397770974658	1.4206000599767403	0.038752279359364344
0.445085544178	-0.842922920696	0	0.20296082774538204	-1.3396735151586872	0.11566597966721914	-0.1445345452897874	-1.7311833086004993	-0.14525567115620744	0.5448068563863969	-0.9693488442788807	0.3582761006952834	0.2702761755200416	-1.3360216285684883	0.0852716093087735	-0.1721268299490191	-1.7278457763800175	-0.21155240007886683	0.6998476037016407	-0.965465976737753	0.35484507278524474	0.20536690132792398	-1.3395344134472857	0.11459952609963876	-0.173324675613499	-1.7311305450444643	-0.15620198060545545	0.5773020241237034	-0.9691351104431815	0.3645259709085554
-0.617865816995	0.135021481241	0	-0.5597164773892818	0.03294216291250827	-0.05703036857621086	-0.9307927976178464	-0.31577939444120706	-0.32221475336382127	-0.20214297659999456	0.3784789721874258	0.18915080271070017	-0.5078912785549439	0.026838083455028836	-0.07229966092670834	-0.9802225134497898	-0.3235041159732764	-0.35473282817063445	-0.059392484316413446	0.37403029368428914	0.18700517302270447	-0.4948622321269338	0.02543947939307064	-0.07640736165595839	-0.8970833293602153	-0.3239422458092803	-0.34804274569090904	-0.10875586990398918	0.3714073717692641	0.17540238322313934
-0.859341068247	-0.281493370358	0	-0.9962870824288257	-0.3207302369467747	0.10842880168101147	-1.3764037772640232	-0.6721333913772605	-0.15327673377270176	-0.6330330059261992	0.025102614018696602	0.3516597157243503	-1.2893915708857167	-0.30551667658691783	0.1854215053604176	-1.7670753006758841	-0.6570406185666011	-0.07696394260617766	-0.8434645540710409	0.04043297267459365	0.4280254841927569	-1.1403883085350197	-0.31286874754544725	0.1483048730825426	-1.5756361146044697	-0.6645066550568371	-0.11444930313173886	-0.7350441899063034	0.03289313581001599	0.39211791798485995
-0.941244984486	-0.304244545431	0	-0.9287887690741047	-0.23829835676712824	-0.008409406037854006	-1.3529848430610947	-0.5885701971714196	-0.25372852710006055	-0.53462743279795	0.10506489519301153	0.2199165293665831	-0.9484027425936203	-0.23714424564911127	-0.0044945573073414385	-1.4808145853928854	-0.5878248145507405	-0.257572616392946	-0.46565388489332216	0.10665678896939927	0.22973299768359856	-1.0189933781835259	-0.2328600625453231	0.008964859619191773	-1.4934536270269705	-0.5834112264635933	-0.2372348716721463	-0.5867326052246621	0.11040535733681645	0.23806319439369378
-0.980071517374	0.948647025682	0	-0.8823348698987814	0.8316559800002249	-0.022610348883583146	-1.2171760821665272	0.49453110865692695	-0.33408727900399054	-0.5508986554511996	1.1778640953344153	0.26456327699036813	-0.644741668635401	0.8103284830432913	-0.12618818810992571	-1.0597583617734534	0.4723527195514784	-0.47289049502609565	-0.2203355332726327	1.1572491410614534	0.18836920929665432	-0.7601738086383074	0.8208903850418768	-0.07429774809795466	-1.13201049176808	0.48320135746485593	-0.3999684870442299	-0.38706727423868686	1.1672204366153633	0.22487058739382143
0.638013398138	-0.858964777044	0	0.5428066276319701	-0.9312079019602942	0.03756052668755353	0.20907798497680988	-1.277741923235213	-0.2541560496972541	0.8811393298261145	-0.5934113306450471	0.3076374101993563	0.5742839240142147	-0.9324622075688908	0.020246382001139932	0.13005659402266356	-1.2791414401686816	-0.32507149050426776	1.0254390908051174	-0.5944400241629202	0.32860949545828	0.5572982083627392	-0.9318043367754133	0.02961808182207897	0.18107922236796664	-1.278368986743559	-0.2823135850725886	0.9416081509710039	-0.5939043222759773	0.31418460489171135
0.786870183696	-0.584043919992	0	0.7184944755434288	-0.747004601945996	-0.01268937280341974	0.3879704024385812	-1.0904838931367042	-0.30165643754430077	1.0525568125158735	-0.41204073081591497	0.25534919066767425	0.6233169724103155	-0.7469324977861288	0.038159538113079844	0.18845154164275504	-1.0903598436262945	-0.2853250548372963	1.0514648411335943	-0.41191629534485436	0.332011946323198	0.7110911806320975	-0.7470650687009652	-0.008554898777124047	0.34468653726304604	-1.0904742843873185	-0.3127114253506774	1.082662939650479	-0.41203084381165966	0.2702630462203526
-0.590418403461	0.347518291058	0	-0.5521084070397658	0.323533405237006	0.10716769346428812	-0.8876462478943361	-0.008976218206860807	-0.18828781792493882	-0.21977613649408434	0.6597938055241194	0.3809304306712668	-0.2771322255111454	0.30624003019803286	-0.018405429337364367	-0.7096846984654777	-0.026773544645966228	-0.3627772062693373	0.16435037124792817	0.6429366372623341	0.29206217795363487	-0.517349483721806	0.3213896647060785	0.09233562415714987	-0.8778820477436172	-0.011264923762711786	-0.21107999307136027	-0.15851240858482035	0.6577184190589479	0.3723946176314602
0.876524536325	-0.753623757542	0	0.9955531528468339	-0.9662002988928822	-0.026830728552804283	0.6434995036395713	-1.3105373745419817	-0.36173626880762205	1.3646459946484257	-0.6301329904702254	0.2788506024712852	0.7594220793550935	-0.9483872556810035	0.12432812870592269	0.310165226373644	-1.2936076006707862	-0.2491150900476843	1.2260428620955937	-0.6114413770484064	0.45409161314186913	0.8539618731718317	-0.9555527941765802	0.06523866607670803	0.4643662827251383	-1.3004112358619941	-0.2841726949444058	1.2663412100088274	-0.6192803982284182	0.3782467348037281
-0.985630865495	-0.26173970566	0	-1.101023098316525	-0.25308644723248186	-0.011710654353973544	-1.4884667895554848	-0.612374056746714	-0.28524075215880906	-0.7301786013944899	0.10174239416753543	0.24180744478471985	-1.1081153032725959	-0.2526737682281491	-0.009594219509562666	-1.5716990562029383	-0.6122468164390437	-0.2947842109276874	-0.6640191620963015	0.10243964251406312	0.2523166201065377	-1.0458080107095935	-0.2563370153465026	-0.028548407825107133	-1.4690152409687949	-0.61577851219779	-0.30948683516346864	-0.6429961593850398	0.09864796832348174	0.2310213203106926
-0.950699971128	0.209696475161	0	-1.0188358592203355	0.09240976897360625	0.0160935688192531	-1.4231972972361338	-0.25040524664498487	-0.26684979842369777	-0.6391371364035303	0.4379864823029365	0.2776473204752217	-1.1489015085596281	0.09053690721920613	0.04923701621002499	-1.712410721877524	-0.25238117556234396	-0.24599935415247648	-0.6393763886187153	0.4360767980601664	0.31971387413367136	-1.0994121836677468	0.09114162824017619	0.03713989893614722	-1.5764597365068238	-0.25163523237907	-0.25035977704073226	-0.6634739677245353	0.4367823859263646	0.3020613872081178
0.718351217238	-0.626016595154	0	0.7046746914268404	-0.40386801565379665	-0.059675395967360594	0.36398360078083497	-0.7438047455777201	-0.39245098292335134	1.0515604276914696	-0.06504726870159198	0.24879005470013638	0.8172405869332099	-0.39094752578083775	-0.132766290903617	0.3879266477916601	-0.7321403477484407	-0.520831419293194	1.254553554488793	-0.051005535892520604	0.21963750875827598	0.7047493669409453	-0.4038582632213332	-0.059719703670751065	0.3312490841981313	-0.7442771525071384	-0.4102386470102134	1.0879289193917236	-0.06456132244199383	0.26180164818557283
-0.52276814277	0.93508050058	0	-0.45652154156259195	1.1822664237662321	-0.2653799365239679	-0.7827413454821193	0.8418386241586443	-0.6067830339281434	-0.1276021407771435	1.5361824534143376	0.04893461179442381	-0.7578854738028462	1.197532527129022	-0.1248039844789836	-1.160028404575548	0.856864908101539	-0.4714277463998704	-0.3560168072865768	1.5515886156120426	0.19181564178622856	-0.6083981663719018	1.1899436830870795	-0.19168403927822614	-0.9744231907771137	0.8494198428604982	-0.53613020199176	-0.24431458847320853	1.54395676381124	0.12459342462391829
-0.77521792834	-0.311100785323	0	-0.7776041304167245	0.08259699271443065	-0.16298178033927624	-1.1372291241214194	-0.2615014790310934	-0.463456302183495	-0.42774795089454776	0.42819657358872126	0.11546689174128535	-1.0031262265426588	0.0642451090823452	-0.07322111389320246	-1.467471956661924	-0.28039771003450953	-0.3858070859903213	-0.5581355576185167	0.4104131777735441	0.21254078102835047	-0.8280351333365479	0.07839345305321264	-0.14184803174893898	-1.2265651670398552	-0.26593353416543963	-0.44851677306203674	-0.44495071529251723	0.4242245576602774	0.14145328827778647
0.918343041215	-0.739684611143	0	1.1519870975677997	-0.5594352828907669	-0.1190355011068959	0.814565140941162	-0.8870069051074382	-0.4490170226095519	1.5012024664199306	-0.23371902286776178	0.1855447365308865	1.3856647873270034	-0.5610303886253806	-0.2774112094519588	0.9554682820006389	-0.888535206418166	-0.6821678235984856	1.8386827355983246	-0.23524085402897152	0.08449260641444875	1.2251184679133025	-0.5600083041161336	-0.16729904356918987	0.8492486533323594	-0.8875003719898238	-0.5262006837594938	1.6206907943099786	-0.2342092048764657	0.158172834936179
0.933038520934	-0.27552026011	0	1.1983057181071028	-0.3113993253283603	-0.21403697179849018	0.8659403460211267	-0.6367645526990316	-0.5349958229220435	1.5410187352895053	0.012100529597639888	0.08266834371170777	1.2326067054994418	-0.3120577014038175	-0.23579496966487482	0.820287798151466	-0.6373476004128859	-0.6017242489831387	1.6567650291979594	0.011564190195848917	0.09521942340778362	1.1977439056055736	-0.3113828722309711	-0.21386125921748125	0.8372184711811781	-0.6367638705598653	-0.5497763946894241	1.5712375781542847	0.01211854446072896	0.09413132087883075
-0.0532591944798	-0.41473602807	0	-0.11178945108571864	-0.556153188152746	-0.05053758785968539	-0.45527715890995846	-0.9025686717027195	-0.34601473043728914	0.22987837383137297	-0.21421740868691383	0.223791519692352	-0.15253586441041994	-0.5577310825650468	-0.030568416852080917	-0.5750086874731005	-0.9040947013694595	-0.3515281483180492	0.2673700365100435	-0.2155363893159384	0.26173106755620057	-0.1464833745585638	-0.5577068788519535	-0.0335781874352335	-0.5253131406757611	-0.9038310473368767	-0.33872549935878293	0.22954993663849463	-0.21539357096194456	0.24791851628013611
0.874253688431	0.916295789975	0	1.214630278039741	0.9015207478606403	-0.11408979455432411	0.8693008521189497	0.5830130471418883	-0.48635484007821733	1.5780759717997452	1.2237749489784813	0.2292886604374759	1.01446759154146	0.8879708389040648	0.03320549453587199	0.5764371295112737	0.5687372166089917	-0.3858473149113839	1.470645151431375	1.2109112603305314	0.4111677386060875	1.212394008725361	0.9014505877766631	-0.11250951264847697	0.8213506094603926	0.5826337377674895	-0.5155514802225432	1.6253017815557758	1.2238631696526967	0.2548614107332081
0.271831413015	-0.63190889965	0	0.03246985089902702	-0.7617375869162882	0.03239228593742155	-0.3195085833058391	-1.1372353429847697	-0.2379291413094314	0.3799922484408429	-0.40090329087460125	0.28333830748662275	0.03939297171947919	-0.7619873495354008	0.029454760187765085	-0.38979284349864873	-1.1376780895052778	-0.2650797312992763	0.46160916522586215	-0.4010493179339485	0.2976334017658855	0.04628121939007523	-0.7622973558734667	0.026429417435871985	-0.33153796588397627	-1.1378829509839186	-0.25249813275249217	0.4202556849458139	-0.401454295175534	0.2836602021976616
0.985903577221	-0.794839120906	0	1.1719997343590627	-0.7348526798127102	-0.1319353219755772	0.8175652481602854	-1.0640801814785614	-0.4840946418134037	1.5451143552525914	-0.4072998938439418	0.1902166890609674	1.442234624571391	-0.7501508401193843	-0.3249227229652359	0.9730646799208873	-1.0795457925667624	-0.7836276967041551	1.9533760201995827	-0.42220991923089396	0.07372926087667526	1.1949463543527468	-0.7363518459622841	-0.1476004795691411	0.7809046482862718	-1.065739801729137	-0.5511313683495394	1.6528597685810704	-0.4083931818281742	0.2044311876024315
0.161698763188	-0.687193879834	0	0.27589683304164747	-0.8045221212531711	0.08719129869553109	-0.06677061583981794	-1.1536781542388928	-0.17993456618134362	0.6126843912757167	-0.46430792335708293	0.33582749299035264	0.611141662594089	-0.804072699957337	-0.06888729698181759	0.1756668835683967	-1.1532235004011573	-0.3895011956255629	1.0396492841986267	-0.4638527713961285	0.22251211087023734	0.36310841797268945	-0.8044036422570933	0.04927067714293346	-0.014640774012787426	-1.1535611561132302	-0.23273733898557555	0.7348164256449816	-0.46419077929496483	0.30979211270183055
0.7953506283	0.891356782991	0	0.5976591225407739	1.0841540023981593	0.06592571670171933	0.24833074661864837	0.7654658470270317	-0.31282711804879404	0.9668199216351695	1.4075240459137233	0.4145092231130687	0.6598579396728503	1.0869184912351575	0.01844757800924955	0.2208725478430925	0.7680105533073083	-0.4348191253783073	1.1378287179295727	1.4104951460382467	0.41987927412356957	0.6056324189882595	1.0845128686189958	0.05987862611366187	0.2172859006373438	0.7657209677048825	-0.3507728740794467	1.025671832327496	1.407982026626559	0.42992126008518183
0.608780596	-0.368217162664	0	0.6133827325025314	-0.3521837667246608	0.16695473613535494	0.2844243955449378	-0.672214850862999	-0.15084543632731867	0.9535606552119574	-0.0337529341127067	0.460449103337272	0.5388087817913841	-0.34974818852594003	0.21371811146734818	0.10372571204473725	-0.6700212449224475	-0.1605731220143377	0.9952623159375378	-0.03127735229360609	0.5451449312260392	0.6770859931317973	-0.354048898105989	0.12589712169847408	0.31779024114111837	-0.6741965397978912	-0.21415980271411098	1.0540475180914126	-0.035681020630079524	0.4356965391227514
0.60635893856	-0.104060857129	0	0.5841878139104588	-0.2620538477046241	0.04405738355784064	0.25904107794921416	-0.59076122467295	-0.24346654156809555	0.9122420767301707	0.06324820746685068	0.31105104253191995	0.5033840907445672	-0.2581937426930502	0.08528419862353452	0.056116958388013526	-0.5872443849103391	-0.24383078568856606	0.9489558018184389	0.06740011379338551	0.3816668899189124	0.5193612199244083	-0.258986981807002	0.07722172896239578	0.14979364341102053	-0.5877913532344485	-0.2221428003116129	0.8892706219498546	0.06642750120379166	0.35295549224656286
-0.514322620084	0.509716826438	0	-0.47366478188277766	0.6364651462378426	0.09674336914862654	-0.8211423807122368	0.309580055814228	-0.17373011948961448	-0.1372491247420398	0.9672740369812363	0.34750611350889493	-0.38660079508562767	0.6239258143058263	0.07229756308987452	-0.8346305901306187	0.2945630881388398	-0.21382845073307033	0.04419156387484789	0.9573326078434103	0.33553849064269353	-0.40834052129421977	0.6269261848389541	0.07859053324559698	-0.8001681465772326	0.299232162848019	-0.19858659320452085	-0.03302037897271104	0.9590488562879784	0.33509332950354925
-0.417880961709	-0.160429244292	0	-0.1190686076211783	-0.2259479883358142	-0.3016010976155117	-0.47759332852832814	-0.588262815771101	-0.5813549793840552	0.2346524416194255	0.13038015593771082	-0.042393207604244185	-0.014582213581572358	-0.2384953353010118	-0.34441676849403124	-0.46331780494463015	-0.6028583280381903	-0.6558519149959052	0.42903990085253463	0.11891885258987389	-0.06202843977183355	-0.001172025671016092	-0.2401992576227905	-0.34995168615834854	-0.3865066601198585	-0.6034688211395991	-0.6436868687148743	0.38282182113529983	0.11614142812652051	-0.08005926778306971
-0.907488646195	-0.735532379132	0	-0.9977744331187289	-0.7805782763478608	-0.041553968100057605	-1.440440895543777	-1.1561792110774447	-0.31015109873796165	-0.5865561687370537	-0.4139400817507247	0.20725851349256857	-0.947819608931894	-0.7784217487005503	-0.0546038179935656	-1.493348591463679	-1.154258065954328	-0.33846427018717934	-0.45292964857198775	-0.4115299675350063	0.20566617989153355	-1.0357566898148032	-0.7821797787022781	-0.03195080576166341	-1.5250677940053052	-1.1578454718231301	-0.3041166139784751	-0.5880184442682068	-0.41547164610258347	0.2195040849029053
-0.958900758716	-0.844157759813	0	-0.9284102744838719	-0.7464138203243871	0.02709416645886298	-1.314772661725773	-1.1221753003394623	-0.23544822468641724	-0.5588673427510862	-0.3837842239421314	0.2710926188091354	-0.8312342420035993	-0.7427834392169413	-0.006582925892416274	-1.2832242560921558	-1.1186610622046107	-0.2892191998301839	-0.3957951504464978	-0.38002756239143637	0.2521226539884622	-0.8446097311679872	-0.7432900794226329	-0.0018197192914198546	-1.255429609167504	-1.119100829866526	-0.2734451842976257	-0.45126098023766154	-0.3806077415319868	0.2494562474657855
-0.85357770127	-0.159536595652	0	-0.8131721918164195	-0.09145873471287576	-0.0019505930245340257	-1.203685350384321	-0.4297791173605333	-0.27198234768154256	-0.44431016254753825	0.24726251104187225	0.24867589947278998	-0.6387004557744927	-0.09793239543650938	-0.04947204137389023	-1.120276210718843	-0.4363616651606357	-0.3382147464872242	-0.18554736515685585	0.24106936466495738	0.21576875092473502	-0.759485511379618	-0.09384645915481171	-0.01558268648761178	-1.1821247790877232	-0.4317401838196174	-0.2905610512999744	-0.36705146904114755	0.2454079899861437	0.2387823417198057
0.101554355275	0.481757639742	0	0.21068369032745643	0.6956184980491213	-0.2545055738374593	-0.1158810049641927	0.3694402919648551	-0.5685063354698365	0.5409641569259424	1.0235070627442155	0.037048025155620015	0.1739500882489932	0.6938034839522585	-0.2334614450798443	-0.27511941876775536	0.3672691953910207	-0.6002278365333625	0.6271368770485614	1.0220420911145782	0.0966965443648052	0.20083470582596047	0.6951234943819656	-0.24882363909160007	-0.16091572219447908	0.3688649452853762	-0.5768763209213512	0.5664671138041539	1.023110892227333	0.05365182434514789
-0.715433052315	-0.155622507661	0	-0.8522879415962803	-0.12459081025867716	0.1385847082950046	-1.2220172789943744	-0.4637505705242029	-0.13907652812983803	-0.4982350698175466	0.2160560933331414	0.3960866762168761	-0.6649618352912542	-0.1322521121484674	0.07702521642815831	-1.1303327006652286	-0.4718089532652103	-0.22759478638636202	-0.21308479558761895	0.20848785246960472	0.35491258475684856	-0.7544917763522593	-0.12857907702176063	0.10776115939652935	-1.152357686123826	-0.4678343904589581	-0.17794016642942745	-0.37503390432491823	0.21211260347120042	0.37158440962524025
0.273932074823	-0.830888610362	0	0.5251723940829239	-1.038809375117976	-0.11750510407965939	0.1822709834391407	-1.399592730581974	-0.40528624397226437	0.8700303219714697	-0.6892742153196043	0.1489193200476415	0.5970126077896284	-1.0421902866564883	-0.15428599157867662	0.18040333035673506	-1.4028344403505917	-0.4759466892443028	1.0152577359770227	-0.6922314611020634	0.13774760854231638	0.47939327472948856	-1.037047997887319	-0.09454802229207368	0.10653836701222257	-1.3976391616620867	-0.3910395271431856	0.8556549246936404	-0.6872033442192285	0.1773628554433074
-0.110377689708	-0.26148792152	0	-0.050157914590369244	-0.06419616804146125	-0.24617501222010454	-0.3899593662106439	-0.4039914226668298	-0.5746976129272383	0.2914908409399965	0.27899771115672184	0.05767648912511228	-0.21131762474720323	-0.0743052086249427	-0.15883491849246492	-0.624420305627942	-0.4145263067139165	-0.5056653918775842	0.20269102397863245	0.26910897609631124	0.15775270174738512	-0.11795796730669107	-0.06849821706028027	-0.20879851111261408	-0.49614232479063003	-0.40843639927601383	-0.548015290294313	0.2617746993086095	0.27487680087201405	0.10318774333711211
0.897863857883	-0.884285772198	0	0.8952633887654788	-0.834774047892288	-0.18696913879899207	0.5576810558037927	-1.1718312077153308	-0.4972299883118224	1.2433544041657763	-0.5035599756798798	0.09877371052865475	0.7540129160652083	-0.8227621572132124	-0.10445054619372938	0.2908709913545359	-1.1609054357512494	-0.4675019842960213	1.2276445111122234	-0.49018134134961877	0.21650986695046923	0.8302044736852842	-0.8292683038374776	-0.14841366828168173	0.46516716209165626	-1.1665586889462702	-0.46875345243655503	1.2085806103666368	-0.49775611162515104	0.14355412145331603
-0.839108362895	-0.359890790655	0	-0.6983013881174484	-0.3347160374923207	-0.14768373640505447	-1.0574974977402103	-0.6994296474343674	-0.43911829945466496	-0.3425759698832921	0.02291194773464498	0.12202078439378272	-0.8048851959947029	-0.32947403619926163	-0.10235314367485006	-1.2264787860605741	-0.6943356733491851	-0.4058570477232919	-0.38579415847492443	0.02830457193049763	0.17470100814581996	-0.7437326517922729	-0.3324751280078116	-0.12802218737981605	-1.1305314512428302	-0.6972498298077919	-0.4244868817467088	-0.36185386074728104	0.025215955339151795	0.14512988195128604
-0.182747557634	-0.165549040408	0	-0.056674085305340585	0.20499503146453107	-0.16898998329010456	-0.3957628106210963	-0.13427979830784412	-0.4937512809019199	0.2847092224501143	0.5477285394437283	0.13161602917519527	0.008823682722900888	0.20716013985203158	-0.2054064965028513	-0.442151218561144	-0.1322598669390435	-0.5855590844268794	0.472456626219088	0.5500354109487458	0.13463838360164102	-0.002424181747464435	0.20678739229725532	-0.19907627176872614	-0.3862478913202438	-0.13253728721831415	-0.5452694119334341	0.3867486094122129	0.549572965418332	0.1181615253687574
0.456361009199	-0.358657994251	0	0.4851005780932486	-0.3214592806865102	0.02684266092748806	0.15769503801489945	-0.6526386514298177	-0.26749866739897854	0.8139930201726456	0.006226440289338112	0.300512861555292	0.4438253137012257	-0.32370417590157985	0.049142554418230025	0.03521159056600773	-0.6551283184104533	-0.2741993095946692	0.8485627781228092	0.004244068515126789	0.3451122151636293	0.36737836892748044	-0.3278482180537213	0.08931400201098076	0.004005301920860474	-0.6591306844476577	-0.21178190250655612	0.7308950608864111	-5.0291301037782427e-05	0.3671790209805509
-0.592019448108	-0.413376689667	0	-0.682828568487094	-0.028572916267756834	-0.015235150073634943	-1.0418229285623604	-0.3735277033830842	-0.28528458198326573	-0.3346111389441965	0.31189208925725126	0.23591772395140465	-0.6950483987346122	-0.028380935843729985	-0.010852502837184771	-1.141769718683733	-0.3731701514465658	-0.2976964845876673	-0.2655814589323792	0.3126010217709694	0.25246749598122886	-0.7569396019960675	-0.025757936128780388	0.010241155216200004	-1.150443805350362	-0.3703981087091143	-0.2625420865558572	-0.3803485860766046	0.3151135597227635	0.26292697806042714
-0.0582249151013	0.900536659143	0	-0.3523771246172578	0.8880459611218592	0.22874891878704798	-0.6781383567579882	0.5614988818964004	-0.09997247862620885	-0.01969284474616654	1.2217714950480196	0.5327275747653633	-0.36203863907061856	0.888412218212169	0.23425821806668518	-0.7897460438025227	0.5616745559416362	-0.14287618090661197	0.09013311606510185	1.2224667113221503	0.5704865123362589	-0.4342028795890727	0.8917055895061096	0.27438692135004944	-0.7894331225121599	0.5651581610196735	-0.0614060258553102	-0.07082846796244757	1.2255777088859132	0.5830267806447652
0.593034045527	-0.446059508441	0	0.3738733348072181	-0.573801080976732	0.25923913759285233	0.048743021158626554	-0.9036485654866656	-0.02100557606531773	0.6990024012209995	-0.24835953887080367	0.5199995285960858	0.2706217721589423	-0.5734973255935488	0.30940000112055743	-0.14992951821770553	-0.9033493672809886	0.00328632050155408	0.6841837610413188	-0.24805863959801985	0.5889360675650304	0.40743145353074306	-0.5738962876538074	0.24235448293816203	0.05377144594689372	-0.9037464337537867	-0.050086231741290066	0.7622546134981922	-0.24845691346470963	0.5125688768093727
0.116363176786	0.376400607137	0	0.06620653954130849	0.127265837881132	0.23291313996072247	-0.2553002134411898	-0.19429729018743336	-0.07155350647222061	0.3894510767944027	0.44976087722013897	0.5165197301869107	-0.055598534986347745	0.11685743525854418	0.30063963354692547	-0.5526560683360628	-0.20632092866234847	-0.07414918106260775	0.4420074345434029	0.4409371065297482	0.6326710420302768	-0.10079394159372543	0.11300812218609374	0.3248059385617971	-0.46077508976144366	-0.20887700185453192	0.01570405504487795	0.25667789286307147	0.43574487818886426	0.6111138049904432
0.591314311364	-0.1076712321	0	0.4968481374130464	-0.23354119079135857	0.20797409327606312	0.17118352111988092	-0.5654541873997038	-0.06551089093938832	0.8220618718492627	0.09292589296502411	0.46248027927050334	0.4881473009865541	-0.23319133254643257	0.21211088685742613	0.09213600212305331	-0.5652149771412859	-0.08363247947376733	0.8794386172757171	0.0934248288536991	0.4835614341283008	0.5245482468897203	-0.23474102692775498	0.19473888101908507	0.1733481034674134	-0.5666647474598916	-0.088578803919697	0.8753033335182158	0.09180675119618222	0.4569424312455022
-0.202446189741	0.535281485643	0	-0.4036033107391364	0.6495561766718037	0.17672958479512219	-0.730158088659424	0.32408168949095445	-0.11387606343930937	-0.07881969115470272	0.9790981444969169	0.44636367151275697	-0.46336165011715635	0.6548954872447337	0.2017918074810745	-0.8869890798764528	0.32855054844510295	-0.1109578724049595	-0.04208082876832573	0.9852674559993841	0.48725811427281623	-0.48552980359989484	0.6568624895256201	0.2108840974058827	-0.8511615435830424	0.3310771495803555	-0.085224113665362	-0.12307079653897039	0.986688164162773	0.48420116853633444
-0.136567008872	-0.504084662206	0	-0.11195203826028527	-0.19380933473422318	-0.07212944287850274	-0.4556516091289253	-0.5322084484611049	-0.3537056305230428	0.2260282967026227	0.14267309912292236	0.18948461548262874	-0.15726442281701558	-0.19238431789318675	-0.05366135139538758	-0.6493709227797035	-0.5308915794841952	-0.37121579172828223	0.31669867122104667	0.14434966595195184	0.2334964528518224	-0.2143864649714216	-0.19065005951060748	-0.03126443000837689	-0.6128142774341089	-0.5289059227352112	-0.3200302948166582	0.1723624986181706	0.1460783240062448	0.23528915068592987
-0.0931059369387	0.874209292581	0	0.002662956686679534	0.834059605339235	-0.02102806361685775	-0.327272858007571	0.5055693875893112	-0.34347835742152827	0.34058102516898314	1.1681537888465294	0.2767534249391094	0.07134791780893322	0.827154414519702	-0.05889039826271321	-0.3731919139316982	0.4974960656787278	-0.43880292769627943	0.5370732321311525	1.1626974700466515	0.2788087390418734	0.046057064412752736	0.8296401069775979	-0.044761346308046054	-0.32404560816932626	0.5008849548088433	-0.38674205834861985	0.4299951632071236	1.1642888079453266	0.26733581951346697
0.0158812850411	0.865667648454	0	-0.11466261025733829	0.9281605601879634	0.007507296988073708	-0.4416383530980612	0.590159175592737	-0.3351136324479888	0.21429915502188918	1.2781897640021695	0.32386500205971563	-0.3489307279412594	0.923052899025521	0.12794985878670334	-0.803750021190061	0.5849556071970683	-0.24368333342042497	0.10447750379497761	1.2731224261599936	0.4637489714479936	-0.2451524652035221	0.9253008472950824	0.07611914145061058	-0.6098746207772414	0.5872813869254703	-0.2709222002148875	0.11649518761666847	1.2753464908696606	0.39577685316507
-0.714865023563	-0.0751292909456	0	-0.590664213787472	-0.05270475975113195	-0.08723949095196838	-0.9396377848821837	-0.396063212359527	-0.3875707399655725	-0.24706905008714877	0.2900718530608401	0.19139852397531654	-0.5863096713395094	-0.05237166369213413	-0.08928614743821357	-1.01869220485263	-0.3962767483134598	-0.41826989835174844	-0.15604256137939834	0.2909639966917453	0.20973310978365348	-0.5093068543695976	-0.04645405684141213	-0.12625921823888742	-0.8837346093661433	-0.38999199966639475	-0.43935113509730583	-0.13871713287553253	0.2965030263442141	0.16274467237126491
0.274607048728	-0.0334240234638	0	0.34710917750930287	0.18656258383885954	-0.18586126396193192	0.0033188454721210965	-0.1452789555107312	-0.5379636092900636	0.7037111792516252	0.5204883854651515	0.13898288871872533	-0.05109546629152506	0.17005288777200758	0.06606034479779152	-0.5097762321000827	-0.16209590734201446	-0.31922771250472515	0.4210281316339776	0.5042923842761584	0.40916856599155677	0.2910118406530347	0.1843172407469045	-0.14815535573115204	-0.0936769703123937	-0.14759262458563363	-0.5208367854605725	0.6926648853715315	0.5183442927619262	0.1909730726090056
-0.592720191259	-0.996313678769	0	-0.9431052260872955	-0.7793048976704446	0.029047214080385953	-1.3594925251819496	-1.1513949079291326	-0.21462678929034051	-0.5533238687995851	-0.4202444722269955	0.2562208691229506	-0.9169880723401774	-0.7811064043762874	0.023095388828053103	-1.3960373895268963	-1.1534110869721783	-0.22791961904142538	-0.4739461815250943	-0.42163582368156494	0.255754270304977	-0.8976291762994684	-0.7823854874067677	0.018539481948290876	-1.3282211261072616	-1.1544841705569346	-0.22800578232177596	-0.49570531689197	-0.4231269869290988	0.24794677529516745
0.397983423607	0.237471036047	0	0.19689967843455702	-0.10640195245635949	0.3070516579012707	-0.12993596570814459	-0.4374951568980439	0.020854798602665647	0.5235010118150444	0.220491856840894	0.5734020756735445	0.242345772134642	-0.10393353732952244	0.2831206545929147	-0.2197217826199921	-0.4355054251775931	-0.061627964559327335	0.7003487622078556	0.223375326522535	0.5930138758909722	0.1689983583561748	-0.10788389763928168	0.321462481192478	-0.19551158879516187	-0.4390989059671783	0.02253103658293886	0.5344151038709003	0.2191121434577626	0.5970299428040644
-0.984446701128	-0.402879757964	0	-0.8277498850250724	-0.30320925929169706	0.004500365477250694	-1.2154799185205112	-0.6509737910871365	-0.2864990301530702	-0.45845621315453866	0.04581779642251974	0.2737556900572896	-1.1592703231536294	-0.32351861536422766	0.10491940939294025	-1.7033246297315938	-0.6716186138651695	-0.19356586299411338	-0.6602430848108913	0.02586728938332671	0.377892611106223	-0.9987562414010936	-0.31406822664770606	0.05919098172720466	-1.4718603778707213	-0.6620338298438488	-0.2362011833559347	-0.5654981873515965	0.03516652616635358	0.33155903719092783
0.537268519086	0.257840757089	0	0.4111258669294753	0.5035969919591106	-0.1926739334091591	0.08529134781864525	0.18069721537847658	-0.5174465870083136	0.7437515727457041	0.8293432917637698	0.10872555713660723	0.43907899292579716	0.5048612324152754	-0.21003448621098733	-0.00459785440655483	0.18166618153963776	-0.5984610740470813	0.8955326968517074	0.8308739963862898	0.1383864071704418	0.3022550737841743	0.49881560478293824	-0.1267545250749728	-0.05535332413499705	0.17566464671539378	-0.4598892856930235	0.6675251625743025	0.824475945038414	0.18011585301594082
0.0904162318879	-0.687557780382	0	-0.004477468051981059	-0.38040846112914245	-0.07677058098117381	-0.34865449727251097	-0.7247166300671664	-0.35779475689332785	0.33519157700522106	-0.04087063103930224	0.1842186714621064	0.1041058854435822	-0.38166722186295926	-0.12553299424343423	-0.3452761058816281	-0.7259091796687499	-0.4464415184059264	0.5454221483913535	-0.04203462415037953	0.1655793338757145	0.05886682556280089	-0.38106380848652305	-0.10486424279350935	-0.32735044954254344	-0.725407943408549	-0.40144975992933013	0.439943795429033	-0.04155120565325319	0.168440045007587
0.412588085999	-0.0571301565684	0	0.2658132087220348	-0.20643261930164816	0.10189586939458829	-0.06592203448462532	-0.5371610442580566	-0.21845774715499888	0.6025411075281903	0.12558639264424357	0.39890683442508185	0.35732764216904717	-0.2026073602711978	0.04696762635687291	-0.10314012962931585	-0.5336046942469109	-0.3471130173028614	0.8333444538350552	0.12967080349694698	0.3971576017621527	0.24330584306048775	-0.2073806944488073	0.11509482921703613	-0.13682608935511079	-0.5382061147732355	-0.22645377463718205	0.6323164090222132	0.1247344023527603	0.42739512975187766
0.356357492472	0.520179673447	0	0.699653688647567	0.676875578891107	-0.23466644616786161	0.37419487136001783	0.354525582455998	-0.5508064150746417	1.031983203004928	1.0008978668826976	0.05818420914128676	0.8227188732019088	0.677626969358877	-0.31008520372735826	0.4124533716797227	0.35514370741856416	-0.6753180196513987	1.2417735403225247	1.0015202981543734	0.021863917670607514	0.6144949404601282	0.6765443497148094	-0.18476841090946872	0.2612074021983319	0.3540853884867542	-0.5076320634772767	0.9735766460157627	1.000459386624916	0.11295552523603408
-0.535274557118	0.523990026195	0	-0.45377682725835417	0.2299858449713031	0.12781235658633458	-0.7882386513536012	-0.10180337932882631	-0.17320539701109633	-0.12196446124385946	0.5638528775255438	0.4072881524282531	-0.4052852531341416	0.2317741869539858	0.10406249650017702	-0.8209702080512021	-0.10013038698765785	-0.22851025524128432	0.01188296910604118	0.5657828442342274	0.4068926398838208	-0.48096694149496466	0.22896701566307773	0.1408860676302314	-0.8528040547846913	-0.10286133935227622	-0.16977960954114638	-0.11360898918618145	0.5628958070318073	0.42783747311401066
-0.781884308138	0.102534492181	0	-0.539830699960233	0.06410496274225913	-0.05433596340383243	-0.8920486564224492	-0.27380857211783927	-0.3431519574491097	-0.19675488219785364	0.40295057670262857	0.21351152425414222	-0.3895352193949172	0.06826211401534754	-0.1171037486068168	-0.8165390785294471	-0.2698990344864199	-0.4340563011925589	0.029502380962341437	0.4069956321703964	0.1729375077686497	-0.522490040005467	0.06439056962923076	-0.06123697129858403	-0.9123718974773183	-0.27338263751098624	-0.3591876616058307	-0.14473456414028696	0.40343083213500713	0.21392625598766818
-0.158856838338	-0.482166499414	0	-0.14847480516025233	-0.5860951649472322	0.07756739420531016	-0.49624227094234613	-0.9344986931019252	-0.19391964622604374	0.19215875934827928	-0.24426527128437456	0.32996561113609957	-0.2842805087584101	-0.5832408008726622	0.13085101026024595	-0.7371781472132237	-0.9320434279183566	-0.1585745676771045	0.150974214362854	-0.24174347777056032	0.3957689784746964	-0.2987843622931412	-0.5830711909856859	0.13646585411518425	-0.6859884087029857	-0.9317547619307607	-0.13609228093057993	0.07496543983429449	-0.24150435990896818	0.3890646362905421
-0.439823230623	0.968030274236	0	-0.5388073949683295	1.0359141562289114	0.1397652245625825	-0.8650681756510924	0.6942607880760107	-0.21564669324754612	-0.20884305474848025	1.3917935625190245	0.46752643470049754	-0.48708696229150544	1.0371981480575732	0.11003193723730381	-0.9165588799427309	0.6954697637162187	-0.2940530460496598	-0.03757004996172607	1.3931467159464455	0.47308108255669334	-0.5531636026096722	1.0353289206383314	0.14804219377551167	-0.9128781762425608	0.6938795726458212	-0.2181656362099653	-0.19026696523494854	1.3914525021492719	0.4846064805956819
-0.758336778431	0.767436037488	0	-0.5299928051479281	0.9255102773593994	-0.16889699996826635	-0.8697189567015724	0.5901154318009266	-0.4757460148288745	-0.19495794323821464	1.2662592368032095	0.11522998571684213	-0.46522316957681487	0.9260976883007167	-0.19787467699294042	-0.9162395280260919	0.5907686119605369	-0.5414899508784871	-0.01758391602937521	1.2669401488637309	0.113624336667937	-0.5132394455452048	0.9256198768559282	-0.176240088621703	-0.9020251876725965	0.5902814155822559	-0.4960400080881194	-0.13273543232815427	1.2664357215112412	0.11845564197513535
-0.918905749913	-0.486848363304	0	-1.0453834926442682	-0.5247965408711638	0.06587957379331315	-1.4419426085088483	-0.8868523125387112	-0.20300926411438402	-0.6686330276117278	-0.16935618995920187	0.3153405550341308	-1.2904460228271553	-0.5214984122709619	0.1321018852010422	-1.793255810206153	-0.8835643239003003	-0.14002834796456723	-0.8259016600034538	-0.16604734547872232	0.3829329936819504	-1.1038532851621525	-0.5239772670422569	0.08276510331048638	-1.534108685112735	-0.8860373862233021	-0.18819635961883557	-0.6994081328322818	-0.16853227367119394	0.33367069447180286
0.0522038175249	0.163232366889	0	-0.0940966585344134	0.10814957976966318	0.21231775906688818	-0.41945373842066297	-0.21734210873935608	-0.08513548490882235	0.23385836492874418	0.43670523542564466	0.488051099680914	-0.01425648058954189	0.09996170471580965	0.17307214139947538	-0.4342554939428284	-0.22669974908699692	-0.16418225775329043	0.4160068729330961	0.4296267819922576	0.4775644435079898	-0.07294694875058573	0.10597693764393083	0.2020588789096798	-0.4249860050674083	-0.2198188282484157	-0.10521429119543663	0.2841919955568706	0.43482126186609693	0.48529669620572213
-0.207530029944	-0.795936543546	0	-0.1639636797331424	-0.8755645338345361	0.11057089984206941	-0.5084267519200142	-1.2403522632969812	-0.17566046964343984	0.18110728650504107	-0.5226372168097618	0.375703616006346	-0.07808967635270993	-0.8776526034291516	0.06686405309442585	-0.49864642395681397	-1.242279557531328	-0.2585448634274993	0.35074616358718735	-0.5244837632158006	0.3594109233361573	-0.1384636092296784	-0.8759323639297495	0.09760891176557102	-0.5061653911690629	-1.2409284797621938	-0.1994815948751936	0.23276168755901575	-0.5231903059603877	0.37077474022580637
-0.494783828351	-0.433206992279	0	-0.3582234634863575	-0.7402293839302052	0.13409836192969213	-0.7136884990990456	-1.1009047382697774	-0.1537555726929311	-0.008245719295595946	-0.3878042422905423	0.4011740135339021	-0.5104131118395302	-0.7506055527784046	0.20136547917329847	-0.960029902173423	-1.111669310841914	-0.10548932256538275	-0.07234900024668342	-0.3977587335417489	0.480663530134706	-0.3791061664614796	-0.7416379697077506	0.14371986690014293	-0.7705803324534474	-1.1024954591541105	-0.15376841745847028	0.00439776545103815	-0.3890718998222578	0.4178811889039851
0.510445709117	0.817548650444	0	0.4574410728255197	0.6798708736427829	0.016775062295697838	0.11803763577107723	0.3585778086064924	-0.33891566427613196	0.8126347722702135	1.0076014609066315	0.34411041824510746	0.43598784521828743	0.6807577466677891	0.031162107237891604	0.00548760175940274	0.3592566113020452	-0.37961612841407183	0.8952358569467693	1.008691811237222	0.39650850841861235	0.3674229298098903	0.6836398160339558	0.07645583522168256	0.008155457211044746	0.36228338086069467	-0.2853682401092458	0.7449285171629452	1.011431815104945	0.4070629939946458
0.190819830973	-0.929098068618	0	0.06534259808829025	-1.025674559144506	-0.05333873846430619	-0.29065314771057504	-1.3912448157953887	-0.31490335469423747	0.41200537899546036	-0.6731003633138346	0.19010226674893357	0.18382251847827194	-1.0234092293766794	-0.10158210746014582	-0.26210492230775817	-1.389015474361438	-0.3943782971040283	0.6117164280914377	-0.670796252861802	0.1660981977584093	0.14515265851313358	-1.0241546606633236	-0.08546351819332727	-0.23368725814525915	-1.3897348833228604	-0.3572390969013794	0.5149426323402596	-0.6715694646403818	0.1661437870127045
0.584472943283	-0.38879213432	0	0.5353512524616021	-0.651763912960757	0.036428913893655906	0.2020417565995765	-0.9887895996033832	-0.23698691432437788	0.8663289425871991	-0.3197252840188111	0.2906962848302808	0.7685388625945982	-0.6658828163847867	-0.07329425832873693	0.3640737363916513	-1.0031984650017944	-0.3844983684060136	1.1706668470393007	-0.3335743735058585	0.21108951489596206	0.55248940127375	-0.652800831613223	0.02879600452709096	0.19467362611240877	-0.9899171059026621	-0.25244266055427955	0.9075716503323243	-0.3206708674362543	0.28920924221066924
-0.320219187168	0.0603708752908	0	-0.017754968559509147	0.16834630238467693	-0.3275624035501987	-0.3671995933462748	-0.17346449426191002	-0.6341625214127575	0.32558527845226815	0.5132553764520535	-0.043623602574018344	-0.19248606746508287	0.1606399097618647	-0.25296002711662047	-0.6842207381173996	-0.18149491485850705	-0.5844025832652373	0.27107741990755413	0.5057635447037098	0.04925852990628342	-0.16565080519969616	0.16179772748393964	-0.2639423136081318	-0.5754239982206321	-0.18014404900531447	-0.5764208039812144	0.22632695351359894	0.506760972981859	0.02441028817125193
0.413122819734	0.0948818226568	0	0.5388617329820149	0.20339967789801533	-0.05553835739191769	0.21226748771637546	-0.12286978606727773	-0.35695216688489795	0.8689266003477002	0.5303851828497568	0.22409748619469905	0.5443131027569261	0.20307411927659394	-0.05838671224292449	0.1096719800789144	-0.12333570861896623	-0.4024401062478168	0.9794141207399457	0.5303721437195578	0.2531314259223843	0.5209685088302449	0.20414980289508095	-0.04609494517902505	0.16127643353039914	-0.12216683859344984	-0.3587767179587951	0.8844656567388703	0.5312190641672742	0.24195132928182733
-0.501905904849	0.839956175715	0	-0.4389101665677504	0.784514168663482	0.009954217495429761	-0.7691605686634847	0.45534057360551083	-0.28852206566603644	-0.1104197379641567	1.1180152987306577	0.2865903125756325	-0.7471258024523797	0.800317349919578	0.13596384196897693	-1.1732579267768013	0.4708930177842341	-0.16989625385878965	-0.3275651675550395	1.1340199913682527	0.41605475898216204	-0.5278012052742074	0.7892507812674446	0.048697653586115136	-0.9046141042181711	0.45984050450443165	-0.2564788118368867	-0.15819738976076161	1.1227467615580309	0.33044860205626525
-0.672890483318	-0.170339198993	0	-0.4453815890090922	-0.018750148072336725	-0.22917523118920125	-0.8052702679764844	-0.3607060257021196	-0.5245243944665898	-0.09621173261845133	0.3249781169657765	0.04448904223262692	-0.5444861897566236	-0.023728517117376332	-0.19091712796789628	-1.0157172094391524	-0.36595759835284086	-0.5053945705762489	-0.09610317667153964	0.32027608209702496	0.0966125315701098	-0.36452957687214915	-0.014593402644050783	-0.26212712769358393	-0.7628459351759658	-0.3566723729551466	-0.5698634327843444	0.01908199492013022	0.32925690513290234	0.0220765458032498
-0.420616100986	0.0396682044032	0	-0.44449834778537894	0.11087410529778113	0.04364990045484995	-0.7808873613357172	-0.22336304416363437	-0.23604273402905596	-0.11235409071265656	0.4424739740677582	0.3037496115610136	-0.5628140540470901	0.11173221901286982	0.09394544204763432	-1.0161175233252353	-0.22250369784928456	-0.21244536630065866	-0.11726259383423505	0.44334669125795484	0.3719258580891974	-0.41911064674867765	0.11068403566220658	0.032423015952640875	-0.7893560708434112	-0.2235524376039714	-0.2576330628514509	-0.055346275503030326	0.44228837335880095	0.3008806890814284
0.147963606165	0.25427937821	0	0.2731374445207546	0.13804093162922448	-0.07899149089448948	-0.06318291530587025	-0.19498248104027824	-0.4036396262578848	0.6168902061305694	0.47346633362754875	0.2209446979303681	0.5673840129161687	0.1268445948783951	-0.25881766230527403	0.12954174058344642	-0.20634792356710552	-0.6598056860425647	1.0284618435644413	0.46236396623650083	0.09805827063083075	0.33163834658008523	0.13573818666211118	-0.11310402198181342	-0.042899127052813395	-0.1973406973728045	-0.45937426471573317	0.7188908931391662	0.4712256121463561	0.202973214384072
0.0627516076759	-0.178390995329	0	0.04131526009604896	-0.15152466445299465	-0.07377376127119087	-0.2909759051148906	-0.4889089113341681	-0.37628294734844014	0.377828045040211	0.18108115593095322	0.20673984198475914	0.19250783645377034	-0.14708401130582704	-0.1627409604631464	-0.24730733784333989	-0.4845838960914557	-0.534058621379089	0.6497135031182886	0.18561162592995614	0.16699798460585022	0.1075574017476605	-0.14955784008854667	-0.11206902125126614	-0.2677041614272271	-0.4869957696263807	-0.44019885739526454	0.4932771208980095	0.18307219154716375	0.18725995132876158
0.269188024753	-0.193174246826	0	0.1881411538136065	-0.039048162364123645	-0.06764325014799434	-0.14422958354802123	-0.38006780944054647	-0.35973746102665843	0.5215599962122356	0.2955126305198666	0.2037572239625915	0.2290949680917789	-0.03633497547489442	-0.09003809299128826	-0.20189626311107345	-0.37782804447419094	-0.428693321477161	0.66262178675194	0.29871638584608134	0.21561918347800246	0.07169285574776876	-0.046766753281070786	-0.0062454298843384005	-0.30282945313838405	-0.38797090482638763	-0.3083942204244186	0.44852878168962246	0.2879894064948633	0.27115813472640304
0.557100518108	0.57635485051	0	0.5722122153795461	0.43716586173448235	0.1304035054319167	0.23214210547172484	0.11382000961600719	-0.22792085566409737	0.9269706826325229	0.7642872578528396	0.4612879305563447	0.41107866166482143	0.4292831856398495	0.24197061341328926	-0.06549177651733604	0.10554979750492743	-0.19460804374927948	0.9162247583150666	0.75699055743951	0.6248122797562468	0.6739667355837681	0.44183502836927185	0.05730847369637326	0.2726987980693464	0.11836218846290802	-0.35167494684821293	1.105939949849359	0.7690876105970549	0.4241860397273609
-0.415491663778	-0.256391352888	0	-0.44290922499478197	-0.10297787462059953	0.03152596121203028	-0.788601992195821	-0.44045768227510695	-0.2525380811418523	-0.1039324346095005	0.23368980341111786	0.2951948677552961	-0.23551220925516	-0.10197980368073119	-0.059525703882090636	-0.6680643453006286	-0.43958980895559524	-0.3822389042702063	0.192630951167617	0.23456151572381095	0.23399403867287205	-0.39735912719275845	-0.10255543695853436	0.012380573331328172	-0.7750745512210248	-0.4402704058801799	-0.28179208623342716	-0.0274025493894689	0.23387825855555333	0.2843384298727412
0.257621811894	-0.685860065769	0	0.6563325852575217	-0.6861228572804957	0.003269728177090126	0.32732991469554185	-1.019203845539309	-0.27762263495594297	0.9845790517883913	-0.3573777283237579	0.26450481413093907	0.6441080565704773	-0.6860036775060834	0.009182678128709832	0.20063199339350146	-1.0190952178892294	-0.3088344883205585	1.0753338070449678	-0.3572452930669688	0.2989472254520047	0.596879231876037	-0.6855305766031761	0.03167422276927531	0.2176444017913179	-1.0186239424376482	-0.262179875886558	0.9736475619419287	-0.3567879847175167	0.30225465134223733
0.394063861974	-0.237144494039	0	0.3522559080841018	-0.42193417216329737	0.12476828516636355	0.021561412375131827	-0.7629646050567993	-0.15610636335259398	0.6842413851298412	-0.08813731085051522	0.38559433507989216	0.20444009836838825	-0.41591197450787515	0.19614508494783794	-0.2398220296161574	-0.7571466734858868	-0.1151973072412864	0.6433673266937529	-0.08190850928180719	0.4776499035581026	0.333580631917428	-0.42117330465195024	0.13409093647452705	-0.029306274532774214	-0.7622581697463463	-0.15729281651483332	0.6977618202866498	-0.08732233908251362	0.40260348504693527
0.628933726583	0.0805672139406	0	0.6829614687470584	-0.06460145327837391	0.058944162820530506	0.35752970059656763	-0.3876222061026789	-0.2507639556270002	1.0154170685622368	0.25831275238486046	0.3460938915902425	0.8962061510637179	-0.06837158065086492	-0.07126149131623183	0.4597570549699346	-0.3913725690820413	-0.4544465654748848	1.3480244291864407	0.2546297536207644	0.27169799477988127	0.7226733462463267	-0.06537189792561636	0.03571302745457343	0.3471282828595948	-0.38834477041317816	-0.3016362852036991	1.1117355792141486	0.2576246234800717	0.3426425065400352
0.182124949514	-0.720933801538	0	0.11229686949518868	-0.6137687590338456	-0.013978444977979041	-0.21956531681123734	-0.9613370776294762	-0.2788699065188096	0.44167727557225694	-0.27661566232485213	0.23256695965242055	0.1435815632973794	-0.6145580947128353	-0.028369457742265427	-0.2754353975355747	-0.9621925058693126	-0.32440691108704056	0.5575771048144837	-0.2773505948550093	0.2411605754248514	0.08943318562657149	-0.613131913532159	-0.003656367634913238	-0.2792431873702378	-0.9607780494789195	-0.2790626633438094	0.45615754648029766	-0.27600936126121084	0.25040293518097423
0.336516772195	-0.291884278773	0	0.6886022627044195	-0.2934783023609601	-0.3862774001407588	0.3382405628113546	-0.64126792229841	-0.7253728753375758	1.053545457880726	0.04601338689378525	-0.07507909159715441	0.5486672051015539	-0.2971113521508903	-0.29306072957296103	0.08226672503347422	-0.6450182484928833	-0.6997512943960854	1.0438539387492864	0.04249086367423688	0.06058880667096989	0.7034887285713233	-0.29310148319951174	-0.3964471096440145	0.31316212893083295	-0.6409199185268102	-0.7664446579388294	1.120454883869698	0.04642208277786674	-0.06542034624845255
-0.0546688475855	-0.169785198301	0	-0.08655262504573509	-0.4129002373639223	0.0719499095980736	-0.42247932822020173	-0.7562238848105297	-0.2122384850130232	0.24773680384697971	-0.07621624653494058	0.33610377067641045	-0.22326216941624527	-0.4190086838765072	0.1375298625710787	-0.6478215977778459	-0.7625225723642418	-0.16800983029065586	0.19389574558335285	-0.08215971679390921	0.41635441551836555	-0.27939360025461124	-0.42149110644643817	0.16311683864228677	-0.6576742401236959	-0.7649049972393483	-0.1233930452097903	0.09378587621291701	-0.08475972444412638	0.4275511650246797
-0.0465695040098	0.389391265833	0	0.2383871918222146	0.4077018802179466	-0.13310002319828376	-0.0902676357396226	0.07886026049398993	-0.4548900874278573	0.5704942162963644	0.7405419069783307	0.16527177356629183	0.19628281475333376	0.4054829565756316	-0.10915973851720115	-0.20584867041117805	0.07636511776526952	-0.45977397091283295	0.6038652164630937	0.7385247770449892	0.21050658778742615	0.25751974338452976	0.4087309362718853	-0.14415879837047244	-0.09556670904396349	0.07981826864917063	-0.4765360548761589	0.6134794268666326	0.7416368875225186	0.16299681453245576
-0.363519646336	0.304108961797	0	-0.41462818221152115	0.24949310973868127	0.11357909155759019	-0.7589005265258025	-0.08450230398201997	-0.17643591736871542	-0.07761229933165512	0.5851435278834906	0.38271553552806375	-0.057342231977389045	0.25523648512605684	-0.05005134324293969	-0.48780513396082653	-0.07880548645558316	-0.39032603254979126	0.3747599762417786	0.5909005649124219	0.25847642832869844	-0.2828690673197966	0.25159642179161773	0.05691166770742002	-0.6556104240393511	-0.08242574269279902	-0.24723073890233344	0.08511988358620899	0.5872393601663766	0.33774416146730735
-0.879555785001	-0.399629695076	0	-0.8350126957366355	-0.39734043040601813	-0.08216081577379937	-1.211843381631692	-0.7532271771211928	-0.3538315778493845	-0.47257315571124775	-0.04671405940532847	0.16995073518727982	-0.8832771577291809	-0.39552585324615797	-0.06674173570774723	-1.335703324282122	-0.7515174994255985	-0.3491837175930745	-0.4509394672291439	-0.04479341790065752	0.1930299994786975	-0.7467213193117239	-0.4007301057803757	-0.11169507651029872	-1.1504157275798694	-0.7566718427103966	-0.39177909315238524	-0.35957865213880336	-0.05004733692983791	0.14743508908387706
0.4904193803	-0.895188243876	0	0.5451615146803869	-0.7764661316187195	-0.01750938080780237	0.2135406815338258	-1.12343346158236	-0.3134473679790648	0.8811743978986202	-0.4391476195490644	0.2569580492893943	0.3217310594471225	-0.7891297432439115	0.10639164639188849	-0.14046561102796562	-1.1366019318886973	-0.23315018435044957	0.7846430212932249	-0.4513373094985739	0.4088147897888635	0.43583713369795	-0.7826211770792932	0.0445184291832624	0.07491236533089243	-1.1297269171684248	-0.25803824235702816	0.8017536941681914	-0.4452317270222975	0.3227038809111468
0.242284390564	-0.948906401464	0	0.4449107030485978	-1.204036255593743	-0.04857796233197325	0.09408451185996655	-1.5766250765879408	-0.3472770661849523	0.7982159641639756	-0.8440942165248312	0.22750791590927824	0.38320506497186296	-1.204091441714161	-0.01638927067993342	-0.044289639044307244	-1.5766079381699438	-0.3403522674532611	0.8071399186107817	-0.8440770718158077	0.2780462644865127	0.45886110134980623	-1.2038600921284777	-0.055976701278525866	0.07333094261481282	-1.576629578300189	-0.3704795276897904	0.8491726288182332	-0.8440988194150663	0.23146667675042865
-0.0569422633802	0.777090087427	0	-0.041108463173395914	0.6203362025901048	0.0810516886821916	-0.37115495211348626	0.2917683433532007	-0.22835426439665962	0.28637333301772555	0.9541585075018418	0.3682415369957235	0.1354319103251284	0.6312359712889508	-0.011132943006195904	-0.3130115905264329	0.30188605263889684	-0.3762688472725431	0.5827150546175759	0.9652733078979434	0.31977846874600874	0.03161291761568815	0.6246608091240216	0.04409624459409735	-0.3439094646999026	0.29596164020271576	-0.2835809280735988	0.4030594588552041	0.9586944228140534	0.34659265849290255
-0.979779812005	0.0536560413078	0	-0.8986299474618512	0.34752426197926073	-0.0761012241655355	-1.261438965061067	0.004841501852765068	-0.38343602684123307	-0.5481633461716022	0.6970476456613441	0.20762003492234074	-0.841830327816772	0.3491397080861982	-0.09749002807613598	-1.293028538195997	0.006321715033903837	-0.4262341598430871	-0.40365820299312405	0.698689327840038	0.20269959715398198	-0.8713740327617828	0.3482572884420426	-0.0862573865821287	-1.2721431642257288	0.0055556802084772115	-0.40123109996707546	-0.4882990950184124	0.6978220828513934	0.20406611081556336
0.927677091948	0.206371255923	0	0.8867252028055326	0.16830495669199833	-0.01641947491256507	0.5395749537901717	-0.1584641552952519	-0.38515388529879657	1.2503323252948955	0.4992758150525326	0.3233301367097618	0.9633643507054935	0.17148372602827244	-0.07219157763904957	0.5076438797318551	-0.15550427531158967	-0.5203234294274678	1.4477257585960284	0.5026639526622079	0.32683844368578	0.9157303891735249	0.16958664969513332	-0.03744280196580837	0.5172151456094777	-0.15735689424573648	-0.44539028876668824	1.343763031004347	0.5005961803474238	0.32946830998411175
-0.867086340682	0.734219552299	0	-0.45088535960901754	0.7195859267210268	-0.27192552855502966	-0.7834948329840523	0.3733481468957136	-0.6137306722485526	-0.11370290282567277	1.0795389902506933	0.04190788876331189	-0.3339331098994442	0.7046071263316402	-0.3294232494422508	-0.7296231152751053	0.3572054393350264	-0.6986012899866731	0.07845341706593109	1.0655609133840156	0.005092370981258691	-0.4663250978149231	0.7216283136146023	-0.2646016401958622	-0.8221407419486388	0.3749290408766735	-0.6121147938398782	-0.10397728092756484	1.0819117434824972	0.05358405328498567
0.372593044479	0.483907713363	0	0.4251869593727756	0.5963150918706147	0.09111558698080441	0.09747154271740685	0.2751824794454508	-0.22679662272515874	0.7622219716230118	0.9195607380031281	0.3851923423496307	0.3582944325354092	0.6006304833309436	0.13027103240167914	-0.07789339440346306	0.2789870313657354	-0.23603299729805816	0.8092739291319399	0.9245634583621233	0.45763920383931006	0.12434853103955783	0.6164525958876443	0.25823836352602353	-0.23601328082337353	0.2951675062158977	-0.0553397773875844	0.49183761806347986	0.9400225072505353	0.5460799744846792
0.338015159892	-0.987153092604	0	0.5729209761310993	-1.1451934288228578	0.08042220298347957	0.22528654527242606	-1.5172479810178066	-0.19085500451270432	0.9173872513768968	-0.7878223707635341	0.3322930522665357	0.6258102710260102	-1.1479275190308325	0.056496770364979285	0.19092866610817114	-1.5200453436991954	-0.2451095458250921	1.0485688454806923	-0.7902020739529746	0.3317671725773749	0.5328328500098762	-1.1435029519150095	0.09812098809833564	0.15029110089206443	-1.51535754598454	-0.1814905841767051	0.9114201321891848	-0.7857751120082801	0.3556751012731493
-0.917644275484	0.241753608044	0	-1.2000627974198355	0.5114878232148583	-0.18920158628522601	-1.6057493229492767	0.16372357716363925	-0.4908474093027862	-0.8188889556443961	0.8658116425785439	0.08888667170861639	-1.229742348326103	0.5102232896733697	-0.18064876812667155	-1.7608106697297965	0.16234469026045706	-0.49732482212078305	-0.7396736139170123	0.8648659840445889	0.10845174906161925	-1.2202870562928063	0.5106442170795448	-0.18331271018026038	-1.685910748182506	0.1628414159063149	-0.4905959539233288	-0.7954788811173187	0.8651013053421751	0.09937841008597811
0.999370251154	0.746294478184	0	1.0030539751035814	0.7520344679292991	0.05623155512581551	0.6755951588577539	0.42876122379101406	-0.2913499876577832	1.3405705485724535	1.082615383848124	0.37814778996985526	1.0941833128662686	0.7555220888041044	-0.004736484921083111	0.6723352147358238	0.4320908381771271	-0.4083844882811649	1.5288129602593712	1.0862276561484496	0.36217402643476626	1.0676353762285433	0.7545190011887405	0.013218633836886753	0.6930404595261719	0.43116528296897777	-0.3630026917100572	1.4560553852609663	1.085152026578706	0.3580315735222038
0.399371613451	0.454199908685	0	0.3699753994952456	0.5382645660453146	-0.08993823453412735	0.03727694742223822	0.2122706447567379	-0.4203599211442188	0.7122680281208861	0.8660467696531807	0.2158328808825799	0.30197922829887486	0.5382002654569846	-0.04775393634064714	-0.13744613220487692	0.21244775113991482	-0.4321497287636323	0.7614559806777846	0.8662256317962583	0.29428703914535753	0.4574541660903006	0.5377960380004195	-0.1454691803115761	0.09729483821816222	0.21204877984368092	-0.4963687978873005	0.832392164435868	0.8658250283800228	0.17586321355847725
-0.546625954797	0.503227868272	0	-0.6309976276832099	0.6509406585936208	0.12652144224361772	-0.9617311915768264	0.3217005986357182	-0.17237413761793946	-0.3017407377875754	0.9827497328794047	0.40390994322005325	-0.6625828653267143	0.6510746857517145	0.14143458485218718	-1.080288222357774	0.32182132502052135	-0.1838976505103291	-0.24473167343036537	0.9828733510901737	0.43794381731292165	-0.606059794252764	0.6507732524572208	0.11459617252042437	-0.9645891915410307	0.3216041539050623	-0.19405869142625692	-0.24863133679785576	0.9826541191416173	0.3997195226463242
-0.424151790273	-0.789079465955	0	-0.4907550146719541	-0.6492280376460077	-0.007356517313009331	-0.8555911723116622	-1.0088596749109526	-0.28303266319599996	-0.13672932480595015	-0.29823525947623736	0.24878513021019966	-0.4683297474714678	-0.64738552146037	-0.01654228349974848	-0.9040153885077509	-1.007435943480508	-0.3125992696951012	-0.04795071099383469	-0.2955800600992026	0.25471486525824377	-0.4939705960560838	-0.6495143820133934	-0.0060479605073215014	-0.8858326191445419	-1.0093471730322177	-0.28827228447439956	-0.11492217490094658	-0.29830481902424016	0.2550836447033019
-0.0782102090665	-0.339608454941	0	0.06764734841132478	-0.3126854597867853	-0.12764554983986	-0.2666394966616035	-0.6474432116096597	-0.41049058667398824	0.39917959978451095	0.019133092803970957	0.13541328837908628	0.3575465732353536	-0.312446631218652	-0.2726444784789225	-0.06542805845722591	-0.6472872690984992	-0.608581899233227	0.7829143490696394	0.019289162395325285	0.031570412293301556	0.05898916129768825	-0.3125443134111811	-0.12361439593986792	-0.31578290490070327	-0.6474484306424961	-0.41875550721864513	0.4317392947112589	0.01912773145577827	0.14847100491092
-0.663489202698	-0.156580214977	0	-0.668042139869705	-0.4681486399555964	0.18327220789151502	-1.0461461980900792	-0.8164177908319742	-0.0942764415015187	-0.3054069587990149	-0.12079727252361681	0.44022929481612916	-0.7047542434093219	-0.4665586320562991	0.19438638860047183	-1.1687248330627176	-0.8151300774239892	-0.09454679625911519	-0.26424492681302564	-0.11924545575641025	0.45995464824175	-0.7670243954688944	-0.4642165646487512	0.21280103184246277	-1.1816097085137527	-0.8126663546772877	-0.0656005388755526	-0.3754142408601244	-0.11698742787683811	0.47030923319934215
0.175234128351	-0.110021947449	0	0.22590193299382866	-0.1795747916377245	0.21913110595251517	-0.096709259039978	-0.5024062680541485	-0.07600210692710879	0.5508391852550715	0.14371244252695956	0.49334716769296433	0.22984124195635755	-0.17968332510211388	0.2170955868029136	-0.19085232121137904	-0.5025940019863874	-0.11781045431623784	0.6572790296725924	0.1436875701102707	0.5197216525885143	0.12186206254386323	-0.17678392071434734	0.27192340209455396	-0.23650242886168346	-0.4996428590086977	-0.029879297167546295	0.4819508683656158	0.1465308961933307	0.5503993654706112
0.794401953928	-0.129459453404	0	0.8071405489299062	-0.093038606992968	0.02239776803282784	0.47997626456636927	-0.41729664653268683	-0.2817760107251515	1.141163654305743	0.23031996938085456	0.30436350956928276	0.9979383836372363	-0.10573119424084858	-0.09037169265679747	0.5466026389713251	-0.43056281311998323	-0.47178509935163787	1.4631637924105694	0.2181939632730968	0.24910184208009417	0.7158897227848291	-0.08680469693116374	0.07324555997789621	0.3463270238594208	-0.4113118756323051	-0.24488179047400593	1.0965442881108136	0.2368125750642997	0.3636951216025595
-0.105416209501	0.417655514888	0	-0.16839292842272433	0.331038084954029	0.1121184188881469	-0.5014144129123822	0.007438077735315875	-0.16652831329575132	0.1579953701637604	0.6563022619795742	0.3712302954257381	-0.04308298714251776	0.32891585536797435	0.06017109229848655	-0.46712971609245146	0.005298319362646051	-0.24798109466911883	0.36992498333099766	0.6542240538735133	0.342747785679563	-0.056741661348167376	0.3292148092053994	0.0659720999683142	-0.4145886543703514	0.005550605755191434	-0.22338788161399253	0.2942520065956894	0.65443274163355	0.3343199866854206
0.0483237403046	-0.741553929316	0	0.14538336195656237	-0.8376746425925281	0.020381202925222452	-0.18865948072046554	-1.1860146748033986	-0.26352749105345064	0.480550054043472	-0.4982194360127933	0.28407853147791695	0.021758345484039817	-0.837819541714891	0.08225018718216129	-0.3923471315705022	-1.1863227555969051	-0.22414354583084067	0.4354012865823084	-0.49852675232521415	0.3606773642625186	0.06069039121075969	-0.8379366285905481	0.06332457630385831	-0.3122331122361579	-1.186225695018367	-0.22982224566631906	0.433420608193283	-0.4984300996196779	0.3329437927875196
0.820784795088	-0.111751327676	0	0.7460537656164927	-0.23334781829116386	0.1928399679217292	0.42072989579944153	-0.558668189042877	-0.11391475894430889	1.077093114809638	0.09030315643568544	0.47732362181325527	0.6407968442598245	-0.23594753201798774	0.25349846133237086	0.2455399701248592	-0.5613244526711716	-0.07619147281842352	1.037175722507632	0.08774451949141558	0.5553712233264585	0.7178997598767356	-0.23424472761958873	0.20934196216698073	0.37296198281108395	-0.5593779288821551	-0.10420549086636717	1.0682354470374475	0.08961941307425116	0.4990570116836359
0.578675478451	-0.222249739956	0	0.6284635830931001	-0.23192465767864445	-0.07838019741137714	0.2946358312331527	-0.567280071693399	-0.38187281875327256	0.9681702605729465	0.10030589099013004	0.2024041162416499	0.6517199909856703	-0.23317835478850424	-0.09132728834395666	0.23770413620530814	-0.5688151083511978	-0.43281895456373587	1.0752740252118889	0.09930475396874971	0.21691473059734023	0.5957105854805406	-0.23008783402781824	-0.06039178013424416	0.23110156921140398	-0.5655860813755048	-0.375251663502909	0.9684430578508664	0.10220960399239691	0.22822864346416372
0.613692037641	-0.220927167985	0	0.843936298144177	-0.02232145643163717	-0.36765605062366963	0.5032496809151595	-0.35200098128202145	-0.7128970071284467	1.1971361680004822	0.31076510984295075	-0.04931529430167862	0.7422572020061156	-0.020504370314545817	-0.3031867693197473	0.33091202098843586	-0.3501090065263257	-0.6780747390802883	1.167284498901792	0.3127240086792643	0.03612021742560424	0.7193537478738372	-0.020039006178009133	-0.28903830910254863	0.3531239975385486	-0.3496489288567875	-0.6382296222101724	1.0952058354001841	0.3131451589775288	0.03163312503375788
-0.559680956668	-0.607610666167	0	-0.49573264127877187	-0.666901293974072	0.06765604648699892	-0.8539129742449912	-1.0247060215139017	-0.18479053554371405	-0.1496868436138535	-0.3204794362946952	0.30330464065084556	-0.6467569896423699	-0.6600863922786411	0.11743763488773383	-1.1135055427496423	-1.0180276463882105	-0.1486470886652071	-0.20180914066932595	-0.3134026655809355	0.3615311359757061	-0.5294047375174424	-0.6654166789421737	0.07922916817446934	-0.9252025307901887	-1.0232311142004697	-0.17878893378613656	-0.150177636723065	-0.3188642079437177	0.31875353582400157
0.880069288675	0.173060517162	0	0.7813231117607956	0.12878448668403902	0.07304580062377945	0.4533654019538487	-0.19455138359354912	-0.25385638610624306	1.1168024818708018	0.4533358004988944	0.3761929124080941	1.215985365077299	0.15898305041141267	-0.22849727267362277	0.7675519436778334	-0.16492957166111824	-0.6634690232655555	1.6908066124041798	0.4837955116609842	0.15951680598520365	0.7822057049990442	0.12908583695804787	0.07222094086940158	0.41907929098135616	-0.1946918950970581	-0.2742250744685954	1.157730097050335	0.4536242523177278	0.389956008330625
-0.900413469883	-0.223304807644	0	-0.9430320692189023	0.05313908104192088	-0.08257242228517234	-1.331273473018518	-0.288195010419817	-0.3630088032812829	-0.5751530756522251	0.3963289667471496	0.17684930311509453	-0.7951914038513485	0.0566292790716699	-0.12922915698226548	-1.2920413875313725	-0.2851147695504051	-0.43501813628691843	-0.3257275180210227	0.39955486551464975	0.14994746693922323	-0.9480675745201773	0.053391005964357696	-0.0812351514895894	-1.3854007220842088	-0.2883197471749712	-0.367389354014933	-0.5416161197191992	0.39624549862327635	0.18325175917988565
-0.53194147895	-0.830685870781	0	-0.6076709846099176	-1.0771609911454596	0.18483527727024124	-0.9707835237087813	-1.4447535927710446	-0.071200456791132	-0.2569305275496607	-0.7234932993271688	0.4233229584529476	-0.3640132644467995	-1.064646216842412	0.08758247463892695	-0.784689219206383	-1.432457665237229	-0.19907063078435802	0.0461353537048198	-0.71074074917606	0.3500264782555263	-0.4744223690859343	-1.0704040140886686	0.1333772986864835	-0.8540294608065981	-1.4380747687743007	-0.13411980609484034	-0.10426346074406506	-0.7166529563885821	0.3810954557687994
0.192573723166	-0.230197708055	0	0.09929135103071181	-0.3121753831493124	0.2186602615334529	-0.22983329665234747	-0.6426426970183188	-0.07066067456488344	0.42766317728340547	0.016022510054869446	0.4877115347641378	0.18103279366913927	-0.30977803642242535	0.1766901740404683	-0.26768386808401456	-0.6403645187944016	-0.16407333144528788	0.6259106553760798	0.018534359944612003	0.48472182431009686	0.10491111296174756	-0.3120024320572593	0.215820434296016	-0.263108607727872	-0.6425126108831852	-0.0875183266434143	0.47257609763479624	0.0162219918081613	0.49557932537564897
-0.626488262957	-0.886019040001	0	-0.586868421390063	-0.8385780452594729	0.011654945685862771	-0.9695281468379169	-1.2127042881099894	-0.23814484073470177	-0.22205897915470324	-0.47956405716139816	0.24438023213103452	-0.5711910322909939	-0.8381443929545656	0.006661422640562977	-1.0642629530149583	-1.2123581999633417	-0.26465968514329963	-0.11015053795946991	-0.4790341764417218	0.25492584374016497	-0.5861410189817513	-0.838557981011432	0.011424376376935835	-1.0167509951604445	-1.2127177310052812	-0.2463334567153479	-0.18134206618420104	-0.4795072508024341	0.2503111782888948
0.276147256456	-0.653252270325	0	-0.024595758381834053	-0.4355924325811056	0.1628001244409302	-0.3628460342033098	-0.7792320051143735	-0.11021052353444336	0.30910967597640154	-0.09931976046925811	0.41679421091831037	0.08996216410824903	-0.43160331729989254	0.10926255346076588	-0.3272415797106209	-0.775398597359566	-0.19676592901526505	0.499579028824079	-0.09527780855854323	0.3891201714863404	-0.036017594095907976	-0.4359723213554347	0.16794767235941624	-0.4092183453370829	-0.7796612820585793	-0.11525218826627281	0.3328222219546334	-0.09966702543607399	0.42939387936355394
0.221559752487	0.225013495782	0	0.32549539905125086	0.11830133095738894	0.08411001335993766	0.0014987888020345196	-0.20113956533426897	-0.23568864053027547	0.6572336477943606	0.43900377857452233	0.3808262356655797	0.13793053314295928	0.11147057404690261	0.19771709906053095	-0.2922440881149467	-0.20824206136326326	-0.16217367319895362	0.5770157970187324	0.43227994415554544	0.5217319861815796	0.29663628894036514	0.1170448419237661	0.10204873755400483	-0.059067281546116165	-0.202234733803404	-0.23244867969176788	0.6634667343593035	0.4380077756229167	0.4093724824676471
0.40984742148	0.0242373012229	0	0.2715273679600642	0.03168154685726396	0.0652867824415195	-0.05387799128988351	-0.2937243167750996	-0.22412569968904994	0.5964534100312864	0.35660708454489276	0.334435798379736	0.3835098225584526	0.03241381272701597	0.008140524574758128	-0.04705260953230872	-0.29300963027359167	-0.32801452162928285	0.8131726647942459	0.3573315654865176	0.31308119009898455	0.33925614272004906	0.032113826597274034	0.031104131782709703	-0.024232282768538043	-0.2932909907573871	-0.2751047116185646	0.7026175903528953	0.3570436610229803	0.3138063659076581
-0.43115201933	0.754914907857	0	-0.3115776372166377	0.6798843957556377	0.06009932396894346	-0.6388979199637463	0.35146065753592787	-0.2518306551117324	0.015949837921549498	1.014071454150278	0.3491798332284662	-0.41388238019347257	0.6804659937586482	0.11028827712617655	-0.837389241897261	0.3519499038018108	-0.22719285235524955	0.008423479811811428	1.0145655558612372	0.4177887866317835	-0.41435836421320243	0.6804633007570007	0.11050807449092097	-0.7787988898609443	0.35195397473265133	-0.207016999759578	-0.05246693068836709	1.0145663508027307	0.40362466753972764
-0.293857836553	-0.0834113500425	0	-0.6189517798831377	-0.07453103522108875	-0.004954423683731238	-0.9703281797584555	-0.4161393658210912	-0.2964156501156761	-0.27547144927469314	0.26642340523483626	0.26575322489591585	-0.4789971930844044	-0.06705587782251131	-0.06773192319534602	-0.9061631241029257	-0.4090328816428864	-0.3914055094707817	-0.05651487274885681	0.2740559847477049	0.22742953892680273	-0.6120883040329566	-0.07405779479782164	-0.007898329297404966	-0.9903468232272783	-0.41584906896885726	-0.30701089091018546	-0.24160577432049318	0.2668671442669221	0.26854369840472986
0.263758863461	0.0322485963349	0	0.3977820200505253	-0.24963867414020788	0.2154187866604519	0.07509260620288274	-0.581074412430742	-0.06030447057544356	0.7219165331794919	0.07548657685448387	0.47187620021277965	0.27476558135168566	-0.24490547590437414	0.27558315100072317	-0.12370718408905676	-0.5764550406179311	-0.019766478219010095	0.6728065478787985	0.08034788003289536	0.5453044469654572	0.28500103720192904	-0.2452728095875689	0.27067586672882005	-0.07541953841550614	-0.5767903565062492	-0.012214106729995004	0.6477289991189218	0.07988831076280839	0.53133378679651
0.912936697133	0.909435354876	0	0.5807945870111337	0.5631745236992338	0.38251651438103923	0.24543465573611967	0.24725351677805443	0.023993416344959714	0.9316911776018805	0.8842777346383864	0.7137193539824009	0.5540890596651933	0.5622878808907072	0.401644927328318	0.12463883346600767	0.24619285928456408	-0.018303782173251758	1.0109710126862788	0.8835083349623937	0.7768698399314333	0.6100758875775659	0.5641607741715876	0.3613983117342194	0.23679842060485887	0.24819265980822802	-0.023642589023945473	1.0047863262450871	0.8853090808437996	0.7125330399555005
0.859519701219	0.868152699331	0	0.6206118001252705	0.6390376068632393	0.3092185766001852	0.28047529286213724	0.315805238596327	-0.054581151674253564	0.9754037185446454	0.9667013176956158	0.6455975236224981	0.6578087322029139	0.6416011056674468	0.28212219750192785	0.18469233238276014	0.31757008663208447	-0.18277955687446457	1.170473277549792	0.9702497659527468	0.688328611668614	0.5203490917325297	0.6316124297855178	0.38101511097126317	0.14081963143875711	0.3080813921188964	-0.0038117907178261638	0.9220750399693565	0.9596484217312212	0.7306069697659283
0.161920271137	-0.01959587254	0	0.22178399009864694	0.30231176337678234	-0.30283469163586596	-0.11515501462810478	-0.033672423001948754	-0.6183237589957364	0.5646071838766807	0.6380222809286142	-0.011095671302800019	0.2208231637867867	0.30234110476060083	-0.30229500448016766	-0.21506354328240543	-0.03374671227073807	-0.6633697630866563	0.6679238294211927	0.6381547110447413	0.02162248436958203	0.38738500328927167	0.29743661360858287	-0.3992203314485615	0.0005641197552949083	-0.0385847805020796	-0.7496205912661339	0.7875920802126717	0.6331869267448537	-0.08064933005706434
0.15130202833	-0.419340995194	0	0.06833111770857836	-0.5658678963229333	0.039976014193616155	-0.26739581275042307	-0.9050620123551422	-0.26216359968723113	0.40837638135008714	-0.23031438362302734	0.3197959194199235	-0.38044084228081554	-0.5520852866780104	0.2576653774949663	-0.8040901205419138	-0.8913473744809417	-0.04549819568003827	0.03868026587695618	-0.216428044601662	0.5342867748156702	-0.08214367305717388	-0.5609733033347699	0.11843478078457899	-0.45711333386909453	-0.900484959829246	-0.1888591297438034	0.2944358806379103	-0.22565530227706682	0.4012235503427898
0.408233634765	-0.569160814029	0	0.3292429958703958	-0.6398317138185974	0.0775218522686298	-0.010627059630372148	-0.9907043395009177	-0.19874451488367026	0.6671793364311549	-0.2975263464959029	0.3341060807714712	0.05186760390549892	-0.6286027708071916	0.19512215866693114	-0.3884951980284109	-0.979624297047481	-0.09067004189786007	0.47321397489412526	-0.28616478691207364	0.4574464669390222	0.2996309411211471	-0.6385917276792746	0.09091657884905645	-0.07712974104830347	-0.98955175788869	-0.19446263703940722	0.6715750732444494	-0.2962562353887777	0.3544372108689521
-0.468255921569	-0.912385492734	0	-0.26109824636881745	-1.1798460228796077	0.09956426789969028	-0.6140301441561297	-1.5545598108171166	-0.17050559207011232	0.0858367127435283	-0.820076575890302	0.3504721563523511	-0.3874728340186762	-1.1830428407260143	0.15257188256303106	-0.8082909129442253	-1.5577915355788123	-0.12893700294756247	0.021669967746659354	-0.8232351360689413	0.4108280654310864	-0.3456013711015082	-1.1819922676917838	0.13543909788138173	-0.7274446636554972	-1.5567188914487127	-0.13762719862762057	0.026902253077048282	-0.8222084210856186	0.3880974847530829
-0.674284914884	-0.992250900122	0	-0.5723792466155291	-0.7161090915787356	-0.12581547727768366	-0.9484859210965816	-1.0761914181934154	-0.3900538030397276	-0.21085286700409483	-0.36431035250067384	0.11975421236376803	-0.6685721635526626	-0.7129135983106005	-0.0955519439993843	-1.13052894256586	-1.0730799592514162	-0.3698413986980971	-0.23039731962549673	-0.36103080022624107	0.15686846977449606	-0.5624355507639626	-0.7164449566814037	-0.12905866845116373	-0.9632863858527306	-1.0765554658967336	-0.39766309489812607	-0.17992582007765012	-0.3646171744221104	0.12004760249177099
0.309255153047	-0.719186021929	0	-0.14332793259540888	-0.7956351720754524	0.1620640578447399	-0.505404317238168	-1.1792634631796415	-0.08350794551588914	0.20617294326643854	-0.43144560525466646	0.3910786967371279	-0.07392551076963225	-0.7949332767517356	0.13696605200967016	-0.5284918614539995	-1.1785406720275802	-0.13389740000542946	0.35791141171166346	-0.4307003633074305	0.38492534562228853	-0.13147472616885306	-0.7955097555727192	0.15785678095765496	-0.5301871197178509	-1.1791430187517444	-0.09614540035896425	0.2516863987125939	-0.4313173440592394	0.3932285773384085
0.573358691152	0.361007991763	0	0.5099953754881933	0.09365973650995081	0.20539980491181298	0.18067812616735848	-0.22992940957285665	-0.10740122746341473	0.8481277071552654	0.4173520300298856	0.4946035431381662	0.4360904709022189	0.09874456333087038	0.24819489431043124	0.007913512345033465	-0.22562402033094786	-0.10780894852977572	0.8780586422253033	0.42274323615921877	0.5669874830778311	0.36608091592112535	0.10325719718175737	0.2876264800340986	0.008747778114405903	-0.2205738999085095	-0.028831746296309156	0.7322340841343922	0.4270636513756553	0.5781575661636313
0.941351586709	-0.206971026096	0	0.8005171716884678	-0.24494715922056698	0.08303061994049908	0.4626654259691533	-0.5790912733472511	-0.23913484884652542	1.1506271986610654	0.08358849724718295	0.3798260341880978	0.5735675170650671	-0.24158217364434595	0.22384672140247325	0.15952736135928444	-0.5756743003487018	-0.12165974665533402	0.9967739913676936	0.08705573930229119	0.5355627525454743	0.6105445005314651	-0.2421924787591713	0.20182396173486353	0.25129203778373066	-0.5762313276655616	-0.11977081395189537	0.981859475569583	0.08646717418509425	0.495724566530196
0.842783826902	-0.0925916553609	0	0.6794166601094677	-0.09332074538972583	0.010678304885579453	0.35180205270076914	-0.4143443893922665	-0.30786502897387125	1.016324430746452	0.22981274863120305	0.30520796194269106	0.7939217560184832	-0.10018401997358133	-0.05896262990090812	0.37374356823580634	-0.4214592455504432	-0.4335289146519371	1.2318891059214176	0.2233835967056962	0.27708061751484636	0.840184104062188	-0.10274486308283347	-0.08797537329185284	0.47059767784934836	-0.42390564258540636	-0.43870359714797963	1.226950357136491	0.22047048657622628	0.23128825632630387
-0.320992520328	-0.795322260166	0	-0.30979051668643015	-0.8457890590781484	-0.0018094603914163088	-0.6750676117279515	-1.2110661476409288	-0.26636004981237416	0.043664656829860975	-0.4923338790765028	0.24428089802112718	-0.4972833741058003	-0.8562518774904605	0.06578646611261033	-0.934087236293842	-1.2216574032824923	-0.20348958006946752	-0.08402513886191791	-0.5026543161607318	0.3144329981501783	-0.39797052481398393	-0.8507912606290265	0.03099249169514547	-0.7820692473547952	-1.2160887634804511	-0.23299861777635753	-0.029336146592176284	-0.4973131802053575	0.276251488588504
0.765664370144	0.589580317125	0	0.6974306454264422	0.4718450072562639	0.14191398328056834	0.3486936979446548	0.14605312229373024	-0.21639392944578004	1.0634634298499381	0.7993521457633257	0.470931672851084	0.8084221938994436	0.4709289297487425	0.06305204465791063	0.358837491008437	0.14512934947767028	-0.37720239087028384	1.29676425858446	0.7984437578122588	0.4489354129037169	0.8234431494099463	0.47080843002718625	0.05218661400975727	0.43177713704051296	0.14501423033653948	-0.34681923155718164	1.2469864081849076	0.7983177330182928	0.4097537999226551
-0.35414204693	-0.0885112301487	0	-0.21218569688100256	-0.07519262739934801	-0.026285749411592084	-0.5544373080846343	-0.41117755577401915	-0.3232753689434726	0.12481895518340978	0.2616344437418919	0.2494387878102579	-0.36992470829832597	-0.08473779002952389	0.043481988552777524	-0.8179326062011439	-0.4210925080101019	-0.2730303362767135	0.06124695557759552	0.2524559584359673	0.33320602449530023	-0.31346705686343146	-0.08138178094296603	0.0192415144878698	-0.7085298102836394	-0.41749851214018546	-0.2849999451532887	0.06530987285262273	0.25563182851836685	0.30089684457057647
-0.621217342891	-0.626540943489	0	-0.24913954483489942	-0.8388329225313129	-0.12026130793542907	-0.6129132224230482	-1.1986646432480406	-0.3759197003724621	0.10243162714434322	-0.48972607291893233	0.11780301494779974	-0.2141445024559186	-0.8405501123708023	-0.1322248190235694	-0.6662858239825162	-1.200609746567098	-0.4073452716467633	0.21688255078985086	-0.4912048830755525	0.12040122289816864	-0.18465002810012568	-0.842010478299458	-0.14252228161246955	-0.5729757135184079	-1.2019146805592573	-0.4058140075594498	0.1900752909763346	-0.4928271765166117	0.10172337593492632
-0.349713068374	-0.942341766924	0	-0.34573340827707166	-0.9224760591279016	-0.014751720963769806	-0.7123071195289903	-1.2786851606269645	-0.2692576681919353	0.006714794064436629	-0.576673683974095	0.22237183930783255	-0.6726197307955871	-0.9232018369789733	0.08383613717283742	-1.1658099736537229	-1.2794114173494149	-0.17475739941586171	-0.21882929705914594	-0.5773992734328397	0.3225538186421725	-0.3844835439529385	-0.9225667720879829	-0.0018714997023685166	-0.7791538421931818	-1.2787761286101273	-0.2592427006609106	-0.009553314399722512	-0.576764421558049	0.23746857122746334
-0.911294949202	-0.262591748236	0	-1.1619320321857594	-0.497536420086697	0.006971760284739726	-1.6009878168274252	-0.8600401821427509	-0.2516227508374943	-0.7555510384776556	-0.14265649957519902	0.24707800159037507	-0.9046474340533484	-0.49450316829072083	-0.05841420790384685	-1.382964321094266	-0.8570094280490029	-0.332493139328879	-0.4576535739904828	-0.13959264085526402	0.19415249665496281	-1.0254667557013288	-0.4959829034862416	-0.026136335485548685	-1.472916798260223	-0.8584788388258346	-0.2904290087350968	-0.6096449532507051	-0.14108295145211683	0.21879884277274342
-0.580817343742	0.0490292064212	0	-0.615820565724681	0.049636336621702186	-0.06588608574758019	-0.9743907644333363	-0.2915760646333946	-0.3651474873883518	-0.26786207829520964	0.3955547786477642	0.21092028585154957	-0.6617356186584821	0.04970781538176063	-0.049256612730962206	-1.122354211764826	-0.2912837523697374	-0.36551217227428695	-0.22157916651137236	0.39585570469924036	0.24021164887856444	-0.5788817803735978	0.04926577518346111	-0.07939865658719039	-0.9762821619061206	-0.29181948546131	-0.3872338868037215	-0.19639694233640093	0.3953149718214489	0.20436079498987014
-0.624429928701	-0.596756827067	0	-0.8666171786633114	-0.5061858305597442	-0.049102503936251256	-1.2598177577576088	-0.8631844571389958	-0.3304948885029786	-0.4921234490232677	-0.15225844505879116	0.2115062558922675	-0.9243521308139752	-0.5076423180719888	-0.03094370258918365	-1.430864931704914	-0.8647137333240836	-0.3286541694874083	-0.44891443810510734	-0.15363950303397456	0.24114884040651793	-0.8485287424197605	-0.5057226992656846	-0.05494055164299344	-1.295261580845852	-0.8627588390359276	-0.345432229264109	-0.4295511745413202	-0.1517569138571577	0.21300494994476485
0.345335762635	0.471205313523	0	0.22329869921427714	0.44194599534546203	0.21854870939919818	-0.10217534858837646	0.11962978389882561	-0.10450668845473116	0.556188194394689	0.7688316976551774	0.5177085628229775	0.27385924198738537	0.440889976327953	0.18831831299593021	-0.1644871722257627	0.11823339359177015	-0.1958017531977942	0.7320388123774518	0.7676149804122254	0.5309430314313698	0.2893402468217048	0.4403028487268398	0.17905201759431924	-0.0691177902584709	0.11790136133766033	-0.1630345766952976	0.6587513527482255	0.7671446124206303	0.4931672337465489
-0.375535808252	0.719988798867	0	-0.40064463471398964	0.7512737611214246	-0.026185476608176175	-0.7324688128019881	0.418663445629415	-0.3382790835050564	-0.06777516080859872	1.0886802767885442	0.2627611128575442	-0.21705911707479603	0.7455930052923759	-0.12158779409070075	-0.6531116717856905	0.4128658223324495	-0.48878335826161146	0.23427984557084955	1.083112541352711	0.2074098252477047	-0.4352723137498084	0.7523434843154203	-0.009131463144929545	-0.8026144729889674	0.4197042504786946	-0.3308534641700929	-0.06554367571113065	1.0897930869396983	0.28684691628192843
-0.490721650689	-0.312119247437	0	-0.3920835230499937	-0.4774806209174699	0.06285364988407353	-0.7491049139903415	-0.8299768568412415	-0.21636014266757206	-0.04195188311482012	-0.12918660796596618	0.32172546696035337	-0.5730170028848683	-0.46440079743421003	0.12807533819221587	-1.0105652723848515	-0.8173541291850963	-0.1582863045484767	-0.15097661024034648	-0.11587671396808293	0.3913243789843591	-0.4714634683640383	-0.47170925768162714	0.09248814098263693	-0.8585739776710923	-0.8243300708048689	-0.1887969078707158	-0.09612298907938023	-0.12330138229115051	0.3527098212810766
0.424960780739	-0.910994197342	0	0.5151113634016208	-0.877609662556579	-0.11270620781563012	0.17700863416058998	-1.2332557916695477	-0.39782818818974597	0.8546415725049601	-0.5324175488110788	0.15164146740244977	0.37901092175314294	-0.8727763965297204	-0.045305019258497434	-0.05396445345002382	-1.2287331827070667	-0.3558954335439097	0.8065678388483839	-0.5276625048396181	0.2366108734371148	0.5378645650516106	-0.8782788970166935	-0.12458188272920168	0.17241027299952372	-1.234065203534725	-0.4220916698974926	0.9067323211164457	-0.5331637951143169	0.14905290897443071
0.868366920232	-0.855324536425	0	1.1688281967155756	-1.1188831265245218	-0.12265288036782578	0.8343323667893194	-1.4666795896420317	-0.42331362109650505	1.511900946712966	-0.7815017542830318	0.15476521613623917	1.0028506696600568	-1.1113443240881364	-0.02702268793916686	0.5872812013856854	-1.4593322443791126	-0.3517894779951863	1.4184539676356507	-0.773757069551526	0.2678633416641296	1.0937501760530237	-1.1154472635879005	-0.07864983050364645	0.7354382645326494	-1.463363210849069	-0.38632820374670507	1.4617155227335972	-0.778062438188863	0.20304097041085253
-0.0781378821239	0.44920965192	0	-0.21790163601459653	0.500288678658522	-0.03609310312604166	-0.5467515411585365	0.1706951552703671	-0.38283767111616623	0.11848618952080085	0.8379752503009282	0.28500432933204684	-0.4713351356872858	0.48819146960177884	0.11623302136230824	-0.8766043826082134	0.15836364828078664	-0.25078013792540854	-0.054038888284950015	0.8261064590811016	0.4492745612788848	-0.3672251935845523	0.49326064793169944	0.05551760854895959	-0.716888414484579	0.16355729104342612	-0.2919128714668955	-0.011430977472860284	0.8309696221935698	0.37610707650455655
0.225546359737	0.313318777979	0	-0.06833743011150631	0.41833650913136683	0.14312787957592668	-0.3950860870418833	0.09226830821010784	-0.14732163233579068	0.2577339987779636	0.7450883944187908	0.4129810103808991	-0.21391263558727844	0.42167841815959545	0.2100398103961458	-0.6342634966800265	0.09558685082463207	-0.0998308316892977	0.19950596868796197	0.7485113098913242	0.4936118647746131	-0.18103595308221684	0.4209555847402289	0.1953944137887902	-0.5483826245290138	0.09485842618092977	-0.10066493922227443	0.18228096179347256	0.7477197480304207	0.4690338667049111
-0.90506293003	0.618005371274	0	-1.0714922718641204	0.7099098992807719	0.060326408220102	-1.4207476561105183	0.36630305828015597	-0.24734858590038022	-0.7294396632919359	1.0619219367969872	0.3437580806384193	-0.9260885517576755	0.6960701403213144	0.006945339256870078	-1.3399166662099364	0.3517448767575472	-0.31984369279680547	-0.5143017309145599	1.0488380095733487	0.3056366828831095	-1.0286515594251893	0.7055830395426059	0.045362747652056105	-1.4128597657513835	0.36195588555983416	-0.2696402035914117	-0.6542045738694062	1.0582401273911008	0.3347252022088957
0.957786686623	-0.0789766544087	0	1.0977614441178312	-0.21831427039442908	0.12152564201814309	0.7701414706511395	-0.5374926866261538	-0.19976637032587607	1.4360663009383485	0.09997373550635223	0.4187614154129163	1.1162098680576338	-0.21816660765522009	0.10954605383994225	0.6967107414402564	-0.5374168211777661	-0.26432039705856214	1.5495340148654018	0.10005331138775836	0.44642609536359307	1.1468048175656915	-0.2180937758482723	0.08957029090500662	0.7878289708219861	-0.5372878641205836	-0.25331006381973165	1.5217693334337876	0.10017967227247258	0.40270575073056947
-0.763752727425	-0.837046008689	0	-0.8138602120981049	-0.8908742644147432	0.09105576101641286	-1.2119306608809832	-1.2853909753094466	-0.1659642711984115	-0.4354261089774875	-0.5146161564523573	0.32992667796925546	-0.841667996508856	-0.8918337181266766	0.0997486208287344	-1.3081772995040257	-1.2864641845337605	-0.16827761531207558	-0.4017561927491967	-0.5155235751835535	0.34632782655047667	-0.7898469216496362	-0.8899671862904924	0.08334473536221458	-1.2180650740094603	-1.2845562586492392	-0.18014825471849513	-0.38454478932634406	-0.5136944765761593	0.32719299192702966
-0.802539127674	0.530882748273	0	-0.982862361235944	0.7079137517134304	0.05706861007585662	-1.3392108770852822	0.3804371462947038	-0.2248516750564087	-0.6406090443012833	1.039404379490013	0.318506703625257	-1.1005818909262348	0.7061492647556862	0.09496801107067357	-1.5843986068234666	0.37865051953764256	-0.20230900524929069	-0.6447092708710107	1.037673209123635	0.3675059194448335	-1.0725173328734159	0.7064732355283866	0.08623798975668537	-1.5072226859941547	0.3790759835551693	-0.20340899583092206	-0.6662373036866174	1.038073208401798	0.35376343571466545
-0.171974303063	0.838468316398	0	-0.25207065170767257	1.0053322787867889	-0.17230131176064686	-0.5829799049215356	0.6718773773231361	-0.5203351746646281	0.08657961580747425	1.348266459110211	0.14911185656449788	0.07055954978751759	1.0050223218220822	-0.3792139094869363	-0.3789333320557801	0.6715879129812133	-0.8226736958722285	0.5617686644891473	1.3479772295301924	0.009659552512617037	-0.223771838645401	1.0050497292773255	-0.18930326459703548	-0.5839478204995454	0.6718519041079714	-0.5528930020457705	0.14916556667893846	1.3482411465185797	0.1434610521045908
-0.118720447827	-0.845713379711	0	-0.16160762728573136	-0.9692261617257781	0.14683364834329263	-0.5099995223303763	-1.3272236310294179	-0.12003781380764732	0.1792916827645268	-0.6227790530001452	0.39513616653787387	-0.13169072335452742	-0.9677461952381408	0.13385765410834835	-0.5734359825210521	-1.325881488930991	-0.16297788083725312	0.29736094028138316	-0.6208433280210923	0.40430530254211644	-0.28044500808850853	-0.9756079196123978	0.195702557220422	-0.6707799692396085	-1.3336513058154125	-0.07508249438644293	0.09716161825144848	-0.6290379113890813	0.4466504752343184
-0.146128824964	0.509655786851	0	-0.1799402518207161	0.4235146854151424	0.09414175123173765	-0.507392581232073	0.09543096892654795	-0.22249604509568338	0.14915633683462873	0.7555187040742971	0.38814094981007896	-0.10561538556540574	0.4279724569868737	0.05228725755906246	-0.5514292439864695	0.0994266281276897	-0.32306686666194073	0.35012969119487675	0.760545676395395	0.3891779956632971	-0.20184681172317714	0.42212425647856694	0.1062873693493884	-0.5747083996579534	0.09390654927972544	-0.22684546164440655	0.17386975055767626	0.7543538147661495	0.41276342908015834
0.658676853694	-0.921296626942	0	0.5900839250689585	-0.7269007038866346	-0.007101116196383961	0.2620289068992784	-1.0662625447026133	-0.28963126749290224	0.9199010166141628	-0.39515195764394195	0.25538606037507644	0.8027457328493808	-0.7278571376370069	-0.12389116964476296	0.3854538699786347	-1.0671884565618315	-0.4604004770062378	1.223744459102485	-0.39607451682601136	0.180851600764301	0.6249837463481406	-0.7270483695269937	-0.025494880911804615	0.26559973408975557	-1.0664160867082908	-0.32267937333012603	0.9873794711876319	-0.3953042952617718	0.24821315072668113
-0.639221217487	-0.0199730959527	0	-0.8509830703800987	0.3021320028175528	-0.11180014598993451	-1.2259204477204781	-0.03858458002295674	-0.4034111412482406	-0.492537681063888	0.6472628397180483	0.15769494014091562	-0.8491376267063346	0.3021683666895587	-0.11249449156799278	-1.3101895079205743	-0.03858248895407826	-0.4173684730321382	-0.4110556959325327	0.6472653460469463	0.16738311354286695	-0.7749292044979766	0.3021779207629137	-0.1364959641605744	-1.1845477278022563	-0.03848642099579408	-0.43591756974547946	-0.38627840060155294	0.6473611276311967	0.1397751972000686
-0.743829044097	0.742185283884	0	-1.0008768401985741	0.6497194224758931	0.17324809463099994	-1.3520044083221054	0.3168807932972341	-0.13327276526027754	-0.6621444707429051	0.99048770793219	0.45685092069545064	-1.1803325207625703	0.6365818332870217	0.239897323062861	-1.6494052482816897	0.3034129054671169	-0.08066919872231987	-0.7363191100324831	0.9780774996971896	0.5334286458288859	-1.0867375570602287	0.6428877192877778	0.20631344148196695	-1.4885570291750474	0.3103931064705154	-0.10563746049367558	-0.706553594666436	0.9844139960665033	0.4938312322026937
-0.0469380159812	-0.820351277609	0	-0.3035167157164315	-0.9402127571496811	-0.008402051043744774	-0.7064208991026311	-1.3102575612312668	-0.26507659703859343	0.07681823476241904	-0.5820156013494802	0.23028919846469087	-0.40657282902940184	-0.9447772298379266	0.02084454329904996	-0.9105420933239894	-1.3149690132337886	-0.24487466638305036	0.0514947840031951	-0.5864185896801744	0.2660770698354028	-0.356632857531618	-0.9425933688896397	0.006941342744230685	-0.8048118284010417	-1.3127020149920898	-0.2536451008692695	0.0598043905158067	-0.584326055013347	0.24849384463051247
0.868921776892	-0.360806003292	0	0.8264430144135314	-0.5471587760720665	0.04611751383896845	0.4921257214112709	-0.8906797360855491	-0.2614010241258427	1.1686037489203411	-0.21204571262444688	0.3304089323121235	0.8702175455795094	-0.5461596090659032	0.01911904032952801	0.44899093707455884	-0.8896899082589029	-0.3384172473252415	1.302470761430695	-0.21094932370409336	0.34059201740606543	0.860434414445746	-0.5463025337445151	0.02525379503696385	0.49338683137557127	-0.8898946898629148	-0.3022188941649383	1.2388532237876506	-0.21122306113039224	0.3243427528121947
-0.130312634896	0.11410812884	0	-0.2878951156993071	-0.02315737413541186	0.2881077272906735	-0.6226293556868399	-0.3498944962798153	0.027516172331351584	0.03896143177856419	0.29978284433636126	0.5311787338270619	-0.12863780535450103	-0.024342029503551358	0.2231710942137329	-0.5483880805137112	-0.35108374810733534	-0.06797460966233848	0.27823103149436235	0.2986051282856705	0.49054010962497946	-0.1489611329234636	-0.024186661262073226	0.23179846527666959	-0.5197570498260685	-0.3509277637946898	-0.04424988110762515	0.2130827139734713	0.29875469247631736	0.48773947729686423
-0.428988417833	0.0821513949191	0	-0.5484543341052482	0.2145195951417935	0.06322446418615414	-0.8937910535232829	-0.11673992039248136	-0.23149076041679253	-0.2121163762197084	0.5496876721306897	0.3366133026525727	-0.04099279322463933	0.24125274917226358	-0.17715277138777158	-0.5106791835589023	-0.09051206721705977	-0.5501185457618595	0.43168948807719953	0.5769052600860028	0.15703972889615667	-0.3986738717233758	0.22224738646089748	-0.001083470167685266	-0.7782857736875574	-0.10914667202140203	-0.31135365338965154	-0.028712951076974875	0.557527642106022	0.28572629900385327
-0.597629909052	-0.406717497446	0	-0.45094907942808354	-0.446338311810288	0.08815083162398057	-0.8133502946805319	-0.7916266906687482	-0.1825672150264258	-0.10110414071248196	-0.1063827684080239	0.33997010369073155	-0.3884024911068863	-0.44166063239963926	0.06388743443160497	-0.8700144014108943	-0.7876728225423638	-0.23998747361947653	0.06873805521828841	-0.10080667328785943	0.3404539425106494	-0.43042436226308745	-0.4447894821514571	0.08029548375215118	-0.8348131075997715	-0.7903328018397628	-0.20005577433661778	-0.04547895731121362	-0.1046001830842802	0.34008009413354656
-0.116432733625	0.209339804382	0	-0.31835572158249015	0.18356488586955327	0.1296896423239229	-0.6752466148721947	-0.1491848823423676	-0.15003397772804905	0.025884965440854706	0.5181821028816646	0.389215602951376	-0.0026000211415473356	0.18167406768675085	0.010045927834586525	-0.48297673455851486	-0.15108454429459978	-0.3145750391404229	0.4548270253510505	0.5162952529659753	0.3057825731464305	-0.06035102410419373	0.18202798685723254	0.03369312875584025	-0.46781044264919236	-0.15072478386767016	-0.26797043839683543	0.3320279685997329	0.5166479313852703	0.31201548323729217
0.0723300521725	-0.478024046532	0	0.28479061231991226	-0.7006073053726479	0.015052206404812042	-0.0564410925802534	-1.0547900076910877	-0.2559320984954505	0.6228005252144968	-0.35649751953494196	0.26701838973928316	0.33173641459498754	-0.7027565650198527	-0.005966395688506564	-0.09908733978113694	-1.0570480383449667	-0.3089397665355067	0.7569891303198906	-0.3583793865932967	0.26936525491308344	0.3188485702873144	-0.7022138616672322	-0.0001261611616133389	-0.05728009762630321	-1.056363900868217	-0.2840971269509473	0.6929351361353544	-0.35792969698027965	0.2614531704757368
-0.536424249164	-0.762539526599	0	-0.7727048816853965	-0.7310483171580149	0.07618632875488827	-1.18271464568024	-1.084165294644845	-0.18008041358373703	-0.388248568853095	-0.3839252268237061	0.31433915250961947	-0.8171187826625974	-0.7294654426371247	0.0866870656573122	-1.3495238162420133	-1.0827426586019337	-0.1805309980455257	-0.3323752272284075	-0.3821783513504876	0.3329227836449482	-0.8085467894188245	-0.7297669952389038	0.08468770782751842	-1.266385234827983	-1.082935905591781	-0.17481011936891466	-0.3864632269031924	-0.38259159614766214	0.32537627610861874
0.566987271784	-0.802198467067	0	0.3400885127936128	-0.8056522529202098	0.17223664319429174	0.01289710383789136	-1.1411043609547589	-0.10922749828030509	0.6693247368643519	-0.4763420665778916	0.43373558087307557	0.46484180885853454	-0.8112126364544742	0.10687506111970349	0.04054628157790786	-1.1468350293993341	-0.22309913759072617	0.8916006709463233	-0.48166733277625934	0.404995048862112	0.4307296575387906	-0.8096804973043635	0.12504345290216184	0.07051506352015452	-1.1451944172259998	-0.1753575794972743	0.7967296892600085	-0.48030282975673116	0.4010998208842389
0.465770012359	-0.502452608674	0	0.5697401982632531	-0.3353477097783289	-0.1911659466930095	0.2421620427681214	-0.6678388240725979	-0.49188548812528754	0.9021615610283971	-0.007839337726155846	0.08806943651443391	0.572390264547076	-0.3351129641213818	-0.1927393225289077	0.12160670024423376	-0.6679439970824883	-0.5550695028234689	1.0288884270239047	-0.00750789545264165	0.13147844695202096	0.5365226978108321	-0.33651426175508514	-0.17173733516377102	0.16894039778763204	-0.669198182074876	-0.48983207285401537	0.9116946093102255	-0.009062260503086937	0.119683435101297
-0.430886031988	0.472166866022	0	-0.3071090086814768	0.5063941395844063	-0.05588660019513697	-0.6451945799437752	0.1715991979085558	-0.3638153402699503	0.026385336776272555	0.8474817154609284	0.2290512751457178	-0.28385756763347497	0.506319638320413	-0.06611348513478744	-0.6899526786789932	0.1715231702462502	-0.39313392702823147	0.11737171968260142	0.847407186989159	0.2336932002407017	-0.37641170643262395	0.5066169428968579	-0.026192087806049928	-0.7416792058977143	0.1718218760059077	-0.3367745876716128	-0.019976048908790324	0.8477048421199209	0.26078741930150956
0.515207843933	0.753540741646	0	0.5491293811074127	0.7672361258322283	0.013197290355145509	0.22615223017984584	0.44757346589582087	-0.30797083128862573	0.8795256036621704	1.0901446697362875	0.3111843810108185	0.6758519704560867	0.7681333695841845	-0.06549395090760694	0.2408634005459334	0.4485473489138794	-0.453968161026551	1.1258301221240083	1.091132884952087	0.28329567980204573	0.5666949929436516	0.7672135561456052	0.002666921203740578	0.19866122459941227	0.4477082144578076	-0.3411177583289467	0.9451390297889462	1.0902851775186242	0.3177263345053835
0.0225494427372	-0.190131725099	0	0.31115689461748586	-0.4811266178458184	-0.14757258739377901	-0.020403569644170064	-0.8267070714032186	-0.4332035694912551	0.6448059998958627	-0.14441413266331565	0.11754976580919241	0.2506128613365253	-0.4814851821827925	-0.11589932741515782	-0.18469305977088232	-0.8270189583216823	-0.4400882228553787	0.6855806198181588	-0.14472001003422813	0.1764525838943596	0.26404173839432954	-0.4813718973052339	-0.12285006335175229	-0.09812928283472047	-0.8269485443441325	-0.41794292556517465	0.6290079006945277	-0.14465394749430344	0.148732733240151
0.319241583443	0.483843111031	0	-0.046453861024794756	0.7084281488413631	0.07644163259019722	-0.3712886309337628	0.3818154541625195	-0.24310203188979107	0.2812129417599916	1.0411189815230764	0.3726327776052022	-0.21306753884566812	0.7070501466215352	0.16394545422619422	-0.6428178511174392	0.3803629885976405	-0.18363865094070597	0.21688927610829553	1.0396844709743234	0.4798441817153087	-0.09416485589998376	0.7080854354202296	0.10217836132217722	-0.46318852254854376	0.38139979802880286	-0.23026241617569343	0.2762692534599466	1.040710254514571	0.4084191222211922
0.0305661175887	0.718191639331	0	-0.035340922536174095	0.8336707574828051	-0.0937451266571457	-0.36358999338354153	0.5053294185657949	-0.3976335068945591	0.2947749975531091	1.1648667738287195	0.1879586882560325	-0.15726409396710994	0.8384947540974006	-0.034223934296091545	-0.5641031110882916	0.5099799913621954	-0.35712943202266334	0.2506281623184379	1.1697830431949583	0.2606093406641678	-0.06323506600323597	0.8346939615273078	-0.07976785740028369	-0.4235722943574796	0.5063759823711659	-0.3922309390116606	0.29733914802388517	1.1660129522190206	0.20861127714407093
-0.756412217249	0.290393922813	0	-1.0787398875690697	0.32835889890515113	0.08974495980541518	-1.4509100810456972	-0.011857082244389989	-0.19731701025061732	-0.7220364406853486	0.6720252202314656	0.35516473448772606	-1.0693961037939301	0.3283681312435987	0.08669939862541767	-1.5311960057022937	-0.012018638955397926	-0.21515836225629392	-0.6267375963368127	0.671908371724617	0.36336283764280247	-1.003696573520039	0.32740478999890793	0.06541785258734781	-1.4158860199801357	-0.012977032853943835	-0.23032706877401113	-0.6113044429587566	0.6709282403968884	0.3384001079029406
-0.763511375023	0.474566736291	0	-1.059951636257759	0.42314445696951686	0.060739433760623615	-1.4096698282164213	0.08331282418038724	-0.2290437997544908	-0.7175269708241988	0.7666018320959169	0.3288663954579083	-1.0218597178977624	0.41913725392716983	0.0472095287230599	-1.4401468213628748	0.07844644792224528	-0.2578862517195736	-0.6074691112522889	0.7634702507421317	0.3268218912622287	-1.0049919605212907	0.41727823654855445	0.041161784690232184	-1.3794011813866311	0.0772666599477332	-0.25499411315218207	-0.6392350390570604	0.7611746266505358	0.31468373516345083
-0.282190677083	0.349764208742	0	-0.3096893170920824	0.22048888163542657	0.030963210307674016	-0.6529374964774742	-0.1163796621617461	-0.24293650790136181	0.025920897721748985	0.5530899814111501	0.28598549704987797	-0.2670741942094581	0.22273743575332833	0.012710060094003425	-0.7069920493704003	-0.11441925213210277	-0.29106850641079424	0.1589607011420133	0.5556676556700219	0.2903562095935155	-0.2112351164574404	0.22573160277237556	-0.011901387197060943	-0.5833574648959658	-0.11122520530323107	-0.2988833384634239	0.15293873441005718	0.5584511606443788	0.2539092553649339
0.406967826883	0.321216915282	0	0.5128330574335699	0.457178843841754	-0.10205657554122073	0.17989976120802395	0.13051114859418955	-0.44626900725885355	0.8561963764011092	0.7897943881700391	0.21606052864997258	0.5436063714914053	0.45727631878518743	-0.12182455786357307	0.08678049628496308	0.1306070815550523	-0.5366161943881247	1.019829484701448	0.7898932977760399	0.24780745373614496	0.41395434499813366	0.45682278465830434	-0.039991760430005754	0.021439512171898614	0.13019213323122975	-0.4078306417880736	0.8196496520100045	0.7894769629131896	0.2947146119934074
-0.556884039344	0.663599772775	0	-0.8408670548007673	0.7075535876965467	0.09393150090269153	-1.1750140579345942	0.37873603770454883	-0.18551707024736766	-0.5112110129779807	1.0383261491347426	0.3533245139770331	-1.0362488330162045	0.7281125343059217	0.1639619116999159	-1.462476487508101	0.39830502650291083	-0.12505145593494074	-0.6170024799813448	1.0598122904151044	0.42922990655797966	-0.9348627420380599	0.7175997075230632	0.1286707228143375	-1.316199614658048	0.3882372245766764	-0.15572203388669614	-0.5618659474844211	1.0487759902390619	0.3916827945072867
-0.519727825153	0.0363065944242	0	-0.5765983621021666	0.40597919225814855	-0.15887415313408126	-0.9195909894236157	0.06503819660665401	-0.4710901927476447	-0.2363734437997039	0.7523541229866935	0.12964305359704698	-0.7209856471010394	0.40966572917821265	-0.09621867917027196	-1.1637204847301834	0.06847445833402545	-0.4276453092080836	-0.2819551468780552	0.7559121772231508	0.20524108723932805	-0.6235114482712096	0.4073322513200969	-0.13802328646198178	-0.9969227985244621	0.06616293775831628	-0.4552814314795371	-0.25586951409321684	0.7535121083642129	0.1545736214439966
0.349291508307	-0.53279365043	0	0.33694141639707864	-0.5955484433903343	0.031188271044632135	8.491493618362211e-05	-0.9358871230681455	-0.26041960575478423	0.6746094593896904	-0.2587775685358769	0.30186738426201776	0.6659642370591337	-0.609504520535085	-0.1425339089433322	0.2202394376821077	-0.9499348926120523	-0.5036271127427295	1.1178269221687416	-0.27243251454331896	0.1813996736760416	0.4464515040615856	-0.6003161227454911	-0.023512322799923314	0.06209589405403296	-0.9406396782777494	-0.340806763026434	0.8383675696851633	-0.2633447053212742	0.2658366326796987
0.257023445968	-0.426337904005	0	0.14223877026458612	-0.17404316458848954	0.004653857888056328	-0.19444233143798306	-0.5157587861549735	-0.29307860452566376	0.4800325382554227	0.16316807368243524	0.2809008293132908	0.04296646964015073	-0.17720073133100536	0.05591282602661794	-0.3928043837808095	-0.5190250723548123	-0.27380281435717335	0.47732504604580134	0.1601224420835675	0.35442008390015617	0.06919179294462466	-0.17636618982710578	0.0426102043300886	-0.3001938756698347	-0.5181148106983225	-0.26267086746862145	0.4382369785665396	0.1608781445255927	0.3240714500827792
0.846762031893	0.68492044628	0	0.9603841872615703	0.35283107350619725	0.14591462720187937	0.6307447134524623	0.0374654751021844	-0.2065699621791743	1.3029892364737004	0.6726020959977768	0.4728649199689754	0.937103125551486	0.35088379552609267	0.16267774721004216	0.48469470182313357	0.03436650002100615	-0.26672104515835054	1.4083879542866706	0.671725440408234	0.548404754209534	0.9570794718599442	0.352555646243456	0.14830090543755198	0.5927595443697903	0.0368987273578653	-0.2262227726420433	1.3388705598271515	0.6726023000473222	0.4918536023737448
-0.657235247831	0.619497657053	0	-0.5295317661693184	0.5159871562918387	0.1652873370693682	-0.8666551876806527	0.1846132573563619	-0.14080821952214645	-0.1982638022789324	0.8530047116317928	0.44901561229360426	-0.5440406733641092	0.5151723862044535	0.1717863832958271	-0.9799500936754124	0.18357088445195352	-0.16180202690325018	-0.11522490138028717	0.8525476553861285	0.47608085723052124	-0.6600482821136824	0.509259077785246	0.2222024238769475	-1.043602629870945	0.17783781085811567	-0.08813587860278599	-0.2897130579714405	0.8464163414347909	0.5090246396390502
0.106245540155	-0.344230586782	0	0.13595101977962706	-0.5808995409557058	0.014531672742884185	-0.20150889971435956	-0.9189338741327008	-0.27567785055058264	0.47040412171163376	-0.2462342062602715	0.28465756971827105	-0.003084061395465647	-0.5893778845947545	0.08062635279037149	-0.42969510000038924	-0.927587475208706	-0.23011068899545992	0.4147288528249767	-0.2542497194969576	0.3645806547044454	0.18766770448466288	-0.5778110201060288	-0.01110603281769779	-0.17435139012295572	-0.9158895012644043	-0.3128142666744609	0.5473095371001834	-0.2429963053774058	0.2679748077727403
0.170861894411	-0.949427205145	0	0.36761248759400206	-1.0870654903877952	-0.04003397829704377	0.017571699605195997	-1.451954685435656	-0.30535170979238174	0.7126680655441471	-0.733314023748267	0.20620090947645472	0.37083798968425463	-1.0868960274557387	-0.041429235857423204	-0.0802436192995693	-1.4530304064652935	-0.3336232359668271	0.807550702399325	-0.7327482491032402	0.22468101488353606	0.3123344588794656	-1.0817060432214043	-0.018257208400820023	-0.06891566077992556	-1.4472602675213382	-0.28814772584712334	0.68636604527129	-0.7281911416935085	0.231344088549582
-0.740354286479	-0.208838296604	0	-0.7554985418007651	-0.2865564819838088	-0.04945783676182928	-1.1358146538405975	-0.6446705439781725	-0.34205507251973355	-0.3890077841980207	0.06828130725212317	0.2216076460391546	-0.7413039413313511	-0.2849801469348126	-0.05512719986918964	-1.1984145164968065	-0.6441381974250635	-0.3685065425433249	-0.30003685281799325	0.07097590710003802	0.2309430764271666	-0.6943777115426106	-0.27972029331013476	-0.07421509318264966	-1.1016549559076658	-0.638248690626652	-0.37589815607554633	-0.305368594982719	0.07554320757754364	0.20466079979346963
0.951513158929	0.0209490357522	0	0.8274658563168209	-0.218423268557493	0.19906268785979223	0.4934131833381506	-0.5402735762559957	-0.13365735207824264	1.174248895239617	0.10190452548378083	0.5063227680919953	0.6530459733787135	-0.22241292914134167	0.31377427622507775	0.18994470239552275	-0.544283265639392	-0.08315778737130124	1.1332830806414251	0.09808515687720037	0.6648308956798517	0.8464836450409976	-0.21808224387464942	0.18613521083867945	0.4564725621522211	-0.539888926173531	-0.1848607130439094	1.2597733770029238	0.10235210335597517	0.5200397733418637
-0.847087589866	0.530081230499	0	-1.0154686765529006	0.6475489337184995	0.1826211027640945	-1.3554519751240197	0.3151430024669042	-0.10402593563230328	-0.6815015799841361	0.983828461053268	0.44814928167050916	-0.9766219888172827	0.6437573179768473	0.16829153961317467	-1.4092308868961916	0.31032331678735403	-0.14057116044067688	-0.5458743113811273	0.9810618657913567	0.45002059554841867	-0.9850118101674491	0.6446030878334885	0.17157122808023126	-1.3573584070075673	0.3118473985536625	-0.12254803412394141	-0.6195597957609145	0.9811875210669455	0.44282291307417015
0.562887741851	0.54960434879	0	0.5941391878050841	0.6572595764216003	-0.2193569035158787	0.265501701925547	0.33332652603734253	-0.5631758261277868	0.9315205497394272	0.9859576215723613	0.09941977003627067	0.6960168463762367	0.6678796999735747	-0.28956256993613827	0.27171512812273346	0.34265108050494764	-0.6964255964263203	1.1371435771697294	0.9974326732703148	0.07863156139176161	0.5792394660977895	0.6559683867055989	-0.20961054388787362	0.21716894205541892	0.33134011030765714	-0.5707586463970076	0.9529704361202831	0.9847978704298949	0.12293239820083107
0.138996076096	0.391397475739	0	0.09083780037520484	0.35875342588190434	0.05939821992083084	-0.24184585163709413	0.026955966050043953	-0.25345177352873793	0.42832050288486345	0.6921398975466633	0.3489727078411265	0.3413363487256856	0.3496431118373906	-0.08480610089219538	-0.1124472167072244	0.017663437921330325	-0.4802515875960443	0.8223862612579265	0.683197467062668	0.26280795561615633	0.12929100198285606	0.3573375893652704	0.038256805618624684	-0.2411194229390492	0.025473642748275387	-0.2938608199306198	0.511607689954992	0.6907703875270447	0.34162292568874925
-0.573084127377	0.465121181788	0	-0.5003927763556275	0.6198430969437966	-0.12671964185993695	-0.8359396588570921	0.27833413575348	-0.46024978309235637	-0.16238172680339455	0.9709542540697443	0.18077090617585143	-0.5565248287856472	0.6225442275940564	-0.09887112825458494	-0.9932464274779038	0.28074677669268006	-0.46408571838456036	-0.11040489501157574	0.9738984852528427	0.23071432585544085	-0.5368836881626475	0.621609659871353	-0.10851979079847131	-0.9151405558235891	0.27997856878601546	-0.45315145104928134	-0.1561874123766785	0.9727993310608406	0.2074656318085965
0.632347974683	0.519933080444	0	0.8668617003927784	0.5499017900772438	-0.10071401452802138	0.5342941075958179	0.22587646456357485	-0.43115506192430725	1.2108558144692156	0.8718400585809979	0.20497202842585088	0.8503902285081023	0.5489657258973567	-0.08958192003480446	0.4015340598142793	0.22446731452051344	-0.4897999548713614	1.3156554244372505	0.871371001060083	0.267709387366274	0.7995641349501539	0.5458611094310988	-0.0555146303410434	0.430018646037465	0.2218586523366265	-0.4042303212651095	1.1843704410210838	0.8681471854759848	0.26246176199552024
0.796346242716	0.84616487964	0	0.8465561464474335	1.0203474510004125	-0.20562241613468127	0.5205572842796876	0.6980920312712255	-0.5595743529044271	1.1828270519189539	1.3507824002639959	0.12272752004772818	1.0338755204793482	1.0324043324809027	-0.33740602701193245	0.589973531703782	0.7096713053129855	-0.7734722188243734	1.4966284874632534	1.3633028178832929	0.05653571558193811	0.8347468819970525	1.0193491159012364	-0.19743271074243413	0.4768870723719387	0.697137462758677	-0.5680438229215405	1.2054145837750347	1.35014597591393	0.14368586322372293
-0.293075194828	0.182056101151	0	-0.27378217275088773	0.3039895714403062	0.05637338459066629	-0.6090005281581259	-0.029463719311666216	-0.23749867927423318	0.0590334916640269	0.6371764705054913	0.3293086442462022	-0.34287048982726187	0.3026812517649482	0.08873707246676882	-0.7909649163228857	-0.030821704681271166	-0.23949784219013082	0.10532347463216592	0.6359110810195404	0.38500662884595366	-0.352427915856892	0.30249810972464797	0.09312255158647165	-0.728740902501194	-0.03097037722091511	-0.20858097397915185	0.019197257715706663	0.635697888965359	0.371625024225782
0.25797871498	0.801619707314	0	0.21954898482482055	0.7523865583437512	0.0724580545449273	-0.10942795140889243	0.43225291143190964	-0.27290858622089326	0.5598095726134875	1.0780696193823516	0.39215332179251977	0.42209552149066526	0.7596991588766231	-0.06867432173282696	-0.008784859072633837	0.4391237106265913	-0.4990387634924463	0.892324111464482	1.0851878218758098	0.3112004861101093	0.34870883763951543	0.7569284111678825	-0.016175788498290104	-0.029428376414584494	0.4367000047057262	-0.4009641813148043	0.7510142207537588	1.0826209949458592	0.3327197185532817
-0.783972209453	0.667867541701	0	-0.9474180116471622	0.609697129728689	0.06532940586230601	-1.2965984583785508	0.2755064773944271	-0.2139870851867052	-0.6074524343941201	0.9462394537376022	0.32426310567707023	-1.1041472690447443	0.6234374353216039	0.11493555200608156	-1.5458492663343115	0.288598917557303	-0.17264916589920892	-0.6766170820477819	0.9606031557931192	0.3793470491539253	-1.0013594692806953	0.6149776349893783	0.08283545480341425	-1.3996728114359867	0.27997831662815226	-0.20150727115336176	-0.6181262181839423	0.9514089256906233	0.34614995702757917
0.0528711169381	-0.282771758896	0	-0.19463158945058734	-0.7621204576612214	0.3031092025930385	-0.5460962428815965	-1.109202885590739	0.03788623730505457	0.14741878737515957	-0.4225391034570691	0.5500259780756064	-0.2431645983674848	-0.7627989924345322	0.3216631137497227	-0.686959257207617	-1.1099011922111852	0.038105910250598736	0.17947284883386502	-0.42320170036396926	0.582239014341982	-0.16778023258928082	-0.7617358295202857	0.29260367929964554	-0.5503887025048743	-1.1088291818816136	0.019155503194474205	0.2019328628366422	-0.422152335748299	0.5461994905895703
-0.0887941970125	-0.974729002139	0	-0.2170719424929052	-1.0282165551379912	0.04569687897942322	-0.5962057489863446	-1.385095696900476	-0.21349821466700927	0.14500262315325174	-0.6804641126170994	0.28690272667952516	-0.42506080592822476	-1.0345575013187218	0.10873995940299847	-0.954101616545338	-1.3915369042490127	-0.1630619038025074	0.053032529139946244	-0.6866966582024643	0.3585550819328746	-0.2898192464452913	-1.030497565127356	0.06878993802230342	-0.7153963712100004	-1.387406267174024	-0.19400591099360245	0.10746271470072988	-0.6827135136067047	0.31275888990661366
-0.559852815337	0.305526840136	0	-0.5871745059303626	0.556384757974722	-0.03481864437181507	-0.9256137849536527	0.222400518693059	-0.3235293117816303	-0.2527291270921674	0.8927465770877716	0.23279124223403266	-0.5374565256437273	0.552136751765766	-0.05503920019830078	-0.9691294143874829	0.2173520039238258	-0.3707813778316178	-0.10654394040166772	0.8892820147891861	0.23231544976883678	-0.5974585961893656	0.5572556493741084	-0.030708735970941155	-0.9735594033463971	0.22300115272681995	-0.32712775442579867	-0.22717824582743257	0.8938905341890057	0.242938414220836
0.321698559509	-0.0106021194274	0	0.25722162168903406	-0.15154492207525352	0.014549478888301642	-0.07507819856601491	-0.48543293620027844	-0.2923169573668271	0.5916126313412376	0.1807771711500114	0.29950816885539633	0.20562392219177714	-0.15500718956516962	0.04314828605015325	-0.22816522912541373	-0.4894124124203897	-0.30359696798938	0.6400516538700517	0.17783152343144987	0.35723819028906456	0.2103084813761067	-0.15469112658344678	0.04057781622170304	-0.14461687527048492	-0.4886888308326153	-0.27277066192213995	0.5675770972002624	0.1777355346593709	0.33006592338052165
0.906651761195	-0.0381698229011	0	0.9203473417387826	-0.25828538299183956	-0.003083704903050733	0.5845987318857289	-0.5821718101484423	-0.33988828383650144	1.2688521388994758	0.06595765555465156	0.30753318525954876	0.9442527791397565	-0.2579370434255074	-0.01912682886845415	0.5230138809902176	-0.5818358366004225	-0.4076485646807825	1.3827788267511232	0.06633926612880667	0.3306172105273174	1.038929263447265	-0.25650633089052494	-0.08387218014415793	0.6733349902024253	-0.5804038419179305	-0.44712435655407406	1.424403549184532	0.06773484000736196	0.2469907725178716
-0.372112680909	0.695561678391	0	-0.40170538468143013	0.565818640164203	0.18038571009093948	-0.7326668859321422	0.24341453333069513	-0.0878155725139349	-0.07718814489101126	0.887991551330682	0.4301344192600916	-0.33841448763480875	0.5624736913352756	0.15565325850880002	-0.7742635709343263	0.23972689358373228	-0.14073284755105672	0.08518084208039794	0.8849862741606994	0.42694036019819526	-0.3534540407220082	0.5633308017078564	0.16154273265580432	-0.7234746168739891	0.24074711782409458	-0.11760500577426024	0.010839286973555524	0.8855730775218918	0.42007991687364116
-0.481683401205	0.208611986069	0	-0.3272770704226015	0.22213325509734153	-0.09198006784367922	-0.6718887044953604	-0.11567248384074089	-0.39735272675489375	0.011034921784305393	0.5656537518440325	0.1904381498218322	-0.43329310077248556	0.2230060991156478	-0.04941122899501341	-0.9114171759992333	-0.11482464649312535	-0.3796910644421403	0.026340179212750836	0.5665196909312628	0.2512432268673345	-0.4670487240328394	0.22326318451870775	-0.03639757956429186	-0.8732791805795462	-0.11454950855699536	-0.3474933888836153	-0.07637010875246836	0.5667831276350687	0.250179641955137
0.0811998498961	-0.217407899531	0	0.056878732163036905	-0.46974439332460294	0.13061710848349076	-0.2754770299268635	-0.8125030019855947	-0.14854628689072913	0.38869828007282264	-0.1346124750394746	0.3900987004413046	-0.41265631451797347	-0.46958750210211975	0.33472502577509755	-0.8977908296141707	-0.8123386207165092	0.04154023496249234	0.05268362845761227	-0.13444805428776146	0.6002550576787545	-0.074041395118332	-0.4697336755319672	0.19302997734288946	-0.45732025335837884	-0.812456186111169	-0.09455915585502103	0.303544544307278	-0.1345655931564986	0.45806469633193114
0.406837704645	0.643392597384	0	0.5813828927171771	0.387486776146855	0.01951450343559678	0.2551469935343677	0.06456877873914034	-0.2956959404714469	0.9148060159216769	0.7104509404424464	0.3112405674358024	0.6039720756836104	0.38779240027767176	0.005434499426924561	0.16202846193316225	0.06483049298765128	-0.37142089044402066	1.05851258328855	0.7107543522357626	0.3426162107693618	0.6250611138797508	0.38803575654339156	-0.007432926806923059	0.2628235002999554	0.06511136661525634	-0.3434994013985415	0.9984736611218412	0.7110042095534351	0.3002468822869378
0.570737500365	-0.231815338973	0	0.6015750041960394	-0.3326414837633978	0.011813464677944066	0.2687970583263065	-0.6602502853043781	-0.30638308341017645	0.9440379804896639	-0.006734689216550371	0.30577549816063554	0.3382380795041563	-0.3254327692261061	0.16538699092091083	-0.10637505453449794	-0.6531610068620892	-0.18572530020758005	0.7867064804800428	0.0005811456274351502	0.4809811828492835	0.558605640714997	-0.33148323454947226	0.038010895367598996	0.1875857097777397	-0.6591338958695411	-0.2964799647216236	0.9408325896268851	-0.005552853969991278	0.3436739225623402
-0.881639388075	-0.923424269033	0	-0.6652176600369747	-0.9304953975827408	-0.06384141095337018	-1.0478947496876143	-1.2913322505688007	-0.35069113062932994	-0.2968438351177911	-0.5735315071848529	0.20174367766130177	-0.7126718823576088	-0.9315779608322675	-0.047125938106440314	-1.1708669370601426	-1.2924462200099038	-0.3464574109829972	-0.2755990221198281	-0.5745694938380965	0.22740465517921366	-0.7055581090010861	-0.9313976470506291	-0.04961080381000657	-1.1281462084004217	-1.2922656846195852	-0.34164826011670446	-0.30362289137432397	-0.5744300519415896	0.2199400832962415
0.452920775817	0.923382762814	0	0.622440451455877	0.6907788401900454	0.09422088485122286	0.2991990642089363	0.3680490488328986	-0.23195386422192757	0.9522759351215964	1.0194981886095278	0.3964733645912923	0.8391435475770636	0.6879494568038222	-0.03843997514985881	0.413131331389908	0.3656878953121756	-0.42845396382703455	1.277106716814637	1.0171603363111372	0.3142138402943706	0.7533220949766677	0.6892794629958107	0.015397166637079006	0.3905132588137444	0.3666120364154979	-0.33660498662191446	1.1277380569877011	1.0180691430949405	0.33833398902501277
-0.313669251457	-0.117609803849	0	-0.030409086814608074	-0.2143463640070593	-0.03138547157945482	-0.3775600778395365	-0.5615178955892561	-0.314575206710798	0.3109328625820217	0.12697503152096618	0.23185313721921919	0.005952139057116723	-0.21168424838645084	-0.04814898755289918	-0.43184399704724724	-0.5593466865290719	-0.36144391414801796	0.4290796903807162	0.13021673758913002	0.23856306083787893	0.019839406687695835	-0.21061934236269908	-0.054652925206981236	-0.3593504181797849	-0.5579724975090853	-0.3501390082076471	0.39117759363403964	0.1308991856070686	0.21861801970666433
0.451596031484	0.315662491708	0	0.28078739175160267	0.18346056561587543	0.23680986073685298	-0.050007717858036746	-0.14394964477685723	-0.09053804602564941	0.6195877915212803	0.5139989282912965	0.5396833787629832	0.38179079597237053	0.18225336812923743	0.17499712281901025	-0.07576555839851963	-0.14498918731635282	-0.22910948251211163	0.863410655079125	0.5129904877203679	0.5321371392503254	0.37009517933280206	0.1821979479356789	0.1826463197307729	-0.0034760051571542383	-0.14486205244287795	-0.17240668316850455	0.7591286631441151	0.513095259060819	0.5057803799528696
-0.479786823032	0.343169691597	0	-0.3223369805625317	0.41635763990383007	-0.282462978017295	-0.6662750628623437	0.07460151844500107	-0.5918587869008157	0.019193378108352276	0.7616653164851016	0.0037946077400873544	-0.3678663237950344	0.4173792349483423	-0.26191469879805535	-0.795342836287103	0.0755734766382688	-0.5928341095595663	0.05555944772115601	0.7627264469473443	0.040078537412561566	-0.4006537735313428	0.41797431210076025	-0.24733779011825596	-0.7848469430673338	0.0763297917952438	-0.5628592837039431	-0.02349344537523773	0.7634300553432999	0.04338168451858572
-0.390195160851	-0.287284186876	0	-0.04666071387891589	-0.5314381134174841	0.13406331309043035	-0.3845509116866629	-0.8699129035089047	-0.14993506866471115	0.2887081212900472	-0.1959275946436247	0.39775043420778233	0.17283570239362114	-0.5392795043165153	0.02909340274077409	-0.25471737772798064	-0.8778899280364064	-0.2998768667637625	0.5990441452050153	-0.20364739687054692	0.32783028446886164	0.031727392979075265	-0.534242258488201	0.09791338643309093	-0.33864477139460075	-0.8727566924621651	-0.20079817067437922	0.4026116980808427	-0.1986789376753051	0.3731091221101638
0.0790266105262	0.464627647853	0	0.3776903995195035	0.3311791971638517	0.00587361952290134	0.05738662360954491	0.009912839342073022	-0.3128270938421126	0.7030762352632388	0.6582917145489784	0.30112604461976766	0.23688395005411345	0.33245672001052196	0.08281289612782065	-0.21614560511897113	0.011151328100049745	-0.2787841135343736	0.6895023589407413	0.65955523343442	0.40945309975393845	0.2838492885780045	0.33204717453874627	0.05768615341215481	-0.07812063279797292	0.01074107519833484	-0.27061893696523526	0.647896724848425	0.6591270754943683	0.3604119949079031
-0.697567576864	-0.956025578214	0	-0.8263725767198686	-0.8014867203884133	-0.032676358281138754	-1.2390820913409157	-1.180182996955826	-0.2868460671208757	-0.43835629216640565	-0.43661765082241594	0.2036647960065738	-0.8638513306236935	-0.8021562165004082	-0.022524460985663425	-1.368767530870416	-1.1808799047971266	-0.2878504894633187	-0.3968995458114909	-0.4372569621732863	0.2216754518732851	-0.8112501312075077	-0.8012130070029083	-0.03685071520941583	-1.2512518499710903	-1.1799189949404763	-0.2951625144542263	-0.4006017917466622	-0.43633390670974026	0.2027668052876005
0.410566799709	-0.448731757376	0	0.4581934212614244	-0.2979537913708916	-0.06969615681956079	0.1280171107248121	-0.6283771443603513	-0.37457186973734463	0.7930130850928576	0.03148446161087505	0.2128393946283298	0.28429778648060766	-0.2935710263085634	0.022408475208049825	-0.1512512351448156	-0.6240884311678202	-0.3116595008326026	0.7181415012416003	0.035927856473817465	0.32522071259260665	0.4867721635856335	-0.2986506693303644	-0.08555477177472152	0.12980571515538608	-0.6291038191247227	-0.403142855604584	0.849597103638556	0.03079079607834794	0.20686903508634247
0.25565990897	-0.950870644428	0	0.031196690549264758	-0.9581914688883515	0.015750322437428577	-0.31821196287381354	-1.321598702567847	-0.24296796228191508	0.372187294345428	-0.6078133078654832	0.2566923136737147	-0.177871532358916	-0.958931454088183	0.09446157825475533	-0.642838480442582	-1.3225774295762724	-0.1788230041018845	0.2614191785484761	-0.6087885551032451	0.3448917264562037	-0.05701270437000048	-0.9585032472078411	0.05013572805940924	-0.45307185718215065	-1.322018517231197	-0.21456854104597187	0.3241190550375941	-0.608231640957046	0.2954754511362236
-0.910073518568	-0.548448846556	0	-1.131890367662204	-0.6049781730697292	-0.10652956262912543	-1.5691144882379284	-0.9815448684012994	-0.3720110116712032	-0.7242004153815486	-0.23712096777806585	0.13944392129829122	-1.0078245084095132	-0.6105500399059164	-0.13675717793116327	-1.4685043776549893	-0.9872280524873274	-0.4092529229085206	-0.5763867454980311	-0.24257850455015117	0.11497767924315802	-1.1140207640082354	-0.6057584152917369	-0.11071193541802776	-1.5608745790203244	-0.9823533356581481	-0.3775877019172634	-0.6987713845156158	-0.23787685136228745	0.1364500204726169
0.307753746609	-0.866909804628	0	-0.08865807651423188	-0.7806072824163263	0.2035286466428151	-0.42843514619752376	-1.119690612716377	-0.08722667787611085	0.2475592705000863	-0.44457232304133226	0.4737892730876799	-0.3070876933604697	-0.7952624625840061	0.30330863147688075	-0.7793375379416162	-1.1349266160616145	-0.014277277687949652	0.14921474993070044	-0.45863693274411554	0.5913670312972094	-0.2540821886117128	-0.7919218458782583	0.28024273052149073	-0.6460229030842796	-1.131032654767322	-0.01684412851890909	0.13042446543274697	-0.4555177035281855	0.5539599812733024
-0.875188464747	0.944186488747	0	-1.0032947653408182	0.7437104044164146	0.3255577839530818	-1.3413554635144462	0.4108891382358848	0.033953113321332384	-0.670026144560671	1.079986629793658	0.5956484312939052	-0.9144089259075129	0.7373556531246153	0.2892177990388005	-1.3387331133082119	0.40413997001931634	-0.030089993606225014	-0.4869477429869322	1.0742659259782343	0.5796910320868351	-0.9875023189524931	0.7424385795154875	0.3191358104358988	-1.3541404788557023	0.4096459258761902	0.020735100118166323	-0.6255740036569805	1.0790363201998927	0.5949047463928913
-0.154694212439	0.784857867986	0	-0.22143511417276796	0.8033229873810257	0.1635310946673425	-0.5438041453304798	0.47879177255328825	-0.14310200274653395	0.09798309501469343	1.1361915221995382	0.4475647777950841	0.20715116724210242	0.7983934239382982	-0.052383800352138334	-0.20531386974449584	0.47405651053277437	-0.4149607459750355	0.6265503294787391	1.1314813281239318	0.27765185175142537	-0.15691830215811686	0.8026123125231139	0.13397035624239206	-0.5054822871291974	0.4780776523463034	-0.18202871678926633	0.18833454970917635	1.135484101216806	0.4261050683642629
-0.566951432094	-0.129573641091	0	-0.37681389478769745	-0.11031434657657775	0.04062789496228055	-0.7221741921898417	-0.4578553700295259	-0.2461648893245723	-0.03656118685637719	0.23092853970497226	0.3073812717620789	-0.3389751634080622	-0.10459822607019256	0.021732376295246287	-0.7829531971116949	-0.4546368913428452	-0.30580338717341227	0.10037193924842604	0.23926992769024963	0.3181548425710469	-0.3985400278117458	-0.11358260529249281	0.05129840048241669	-0.77905590592045	-0.4618517183873691	-0.2460482523437449	-0.024908280549102737	0.22844815958997972	0.32600533518622093
-0.283929730774	-0.64612892793	0	-0.3115644707995262	-0.6758226633043453	-0.07257253720348414	-0.6649329480719139	-1.0308112402534775	-0.34005045507178083	0.032789728194160886	-0.3305205379727514	0.17635176041093262	-0.14540626083858688	-0.6665228985920014	-0.14389680077938138	-0.5847601638409498	-1.0218378191469992	-0.4480116158564621	0.28336147508348847	-0.3208735176046725	0.1329962895587947	-0.23825890752629036	-0.6717577108821745	-0.10320630152729886	-0.613408814819196	-1.0268317365098862	-0.38089752959551326	0.12974368273783773	-0.32636428562262665	0.15372015222513868
-0.342373628496	0.973591637392	0	-0.6857207110111277	0.8937302079771817	0.18671694769265815	-1.026500138564011	0.5614181236718676	-0.10687114833817772	-0.35187410008815123	1.232429601073756	0.4579778427123852	-0.8940188223848358	0.9092056123579082	0.25616282533143064	-1.3335240516998657	0.5763686608299796	-0.04437485968180391	-0.4720132284055472	1.2482649224009479	0.5323018653486882	-0.7485410217765902	0.8984236333966755	0.20871083926625358	-1.1360532584507126	0.5659378943084606	-0.08936328743891299	-0.3766347142318173	1.2373890911904732	0.48382446068259016
0.49461801959	-0.234663441634	0	0.27937458663819237	-0.3059345051411051	0.02810970969026521	-0.05007807756227937	-0.6448274335604071	-0.2558241757440839	0.6085756441533109	0.025950173507821864	0.2922906361197466	0.29391386794637275	-0.30491283190258617	0.020450023489685804	-0.13638014549382915	-0.6443371488965419	-0.30520427432068775	0.7204779335799352	0.027531531046766314	0.3159441996951268	0.35101457328463315	-0.30088578601489246	-0.010146084837148526	-0.010961670649264964	-0.6399446568631352	-0.3120780828416576	0.7156569465373633	0.031174824184306733	0.26793315078745855
-0.1814311312	-0.47251819769	0	-0.01180965534749476	-0.5374223206150782	-0.07984079152752219	-0.362791906169578	-0.8895617868178045	-0.3478012312293468	0.3313616883310521	-0.19326825594758212	0.1693491714053968	-0.13112956346113758	-0.5341458174465676	-0.03449252276615889	-0.6215596856610082	-0.8864089147382929	-0.32767616250086645	0.33113048703872167	-0.18991216538677494	0.23274019978627944	-0.08646975321598671	-0.5352339051631653	-0.050986372755632274	-0.47159740137755907	-0.8875378202577668	-0.3226025251239265	0.28589154164961095	-0.19120438125266528	0.20068318034488658
0.623257417016	0.698971930373	0	0.8762516079875349	0.8630447748704663	-0.1625363766883643	0.548529370835882	0.5466267015166029	-0.49525195741151967	1.2155265765314132	1.1806854542386636	0.14562112131031918	0.6444681903360462	0.8538806109318332	-0.011930229076345689	0.22072546642864213	0.5372867585808118	-0.37882255908499085	1.0742009789603593	1.1717690003526895	0.32098080620952546	0.7352824997195384	0.8575985028550023	-0.0695463215889483	0.3731016269615413	0.5410625965689377	-0.4111225340118127	1.1064019668128258	1.1752759709549483	0.24497533477121744
0.0626733571977	0.471273824284	0	0.011966488815249773	0.7461451635945945	-0.05282128941986229	-0.315071961028952	0.42337415102264403	-0.3427253152257563	0.33527560714018084	1.0708399098442567	0.21692391588708312	0.05389163886897336	0.7480429973851775	-0.0727425697114427	-0.42085966034540406	0.42493582205811087	-0.4126453241273989	0.5128212742778594	1.0731282169954655	0.2355263467277269	0.05668413703151868	0.7481872361228419	-0.07406807690141352	-0.318554623302014	0.42532907885340066	-0.3804013957896724	0.4253520371262024	1.0730104097240685	0.20913304654000212
0.373293231501	-0.0747003293174	0	0.5607575423570479	-0.05874769459532939	-0.06460067151954642	0.2280900035013617	-0.38821509691336786	-0.3862559141254037	0.901574661678223	0.2695586211904199	0.23303050708903683	0.422086310989356	-0.06293065087574726	0.019434831714926035	-0.04889878365585074	-0.3925221723716021	-0.36433443201513055	0.9042480910838429	0.2655757767690253	0.35943152777608117	0.40685545562629	-0.06329446103770234	0.028320526769638945	0.03123201788927355	-0.39286792835258305	-0.3049785668583062	0.7926770150252622	0.26500814489452257	0.3327474303138264
-0.916121906568	0.843015612999	0	-0.9636758107325245	0.7120792146043126	0.13852255755030124	-1.313320164545592	0.38125515982443914	-0.14829678208929553	-0.6251846454833172	1.0480361286159166	0.40408038614356784	-1.0405352070057665	0.71545562151615	0.16351604474003636	-1.4979219510573596	0.38443571863291526	-0.1376148786873798	-0.6003596299181132	1.0516521850923526	0.4395424545039417	-0.9972327917280349	0.7136041198634024	0.14953863775284473	-1.3857880732770549	0.38268449630449575	-0.14147852154740634	-0.6253643983364781	1.049603012008638	0.41868778692869435
-0.182132393808	-0.219402265976	0	-0.1991994481669512	-0.2808588836569413	0.11910517856408002	-0.5434919925961934	-0.6251665522630129	-0.16706761981351037	0.14127412725677935	0.05959955949385767	0.384775758832355	-0.3249418297717929	-0.27983615971273934	0.17342662288740426	-0.7626152508747267	-0.6241319279257174	-0.1317956038921205	0.10328467081229621	0.0606469913199632	0.45200805874614364	-0.18405276057986425	-0.28099534689288364	0.11231119893842881	-0.5649922363652462	-0.6252954990855945	-0.18478689965474027	0.1903267168094143	0.05947572213648692	0.3866609634019572
-0.993779771022	-0.723545571836	0	-0.8187012960035418	-1.2305719419345102	0.2535964584166086	-1.2303375920224249	-1.6334976057438837	0.012424422413375224	-0.432326103073563	-0.8502773927647317	0.47841926114542677	-0.7776530609275112	-1.228635006283335	0.24215708711002115	-1.273856003751305	-1.6317359034386636	-0.014465551377497284	-0.31665128175929746	-0.8480700032507108	0.4780042743148247	-0.710282892433683	-1.2253261110006355	0.22260324233331077	-1.143949646992156	-1.6283165615431165	-0.026884267769659204	-0.30333977914010213	-0.8448896929283246	0.45406148784791966
0.737706835001	0.0278691923626	0	0.8692230813751558	-0.3126559733887287	0.18465889168149047	0.5336900573193933	-0.6398726032075102	-0.15585246238332126	1.2154698738492995	0.019012739865652026	0.4990305185416635	0.9833998773593072	-0.3127999228938809	0.11034940358149592	0.5431285722340583	-0.6402362868743129	-0.2970477625479735	1.4431116322711548	0.01865129866556105	0.4751579152011078	0.9438542498098781	-0.3126760724122474	0.13639554216008865	0.5562179961781399	-0.6401119013962361	-0.23784624029702742	1.349772332206668	0.018774561187233137	0.47614165533682706
0.464869688445	-0.703664227133	0	0.20171061058539802	-0.6684113881462889	0.18080935285500765	-0.1271758611773603	-1.0058152485571101	-0.09055376379917661	0.528620513011818	-0.3382175141128606	0.4334956857317173	0.3297768958396924	-0.6684854877099202	0.11832111576064518	-0.10142763414405934	-1.005868426621272	-0.19880332685717145	0.7565781209534085	-0.33827064440704696	0.40590777687531676	0.20509647038054868	-0.6684131847949256	0.17921499550919046	-0.16835359894104748	-1.0058166898375154	-0.10728182627537301	0.5767414098636293	-0.33821893097001005	0.44313219958468103
-0.33989798669	0.680273113076	0	-0.6524381978811052	0.8747185382820568	-0.06093763730009953	-0.98520492646484	0.5370873300337082	-0.3911664085924352	-0.31777907618446904	1.220996969187544	0.24413014462482577	-0.5188699144084804	0.8727766999048894	-0.1319185221444753	-0.9292699915769702	0.5350738901999833	-0.5021960085344799	-0.0923129790332432	1.2190226421541235	0.20242400974543173	-0.49683333791980205	0.8723949524002726	-0.14423111709273292	-0.8642162668531104	0.5347575200825009	-0.4959325155807621	-0.12140986063253527	1.2186819057933471	0.17829503127082208
0.641317042355	-0.506411463828	0	0.8227796367096665	-0.34302662841534887	-0.23441991373449853	0.4770465419978844	-0.6768407782325793	-0.5748238611460689	1.1819466230622253	-0.009994760168837224	0.07866282561044478	1.1058126581810463	-0.3490812608273004	-0.427424258723286	0.6379925192395295	-0.6829450803504277	-0.8706701599201508	1.6061163026236103	-0.01600395104823462	-0.038475361636528566	0.8551028486247098	-0.34375781936582855	-0.2555737897286785	0.4584365963801159	-0.6775935106675275	-0.6298375591072078	1.2745424014702103	-0.010690050627405743	0.08110885272034699
-0.956049383334	0.612933947091	0	-0.6624374550789647	0.47970007128446224	-0.026889742063536236	-1.0111290786857376	0.1369864729389245	-0.34345310403521	-0.3228390812491186	0.8334970291803476	0.2643105144246137	-0.7259092992800386	0.48212273233452146	-0.0044973338637173755	-1.1830564137535484	0.13925248742980692	-0.3366896353016285	-0.2852548834478504	0.8360845380804908	0.29870662519284563	-0.6734131414356479	0.48021310649187804	-0.023027314341308475	-1.0806397107784396	0.13732754443920647	-0.3480622750696217	-0.28266769199927116	0.8340053441599136	0.2755769602577397
0.790077934853	0.179602367062	0	0.6926783465118937	0.2309761080283149	0.2142450194050879	0.36782986935246903	-0.0862444982264036	-0.11264112403317696	1.0272492371332351	0.5512342742007426	0.5170047243012901	0.5652435809902144	0.23015577416704108	0.2936006061667492	0.12762225251685483	-0.08715444216296275	-0.08266485786102558	1.0142938681631217	0.5503392697491547	0.6315311266642781	0.5666901614575118	0.23010694239302687	0.2927697312701969	0.2010713836179983	-0.08713928101799046	-0.04699919948170676	0.94371172393013	0.5503451594913494	0.6038682908328133
-0.662311989921	0.575362784242	0	-0.76909614011229	0.3709370676563425	0.27665084904772663	-1.124195847583121	0.03483966519910836	-0.010647417022717105	-0.42515701868182765	0.7078939006591549	0.5434797932314795	-0.9953286113867309	0.35676015946625694	0.3607444568198291	-1.4721211122534696	0.0202515977465902	0.0599409529817229	-0.5445991413461999	0.6940884007864814	0.6361678061966627	-0.7419501020729058	0.3726871033788134	0.26573814783876987	-1.1400720768951562	0.036419814476666396	-0.032082821254124864	-0.3605502620642318	0.709865140054883	0.541322767763896
0.36731845977	-0.663370479378	0	0.22572787979112363	-0.518842217062886	-0.0307557549040747	-0.1123472144802727	-0.8565363798628365	-0.32531149732123443	0.563145697424091	-0.18111699825818095	0.24226789868914644	0.058278909858818374	-0.5073289005627666	0.042536788666253614	-0.3723396383713019	-0.8455420638789318	-0.26715207791472506	0.47810931583600225	-0.16926095209808656	0.32613654730712677	0.1681629218014067	-0.5148240896600513	-0.004771000623808674	-0.20294457742605748	-0.8527542928254767	-0.3054887041945972	0.5369385232014814	-0.177030809011858	0.2726165862968091
-0.84302271266	0.855298859845	0	-0.8197385321132675	0.8962635914672575	-0.10397031421445274	-1.1615071373656507	0.5540165661738987	-0.4233981227103751	-0.48247221782536165	1.2479151469862424	0.19046971630688625	-0.8369320192263311	0.8969639492303438	-0.09686606340915938	-1.2541551666421178	0.5545349392647863	-0.4337129174035327	-0.42086635991641413	1.2486572972927874	0.21057296841088902	-0.80764953875483	0.8959666760022675	-0.10909634101799215	-1.1817041141508817	0.5535162119941938	-0.43578236408212795	-0.44037420886943074	1.2475025203288292	0.19147727292664823
0.195756794567	0.241020346113	0	0.2875292497642694	0.08914630986603093	-0.012018953630741592	-0.039961805329959535	-0.23781981257970886	-0.32620676268451265	0.618972137712662	0.4186036127672687	0.27940679055339795	0.45366678812169725	0.09124881645115283	-0.10877305625129233	0.026091253461406123	-0.23576706822665233	-0.48145444811196925	0.892380159111851	0.42068947585186195	0.22711211479912857	0.4108470480311448	0.09069612039835304	-0.08323187127827898	0.04796758882780732	-0.23628602644840827	-0.42044835148624415	0.782374935043511	0.42014760335489826	0.2265970118551744
-0.0849763943239	-0.699858045355	0	-0.2540617949609211	-0.8826401039939663	0.16205848593663894	-0.6301704137125392	-1.259089313025331	-0.08002736504507203	0.10599115402908318	-0.5229289636312751	0.3879287391651017	-0.16258225845174337	-0.8888159366467596	0.13404566266645418	-0.6327854783381184	-1.2654367266545108	-0.12862412031004555	0.2779760961846944	-0.5283618552582944	0.3755838368497162	-0.303155673821038	-0.8795330107891696	0.17637127752896115	-0.7155636690268418	-1.256074233860872	-0.06876128032316323	0.08680244060541178	-0.5196985940669664	0.4046262411711572
0.203939825893	-0.495054239925	0	0.18550262755189584	-0.7432857277861934	0.14832157922291866	-0.14497429316465277	-1.0841594989171672	-0.13559852249082383	0.5177554221535707	-0.409692165828518	0.4119046996366282	0.12999155451437847	-0.7419958647334862	0.17657474646580695	-0.28267625163588583	-1.0829227192047333	-0.13603084920490474	0.5443849194383574	-0.4083584440331392	0.46013147910144553	0.16062711647276232	-0.7426240571240854	0.16102470443791295	-0.2044794572146494	-1.0836018377947383	-0.13541280042339715	0.5307613013268264	-0.40909467501078145	0.43321084515614283
0.611789312035	0.465437909611	0	0.9047252177227575	0.21740054743855236	-0.21349071941636413	0.5558757582752445	-0.10984241699561653	-0.5787701185545204	1.2708603902277347	0.5498843532031411	0.12196204422300047	0.8897755538002599	0.2177646314415447	-0.20320606102485037	0.43846457050774623	-0.1095594045323648	-0.6330286755942095	1.369868990024022	0.5503278513676146	0.17768111531337077	0.8689255457552222	0.2183445512520143	-0.18901213800427605	0.48910831151822676	-0.10900023980531726	-0.5723474663874898	1.2727992076714238	0.550779300689937	0.15818832154762558
-0.945465629909	0.86484601929	0	-1.1052623000475754	1.1299207714464765	-0.13140077860777277	-1.4689006875491877	0.7920217226622669	-0.4299203335882419	-0.7567248115885891	1.477249775652612	0.1434171093301694	-1.0809134621134886	1.1280553534010043	-0.1380415595325335	-1.568893003635617	0.7893845820058898	-0.45207984470781093	-0.6144051783245718	1.4762241974665065	0.14881672347907524	-1.107917447606041	1.1300455407258105	-0.13060347240070524	-1.5333276839137886	0.7918793333288667	-0.4348475867088762	-0.7092971632981586	1.4777549968564463	0.14913901173711508
-0.927367903347	-0.820761362339	0	-1.0125390664464664	-0.8991408848997356	0.14672164164434573	-1.4326771648222567	-1.2743694770808007	-0.09555396697882118	-0.6208959313706562	-0.5386496262582634	0.37257107424093455	-0.8642475495531768	-0.8997955990955415	0.10896515605905671	-1.3399606092984873	-1.2750458171393155	-0.14675949153427456	-0.4205985938157949	-0.5393220008857725	0.3451854076208746	-0.9130948223807667	-0.8995682551251563	0.12186639626210195	-1.3450180646560437	-1.274817238786174	-0.12541406005100858	-0.5100695035435778	-0.5390960690733653	0.351862318398981
-0.414530878192	-0.69838187906	0	-0.3595297919311205	-0.7402598617940105	0.12070274363436782	-0.7160399595360273	-1.096746084981388	-0.1612036711528394	-0.010476132602800045	-0.39118223710834665	0.38240800495946997	-0.4800520418154439	-0.7439311342204956	0.17026938561292815	-0.9291160360075243	-1.100340147258302	-0.1295723520398451	-0.04386252102216649	-0.39462561771928484	0.44378399679255726	-0.4418615003332622	-0.7428940262572088	0.15488341143877296	-0.8293569088705695	-1.0991796595473031	-0.13025762600684343	-0.06533462628286871	-0.3935751065555814	0.41868119144669474
0.899529746464	0.159390021491	0	0.7503456411882395	0.26479825101753457	0.06615415959404376	0.4212491867861803	-0.05331049774848751	-0.270757483390122	1.0907717157803822	0.583990028925962	0.37846084562091487	0.7501249333448983	0.2647824494407473	0.06630669405983113	0.2967718065845587	-0.05417012406033289	-0.35071406138254124	1.2262512269270909	0.5847881255546494	0.4366320974247598	0.8027144482214946	0.26854392722542775	0.02968536681276068	0.4142470631615517	-0.049912214031536124	-0.351085011598794	1.2157272388462903	0.5880743858150821	0.37303258246331006
-0.527709834167	-0.288381022777	0	-0.8464805104532381	-0.586028850099755	0.17902786212463542	-1.2787479252650062	-0.9519859458022483	-0.06955663205527107	-0.44529336658816837	-0.23041321378336993	0.4103348424422904	-0.8552839644732868	-0.5858675999147971	0.18095428076668033	-1.3904097650141107	-0.9518039542634977	-0.07640683314787478	-0.3738317968031686	-0.23000817082150207	0.41903938465887414	-0.836641514742779	-0.5864251530331831	0.17693686765614824	-1.3147168847832278	-0.9523477971468263	-0.0757965749213799	-0.4005340539203501	-0.23067367673772593	0.4115026882603289
0.470999430909	-0.19057727847	0	0.11726555653728933	-0.25594847266300563	0.27944315698449246	-0.2075016489946672	-0.5851115091035897	-0.010516809600936526	0.4439587194898146	0.06932945891789644	0.549038218861623	0.16463404497756143	-0.2547030213811907	0.2536241434169136	-0.2590188012525544	-0.5839505207830308	-0.08366100418669958	0.5947057914279513	0.07064414003305622	0.557581781959861	0.0834884583121675	-0.2568252535896848	0.2975034605144973	-0.2837616663374279	-0.5860267987652654	-0.008049944320899113	0.45533887218054875	0.0684769796267503	0.5780851573015044
-0.460320490549	-0.0153736927447	0	-0.3868177389855602	0.4150768001857598	-0.2302400177266032	-0.7254664382976627	0.07725031505527315	-0.5450666520347583	-0.050434437107122594	0.7585610763331744	0.06103247220709959	-0.5689123126378132	0.4142342351006459	-0.1482225280126209	-1.028566173344208	0.07641150158017493	-0.4867167056459225	-0.11770979343772077	0.7577275447623336	0.15927638311478481	-0.4834844742134245	0.4146168530742892	-0.1856646368832809	-0.8619950431652613	0.0768039226035442	-0.5057111088355389	-0.11230008486353046	0.7581161636382431	0.10951763906474035
-0.214813500422	-0.378471605028	0	-0.38726922061103014	-0.3578067087132443	0.014101897207458958	-0.7250829710627112	-0.7025949987692085	-0.2658338082278891	-0.052468699672208144	-0.020246364054368776	0.27445407768472097	-0.22475838386859126	-0.34815182329070105	-0.06723743913788577	-0.6484429185585545	-0.6932985976011271	-0.39244991242612803	0.2009888526120384	-0.010241441226369503	0.22691578636647006	-0.3897068342127998	-0.35767793707326284	0.015204461375756057	-0.7546519856835544	-0.7028277859778356	-0.273694250136603	-0.0275565624160582	-0.02028915718196942	0.2823255402514991
0.801083315733	0.100896901919	0	0.8402175097433014	0.5275950614384385	-0.186567848922294	0.5170074471311534	0.20677034143504086	-0.5122148691600047	1.1694115065010247	0.8510046201283961	0.1164183547278564	0.980594288476067	0.539488625567039	-0.27793768912025196	0.5550075624569608	0.2180514978541242	-0.6672796452153101	1.4146407430856154	0.8638321691353703	0.07564116102575998	0.7890135814648093	0.5229760986172793	-0.15403495919360335	0.4357895592354385	0.202063187891894	-0.4919182062375068	1.1495801615865104	0.84683375617621	0.15725414964590315
0.95465502195	0.545824818787	0	0.9198604906097574	0.930550956923542	-0.22471487908909826	0.5769519187636785	0.6049323671033946	-0.6044550033081042	1.2800784084270955	1.2657271162087003	0.1252094498989882	1.05453571364189	0.933019316049813	-0.32379306328760304	0.595887947208921	0.607357934324269	-0.7945535270829605	1.5516724207864172	1.2682352447451524	0.09249167815309338	0.9819306354696172	0.9317073214658742	-0.2699401576620965	0.5874365017089185	0.6060696057724413	-0.6892998010723874	1.4064269223589616	1.2669012648057225	0.10855258912476534
0.140998595239	-0.475106821446	0	0.051195668466249906	-0.3932024074093989	-0.04447741699024539	-0.2882180486748718	-0.7391471993301648	-0.32104747868430367	0.38782092726082085	-0.05412949205808337	0.21252079481087122	0.10261792858540979	-0.39486630422305885	-0.0679520205477493	-0.3120644248298365	-0.7409201395790443	-0.37164111884750406	0.5125046490922832	-0.05572837621533124	0.2094796985060821	0.131970576055425	-0.3958343165878111	-0.08163022653489799	-0.232491895764471	-0.7418272049938981	-0.3710892097716863	0.4966889237056288	-0.056749165093938625	0.1853530139188592
0.373687312578	-0.0881645620605	0	0.3214342690782623	-0.27059537217745716	0.2873432677859594	-0.009197485232301288	-0.5976586365978934	0.008803559642624893	0.6478667872792727	0.055237058149801045	0.5465769568899482	0.4357775772352457	-0.27058649912626315	0.23524681007226045	-0.001076122495624783	-0.5976471768889545	-0.08190040494529661	0.8605886481575096	0.05524852105171895	0.5250308282188847	0.44407059885441075	-0.2705709000405892	0.23133102397481883	0.06801682429337076	-0.5976464044979712	-0.06754559279016878	0.817516316402981	0.05524927674018026	0.5068946290749335
0.442775430084	-0.192442382178	0	0.6549948824312883	-0.1903789653689565	0.004055066721967244	0.32996988344527095	-0.5173404316304052	-0.2979049741310863	0.985061570822223	0.13355750926769444	0.2844474932603799	0.4435683568980046	-0.19683547919168945	0.1223369022853073	0.007444270875099898	-0.5239596292886698	-0.2129273123729409	0.878458344902367	0.12718750378490784	0.42560043766348243	0.644675870591759	-0.19063977235017895	0.010068463652614995	0.2821950916942393	-0.5176911663880762	-0.3082908103525795	1.0131205489251074	0.1332808552162706	0.3028625990054431
-0.0079899273641	-0.958632465108	0	-0.05789780085412634	-1.0543130057728856	0.09474855567835709	-0.4024370517957474	-1.4212533308010558	-0.17871970558163888	0.2835885057654347	-0.6994411041379087	0.34724848242882306	0.03796832437744316	-1.0538471068525612	0.04865526334941336	-0.3801361225689439	-1.4216482553863512	-0.2568228139377975	0.45349185867193104	-0.699839292724175	0.3263548357994515	-0.0414733432809732	-1.0535211320083344	0.08636771578533256	-0.41328312525381566	-1.4213215587249304	-0.19644381043750908	0.3279778266919228	-0.6995143149559713	0.3471334132713236
-0.0988737867377	0.320490757245	0	-0.3226838768935536	0.31360913194904	0.3342027286925881	-0.6470023740158141	-0.0135059862071873	0.024764140387469116	0.003251515807776127	0.6473160030235418	0.6207345392577691	-0.5291132680006437	0.3278114842114283	0.4286465347455531	-0.9590394997153806	0.00013327456400714227	0.09871412695873312	-0.09490543381413466	0.6620748844388242	0.7280418358059854	-0.2892903149964028	0.3112751439040147	0.3179526694446739	-0.6512753761353887	-0.015986652470567287	-0.003962720044730656	0.07272867542758762	0.6451850326740235	0.6147528664648841
0.47991700464	-0.931452911289	0	0.3272571316644082	-0.9416187625482669	0.09457002107255665	-0.015606677941779862	-1.2922664375949442	-0.1703740421816782	0.66391060280978	-0.6003245609919934	0.3411226518931894	0.3825089595688232	-0.9422549959261795	0.0709772203319314	-0.039994954814272204	-1.2930532384768656	-0.21887235118054343	0.7909179831037769	-0.6010788202546268	0.33720185163030025	0.4021847094892419	-0.9426929428908868	0.06256496366567235	0.02433733615147289	-1.2933256193483462	-0.21640234124932795	0.7734585162889746	-0.6013685330420411	0.32003571903563394
0.361450771695	0.164007391076	0	0.539350331783261	0.1301945004357227	-0.1601885609611466	0.20189389665172167	-0.2032500890750193	-0.4976546496636834	0.8848960173735626	0.4654794424141883	0.15222309922647925	0.49776602943313203	0.12756920184376747	-0.1338537436334464	0.0716901642364085	-0.20631227385235945	-0.5142803041439467	0.9336471865248491	0.46325923001469843	0.2105171923541967	0.48207635392391873	0.126527746017389	-0.12403884201906938	0.1144455389099127	-0.207022508201491	-0.47312693907057785	0.8588441964203031	0.46199882760462646	0.19658123281015288
0.551835222976	-0.420444801525	0	0.4801157439953203	-0.3758512233409527	-0.1010816786521284	0.14602711098359172	-0.7081061785373227	-0.4121837492609216	0.8213556911385284	-0.04493398393231664	0.186621958672475	0.6141014456409184	-0.3830766306899071	-0.17953227469833294	0.20331429153307784	-0.7155391610431211	-0.5384018268618953	1.0403342154345314	-0.051919285339319526	0.14347908060769923	0.6725912281435088	-0.38615973459226083	-0.2151430499984715	0.3069904256096453	-0.7184443959121097	-0.5540520565880616	1.0512428098864195	-0.0551645697745104	0.09467027417269173
0.372221630247	-0.585804048738	0	0.2911099990549185	-0.6987172397212718	-0.06473702421183426	-0.05233005278622398	-1.0517893585141926	-0.3523436372801166	0.6327640530294718	-0.35363872055756795	0.20218198117551062	0.34515441167447863	-0.6970169684190634	-0.09160756687711988	-0.09411209289783218	-1.050117955079603	-0.4173002800117884	0.7763697050248841	-0.3517476704972526	0.20448576612171232	0.2693435895143474	-0.6994404712194814	-0.054129771216200474	-0.11772614405598786	-1.0525474247404503	-0.35548812789583767	0.6538800172509286	-0.35430379943545304	0.22283361346037556
0.0585440027157	-0.319439241498	0	-0.08590706682691097	-0.12303093468780002	-0.07271656831191996	-0.4210851075785035	-0.46527869788082354	-0.36161804366716077	0.24872608429073734	0.21319471816814936	0.19570889667752606	-0.2595833606797652	-0.1316864191461789	0.012734938767089752	-0.7047001193676691	-0.47424646560351247	-0.30479067609351085	0.1805239523661746	0.20480439150631116	0.30001743262938224	-0.06321379056491717	-0.12183235658941054	-0.08448130870567858	-0.4399798921640712	-0.4642435574072184	-0.39034612998339235	0.3129661360064015	0.21444550565010526	0.19704119018533345
0.956909102714	0.943733114759	0	0.9988484481424651	1.3073457798442225	-0.2650623966437439	0.6427437878059323	0.9848081728186293	-0.6637313666005152	1.376332556686944	1.6362349971083159	0.10242185444853323	1.1172199008329353	1.3172111153138097	-0.3602022870181522	0.634014838275463	0.9936141279559305	-0.8697396772029315	1.643757752779197	1.647042895462052	0.0899567782820816	1.115260642799543	1.3170527969327144	-0.35860983800611834	0.7093670806720046	0.9942349727670589	-0.8053024038712452	1.5566784243945755	1.6461943373387244	0.04420712986603881
-0.582060529053	0.132076471772	0	-0.46661081978911073	0.056650934022837246	-0.07239718315762024	-0.8143238025155571	-0.28551564703911125	-0.3587427151496822	-0.12532256651724885	0.39598751226749906	0.19354771277617228	-0.36450449797981277	0.06144400102809894	-0.11859142845097007	-0.8006168016337241	-0.2810703835240366	-0.44026784635070715	0.06888597028958242	0.4008817669969842	0.1734517331317571	-0.40848457979607156	0.059575132244682354	-0.09848194574052159	-0.7940960674439581	-0.2829461367256161	-0.39828024303546855	-0.03140177368911493	0.3987297426252993	0.1786037784202603
-0.341114628243	0.937076374041	0	-0.011472004985349308	1.0169623813213964	-0.2605748922207915	-0.34595954487829106	0.6738211614397859	-0.6254357653910707	0.3323633836755068	1.3740447845770118	0.0750277484687505	-0.26810622843064735	1.0274665121222546	-0.11577395730629242	-0.6866128316137562	0.6841544735842638	-0.49856549952229817	0.1620955672981419	1.384743695577363	0.2306889021625811	-0.18346708304914847	1.0239671557047025	-0.16174764687293075	-0.546010482874792	0.6807605714875785	-0.5272385323204163	0.18504674906114507	1.3811081276055208	0.17349106931433908
0.849051896373	0.172291706113	0	0.9348659881138931	0.024061920840028152	-0.1377479744558983	0.595450043698699	-0.30477424984889334	-0.4722557920001087	1.2867152779553448	0.3510624738226511	0.17070020622217771	0.8634587606836719	0.023372400723045198	-0.0909136533532315	0.4402556602018058	-0.30555249798158407	-0.469337509591623	1.3031355636876	0.3503098854910363	0.24878463790519897	1.0047326009224344	0.024873912534613334	-0.1847955718164839	0.6249120008024474	-0.3040427065802693	-0.5499669977995877	1.4053297787685342	0.3518030259276544	0.14591822481874414
0.440168910217	0.362649513418	0	0.14614228137945343	0.636580242786845	-0.02236808372620285	-0.17152588395618334	0.3175702031103763	-0.3371190310753481	0.46775032944175193	0.960210256984698	0.26993589896300957	0.22876575621606682	0.6381091749966726	-0.07013109707376887	-0.18940407711968987	0.31932247412141	-0.4350633486794859	0.6559024013359335	0.9620690987821476	0.2604970978560448	0.12033186330038624	0.6353169383264716	-0.007799883657959596	-0.2223220335690968	0.31698944381365973	-0.33060335185910905	0.46671644036079657	0.9596553771803901	0.29090365286983966
0.992515678707	0.833882435895	0	1.0196105325814262	0.9285129084403607	-0.12066305062694346	0.6646536541813018	0.6041670917399479	-0.5196348125192101	1.3960869828390086	1.2613068233361355	0.24647995820500385	1.0269777911459268	0.9289014253085741	-0.1263857257527784	0.549141639639672	0.6040628596010169	-0.6218307103578488	1.547602454707628	1.2621453201520683	0.3095458099957748	1.077854743898759	0.9315457221707097	-0.16615821959180221	0.6662072787478983	0.6070222319153359	-0.6154993930407028	1.5287735862333	1.2645032088602284	0.23582310263889927
-0.293288735113	0.83272313875	0	-0.5591237575016005	1.0312646805406123	0.028398298160097105	-0.8999009176168937	0.7018412851624103	-0.26839506906777	-0.22723920514812265	1.3680324658366865	0.3028920517320006	-0.7275080084327784	1.0347876432368377	0.08687654448417503	-1.2073360801088042	0.7052193705575936	-0.22575822753918695	-0.27548529893718327	1.3715179300477298	0.3732166917549484	-0.606027249311474	1.032327457140519	0.04527823532294584	-0.9954794382304326	0.702795605550227	-0.25685523691331974	-0.23664490992906223	1.3690217575074604	0.32463464279715987
0.798907073633	-0.338683071044	0	0.7533971774736059	-0.29480806707145135	-0.02954433731618139	0.4198629127542708	-0.6307023423986565	-0.32016177693292575	1.0882725551801729	0.03868594301299466	0.23996296302770986	0.6671095165399914	-0.2890697749694143	0.011523580924466528	0.23048186071754598	-0.625423039747264	-0.3058086453172386	1.0930200405046784	0.044938678889834306	0.301167620000386	0.6680944807390542	-0.289137546687784	0.011073735129392893	0.297036181935839	-0.6251688386730931	-0.28613931637563383	1.0371647068849326	0.04455424358545798	0.28523522018128145
0.494789821209	-0.981815746651	0	0.24933822200255135	-0.9807773951488968	-0.009832276238863926	-0.09214834939011304	-1.342327588259149	-0.30362175922715856	0.5938742156308833	-0.6311462952987542	0.26212031863791846	0.48977203579557343	-0.9799370707634762	-0.1467122496429065	0.0378167384785595	-1.341218483472178	-0.5193648379496957	0.9620260044884688	-0.6300319800216707	0.1808711934989419	0.2579939263349632	-0.9810662168680697	-0.014395541886535763	-0.12241846171175602	-1.3422864298152213	-0.3273901592365268	0.647518005124871	-0.631103054332776	0.2703284989303682
0.632718221117	0.129738690796	0	0.6385173719125155	0.30594115194487154	-0.16409233714262456	0.31014098105041976	-0.019168776292540032	-0.47147565467729563	0.9743488608314836	0.6322860179143506	0.12002749582197918	0.7759588589175596	0.2930916936645272	-0.241947296815285	0.3270881896057446	-0.03317824391218854	-0.6161549100525819	1.2393566906223226	0.6205910990327712	0.0911649231118326	0.59892783764382	0.3096403703207112	-0.1424870307198671	0.22541229867239967	-0.0158483322281208	-0.4660550021947308	0.9818412282681503	0.6365551130589516	0.15311884870228049
0.904613425502	-0.273613850904	0	0.9803394566788457	-0.3511471569306411	-0.10122560216539002	0.6467077429539498	-0.6906063961239466	-0.40168785843261245	1.3195196280478736	-0.017794687123405845	0.17699682973696834	1.0786905162420637	-0.35416716122423547	-0.1580898696627143	0.6673383105125522	-0.6935840746630456	-0.5012646313736476	1.495551905771674	-0.020637595990899964	0.15325626747002924	1.084353601762632	-0.35430792879497286	-0.16144411345330836	0.7226832191587993	-0.6936979895907122	-0.4820349771214481	1.455352144415819	-0.020845343306669935	0.13248967124932076
0.251426149807	-0.353995136993	0	0.11050171806268606	-0.14232494943711504	0.05165804023265451	-0.22119938379906254	-0.47795220122018756	-0.24142049579960298	0.4432530217540686	0.1895947102376039	0.3238293423291625	0.0851473705630199	-0.14270382380432062	0.06478727488541855	-0.3207857127493153	-0.47834756135622297	-0.25506347523957273	0.4910401152698056	0.1892349387952098	0.3566758560410827	0.18443545350141077	-0.14122645013817656	0.012459389272167783	-0.17521427986818336	-0.4768588567575107	-0.2962095952109536	0.5477350615290383	0.190700701777173	0.29684936754399366
0.565570762808	0.201405993566	0	0.6320017821763735	0.11663162273981889	-0.06068573091881012	0.2904109511480363	-0.2094953546234502	-0.4021027313631477	0.9887729019883505	0.4395509768995078	0.25361131611284443	0.45654401835302577	0.11162753215441651	0.05915120807369349	0.019374138052907868	-0.21467652749066035	-0.33484528014542553	0.9211327422544935	0.43462171394037413	0.40632153923008696	0.6433775498660828	0.11700705179183941	-0.06872246241859456	0.2689092408945897	-0.20921069067001044	-0.4355519674343118	1.042826174190192	0.43989767361830256	0.2624005458181904
0.974942045957	-0.997974413807	0	0.9654211729159954	-0.928639878510507	-0.03407821024020746	0.6328330831568149	-1.2769508002958039	-0.3269045178096574	1.3041139477959136	-0.5905084981532908	0.23668246819179445	1.060098646903941	-0.9323374377453169	-0.08893069721519814	0.6241689528378046	-1.2808433039469165	-0.4394517768544467	1.5031937908744757	-0.5940699119081514	0.2251673173110757	1.0417457074841587	-0.9316452201344431	-0.07806331563542417	0.6603260430093528	-1.2800358450822305	-0.40204930902022706	1.4376730557431316	-0.5934403546041284	0.2147712480752646
-0.718482515684	-0.912797235818	0	-0.6263853143559658	-0.9089342478401243	0.19321528891968126	-1.0209875120064684	-1.2576051486604338	-0.06019545492888005	-0.2543855709249713	-0.5673605130401004	0.42913082669161223	-0.8250383648176708	-0.912253704935946	0.24419234466064013	-1.3650158596230142	-1.2609529073104817	-0.018204979754127625	-0.3377463438998278	-0.5706487020289207	0.4860161713202626	-0.6913675176185614	-0.9100563655301972	0.21072314975977505	-1.1375322605361249	-1.2587376902414367	-0.04594105424780423	-0.2815751937894805	-0.5684715569673254	0.44921230902290227
-0.748304302374	0.85877059414	0	-0.5098232914431227	0.9891091233011952	-0.2556503755590833	-0.8384254997975908	0.6555699744730553	-0.5746570112906618	-0.18282896588731162	1.332213843858041	0.03903087833212695	-0.32014676793968205	0.9838021049878551	-0.34786272892048353	-0.7455134305902483	0.6500627407498418	-0.7103483577069141	0.11492736312099165	1.3268893900437786	-0.019814371748087065	-0.5140062323937016	0.9893967075105619	-0.25398553042701966	-0.8701177200386926	0.6556665547504613	-0.5792878019045313	-0.16094681920110132	1.3323536671997662	0.04643435302541702
0.58665016826	-0.835254023607	0	0.6773798906764936	-1.0336119924847396	0.26076713723203876	0.34797212104413666	-1.378059202720445	-0.017309840943986098	1.0082651436127401	-0.6984669053280428	0.5191286749442823	0.7034512972166085	-1.0344746702264986	0.24742615602410759	0.28276825451715415	-1.3789754292461436	-0.06726058972619663	1.1203658249220692	-0.6991941328682381	0.5336020738106418	0.699105293127442	-1.0343509278375353	0.24968270898523162	0.32658667162415483	-1.3787875363730908	-0.04699438006593659	1.0753311586154721	-0.6991067579393129	0.5215931511442035
0.56759717807	-0.393374547842	0	0.7502704127331528	-0.29892570578091815	-0.08435323919534302	0.4193744336636916	-0.6322105201235424	-0.39176306078466255	1.0896006410099708	0.028738162405285348	0.20009075785274696	0.7754001446000355	-0.2990090283233503	-0.09965407354087706	0.33129250975911567	-0.6324360011985428	-0.470690787275428	1.2326742372614286	0.028531738749758194	0.23057345154598097	0.8338918005067815	-0.29938139036383066	-0.1361255278672287	0.46071057856682596	-0.6329236979494306	-0.4739423173826161	1.2242300766501373	0.028030705932861097	0.17002938168517234
0.897216599012	-0.0391749306037	0	0.9913722387618544	-0.20415993844662572	0.03548920823899356	0.6470516127971412	-0.5332256087605929	-0.3057028477740261	1.351533986214468	0.12100150415065375	0.34891615705657303	1.0749005117498192	-0.20383138273253795	-0.023176030612298865	0.5837235098657472	-0.5328994604739818	-0.4756700555374097	1.6002423348938615	0.12133327529096755	0.36875556401130055	0.9598906052548885	-0.20425404398854935	0.057280221085315455	0.5482723527096591	-0.533353811026757	-0.33338967124804514	1.4070015903949742	0.1208763541413775	0.40092746513880073
0.89337878919	0.636775220377	0	0.9135809959353623	0.5427334398687617	0.06384540754218375	0.5720477117834399	0.22307898320826694	-0.28669582477549993	1.2715472406807782	0.8626125779039	0.3865695661604054	1.0271011015808509	0.5450517530933707	-0.018337389076976754	0.5446930479561749	0.2253256400642233	-0.4830900977915425	1.5503051557653653	0.8650017663871654	0.38451697815061914	0.9219365279120274	0.5429077967746622	0.057885068447197804	0.5335489142580354	0.2232273250158443	-0.32854175084721027	1.3398478616904546	0.862812917717203	0.4043508170818432
0.557235468292	0.494563901606	0	0.8555266860031931	0.7353906594112594	-0.17276647587233865	0.5191243104335803	0.4135535177038871	-0.5217606688856367	1.2052729952568784	1.0597775724637568	0.14980284491235948	0.6857536788832536	0.7271619200119365	-0.057637957380711397	0.260273864134003	0.40501681860959793	-0.44637274541951255	1.1248278483872944	1.0518472527419445	0.2934908013314379	0.7447229827758041	0.7301076795275874	-0.09688884202614564	0.38125089561581876	0.4081293198630258	-0.45510679898572515	1.122793115904405	1.0545555216951537	0.23142652742825925
-0.624690829661	0.0977545222056	0	-0.6550859766872474	0.025188455080420318	-0.017159057816920217	-1.0016293292772451	-0.3127048830062324	-0.31772792538685174	-0.3149048137639494	0.3661861235395267	0.261342350449672	-0.6951196493726345	0.024062017753514787	-8.453632457632147e-05	-1.1534717154529075	-0.31392092674466426	-0.32956996853034015	-0.24254531179725933	0.3651644381649798	0.29867603396639064	-0.6322550080519164	0.02581499294022504	-0.02697662465612208	-1.0262956319330347	-0.3121101854254619	-0.3406718119911806	-0.24657536677806768	0.3668597385355976	0.2619742824090001
-0.152241538782	0.899576095196	0	-0.26201909346370533	0.8634346990505374	-0.033628914666220186	-0.5905354253030153	0.5242755540437654	-0.364685451885224	0.0672278984908591	1.2141533687992312	0.2714009989174787	-0.31384022485374596	0.8657655678499591	-0.009385204772585254	-0.7274857771081574	0.5265468355539997	-0.3613089832337473	0.10054415809252291	1.216831416898379	0.31144359696459434	-0.2890020855988086	0.8645114944383726	-0.020873462874914595	-0.6548243245732202	0.525490306282952	-0.36002456920958803	0.07560949319278125	1.215530053629016	0.29074471937414764
-0.652332923866	-0.660282312881	0	-0.7180602685302402	-0.8100380961450955	-0.06087406301325859	-1.1068298608429836	-1.1767099377378227	-0.3253357865223233	-0.3472973342704381	-0.4534434493494245	0.18485039536196704	-0.5977709696398458	-0.8062035701663727	-0.10145161328398032	-1.064201489965388	-1.172978826551329	-0.38832627248924106	-0.1531313890824318	-0.44949631509604554	0.16112131405753263	-0.6640994259161613	-0.8083380152642233	-0.07867702705241485	-1.0773264090528054	-1.175041348638903	-0.34987570758930264	-0.27137597804133234	-0.4517096773751844	0.17252701562549172
0.317723507276	-0.685196420853	0	0.18298367196771956	-0.6422906241920627	0.005473271857343728	-0.1587557014612538	-0.9857236795538982	-0.2780465020710194	0.5208481796069463	-0.3038352400170998	0.26909700806848674	0.00932222714247213	-0.6447453396174695	0.0814050854842816	-0.4329348637906697	-0.9882966899278302	-0.2200881285345007	0.4372298279466594	-0.30636697595653023	0.35701898413407185	0.209237493902307	-0.6419242428782879	-0.006609412736831459	-0.16293763487467833	-0.9853379260486156	-0.3003644159619779	0.5751771090797914	-0.30343594870199714	0.26521611291513536
-0.779892654096	0.00784639466001	0	-0.6369793753011749	0.30113171726534443	-0.29130685030389986	-0.9906494924082933	-0.04338648760094806	-0.6044208155841886	-0.29015227360049056	0.6510036418678974	-0.002230070525683428	-0.7243921018444535	0.29691733209315135	-0.25343095266444005	-1.1987701906288766	-0.04848108959022949	-0.5949221165111925	-0.26064485468258736	0.6466581460513413	0.055747737860559664	-0.6438071283922076	0.3012860063013006	-0.288547747345147	-1.0368261980290048	-0.04387130207668835	-0.6103739496454859	-0.2630093225883838	0.6507389403730769	0.008338986883020143
0.59332194244	0.210091343294	0	0.664223777022402	0.24054099448245464	0.020010282080914734	0.3322273777588919	-0.08360805297542616	-0.3175574981554107	1.007354210185408	0.5671286853734667	0.33220291935686147	0.5571882066899773	0.2380191388033609	0.08845865897709745	0.09401210278725555	-0.08586581056155024	-0.31322978656818695	1.0353309844182719	0.5650160403591467	0.445920667807647	0.6143775588735423	0.23925899930454184	0.05230747083862326	0.2458836297732767	-0.08463507525180619	-0.3016885678179149	0.9965103873622002	0.5661384943626204	0.37606431786901706
0.509507945696	-0.468482936749	0	0.7130210529948182	-0.167982242035682	-0.2785647337988227	0.3712279585121707	-0.5034691608623696	-0.6034900299582999	1.0645115825308231	0.16858873239204794	0.02077007181960329	0.6273179541363786	-0.16023216586473613	-0.23001281262180837	0.1816619936493713	-0.4967822013194117	-0.5970618000605626	1.0857586645891122	0.17743093300422422	0.09791872112950066	0.671860318626781	-0.16427952260599726	-0.2550239879610224	0.2955979465648531	-0.5000941103893273	-0.5926501307929734	1.0591861668772742	0.17262989491628297	0.053227679572563025
0.225566210081	-0.0271115960617	0	0.47994951773802713	0.3103534470370196	-0.37368124370211386	0.13979135110670143	-0.02110895744998278	-0.7217772608030648	0.8316540402323054	0.6467965297040379	-0.05262156756856841	0.4428162089114375	0.31071323577384213	-0.35009162499856666	0.014463505093886313	-0.020731869541384593	-0.7442305108233784	0.8914430845443699	0.6471982938220895	0.0031325590798495957	0.39827691064605714	0.3111914704710269	-0.32221121771787065	0.034424273651143464	-0.020249839857174008	-0.6777015021190865	0.7759308119063006	0.6476633080694257	0.0032263201145342965
-0.430074333941	-0.142592716537	0	-0.4677829649525623	-0.4126789206376671	0.05485433569893968	-0.8202602480597465	-0.7543256183213483	-0.21070386453245118	-0.1256671703090724	-0.07633893845116048	0.30203426517007986	-0.3551855609056937	-0.41353883467412333	0.011794447901509107	-0.7626543098976608	-0.7551889860908403	-0.27262692808298133	0.04187807963075017	-0.07719415489811102	0.27369432008826794	-0.4009260512424282	-0.41335526571842834	0.029591234578312434	-0.7700580436071653	-0.754834051169628	-0.2427776763777517	-0.04107760737049915	-0.07684432389057484	0.28240508678873205
0.981695768531	0.435836513049	0	1.236381192558521	0.4892303360101029	-0.22175024371126903	0.8626249210233276	0.16840453033377517	-0.635424224991866	1.6381575966269195	0.8148651921845804	0.15583127405230873	1.0651259164002653	0.48176688859297206	-0.08624861102461999	0.6011224290284143	0.16059078734071708	-0.5603556753576058	1.5665577000287387	0.8077312283454068	0.3333621947295978	1.2800855493350192	0.4910244401487498	-0.25708653143874216	0.861379249651901	0.1701109502015515	-0.7126146851695159	1.7389289426739616	0.8167414622614968	0.15003291976734018
0.892507914576	0.0757409114728	0	0.8834238906185113	-0.08987327501948632	0.2407748107855153	0.562208811125733	-0.4105065833256749	-0.06396708785607202	1.2096979140624353	0.23208723704186707	0.5236806460916831	0.7318221894224219	-0.0864782204309868	0.3220550126228344	0.3053142558284562	-0.40693033717281785	-0.011661835590332317	1.1528274402505256	0.23580165696508334	0.6267142089986305	0.9104221597919302	-0.09039869213661289	0.2260991453709688	0.5542830726771266	-0.4111667151523685	-0.09415865599183482	1.2715469512866984	0.23146895664485778	0.5208339942491802
0.109119703143	0.980180670951	0	-0.0194964862247541	0.9714390070445511	0.1124604219385065	-0.3454334486910885	0.6491493954077675	-0.22967419263541955	0.31668846752967467	1.30183488196937	0.42878441557189	-0.14418758210661273	0.9740136378259469	0.1889368022234238	-0.5542468558189836	0.651672852206272	-0.1891208021537449	0.2877434834793264	1.3044559966935632	0.5286377373748017	-0.16894614984727943	0.9745324153834369	0.20368146747613192	-0.5241172439789799	0.6522235606843848	-0.14345795386424523	0.19752044660559828	1.3049466046990246	0.522406911568751
-0.620023448682	0.565180874343	0	-0.6936618040066863	0.6126809410671203	0.002317092115780112	-1.0274928415091025	0.28171332810853833	-0.2906977993206247	-0.36271470617497437	0.9464914827053361	0.2740461353316679	-0.7556054677382592	0.6160819809183258	0.02855908713414756	-1.1722159832909536	0.2848442068741275	-0.2838728335260678	-0.33886977680722274	0.950170820075057	0.3137495247387081	-0.6435612702230606	0.6099083507684194	-0.01960030628095214	-1.0200374670036036	0.2788028091401803	-0.32580498972791366	-0.272118131067763	0.9438541935226334	0.2629527732890119
0.583027648057	0.689483255236	0	0.48714904560305017	0.9529533600689725	0.030223349052960157	0.16346250836384754	0.6332088688851512	-0.3081439647244338	0.8194279457453106	1.2783106953382444	0.3442949598728997	0.2815730917356023	0.9400066367301537	0.16037132441220542	-0.13077347232352482	0.6197966074458674	-0.2068474567824766	0.697370210083504	1.265808026617416	0.49592028750830147	0.4521862358000161	0.9507915262498047	0.0530461060420809	0.09864674744923858	0.6309133694443531	-0.2978225637491888	0.8142523186214831	1.27627598734016	0.3770069817770147
0.500105418434	-0.689333963623	0	0.5421971802173273	-0.49357985964937195	-0.19555293900223808	0.1994044911912027	-0.8519419215986659	-0.4911103922224497	0.8877048390878041	-0.1450646133355101	0.07797219106672051	0.40671174294572016	-0.4927438629040559	-0.12575404192604517	-0.01751952830746891	-0.8510626089256009	-0.44214856245256084	0.825187488314711	-0.14417812504483699	0.16260324248695912	0.4733595508924962	-0.49309511641786696	-0.15953713892732976	0.10327017955775034	-0.8514955758187986	-0.4615863829622201	0.8460947404637457	-0.1446159066304042	0.1180869770694562
0.322255264243	0.847406369172	0	0.21987416805119922	1.0409271827873459	0.054400057220803565	-0.11412445823880468	0.7216463534726019	-0.3020994723687055	0.5686359507795951	1.3676007545563762	0.3833068549964381	-0.08693261086608696	1.0445514983073285	0.253571406816599	-0.5253915201088322	0.7252459903919789	-0.1429977503830884	0.37755472353760466	1.371249684739607	0.6055271373600833	0.27006615096213915	1.040368055685039	0.019822978565674245	-0.10635838839322265	0.7210831625669482	-0.3655055253418993	0.6685302252659856	1.36704806256366	0.37026450604167954
0.126570304992	-0.278116979239	0	0.18522366353071532	-0.046185635691343915	-0.0058542517761907545	-0.14478614880531013	-0.38139298819106326	-0.3067847554089416	0.518827454556692	0.2843712013189829	0.27352034502043554	-0.0039004201711639657	-0.05655894811236274	0.09812461862646686	-0.4274100552961518	-0.3920842697998437	-0.23109048119266282	0.423143839993189	0.27432665662275446	0.39566701143746835	0.05426135888676837	-0.05336090455010195	0.06709127832818995	-0.3019943963061981	-0.3886515966866245	-0.23659467514171445	0.41226272875231623	0.2772825129780845	0.3475654378736979
0.899040297216	0.123197300917	0	0.9479559150079486	0.17369795036978536	-0.12638155208793284	0.5894458138167986	-0.1477836008668532	-0.4996883929215735	1.3287131017844918	0.496803487896617	0.2145540522537367	0.6430115082956308	0.18122391351474607	0.08759751930443083	0.20661249929519812	-0.14035967246366166	-0.3161148580308596	1.106376679190128	0.5044309432040524	0.4454031935910112	0.7682166054260711	0.17811953191693064	0.0021293696552028164	0.3893315387588431	-0.14350964413098047	-0.37529523304082985	1.173472993911445	0.5011490957293493	0.3423690889423164
0.260294680823	0.690155151343	0	0.3329684352508427	0.6269658282660884	-0.13635618897070662	0.012874047259527122	0.30787648273722257	-0.452803268413692	0.6573932760859825	0.9473743146844541	0.158708195241301	0.3366956263473921	0.6267099262140908	-0.13833812675558751	-0.06088423830193215	0.3073634004996281	-0.4937450974024872	0.7408378570571014	0.9486086982827969	0.18613988313305466	0.3548569386977631	0.6290508591501027	-0.1500397559711594	0.011404798472025246	0.30982626645471534	-0.4786057404037562	0.7034230120059438	0.9497893255968199	0.15494979557325625
-0.176727210929	0.228266996123	0	-0.12527289609700926	0.07759449829937425	0.18430080384110537	-0.45461925009477355	-0.24867916243505142	-0.12088750134388347	0.20100296648831203	0.4069430530055421	0.468317537650407	-0.3160681435663433	0.05413708227361619	0.2795931661248658	-0.7724191117894521	-0.27407755020907654	-0.056484161529796593	0.12746579654735216	0.38547321141776947	0.5855588098314195	-0.23262008173053214	0.06432965164007823	0.23903546196212344	-0.6054097715423067	-0.26251595877557	-0.07350402337199496	0.13090133970480453	0.39425830182562716	0.5287908970071942
0.608250033263	-0.543395818773	0	0.5247519397063239	-0.6040184405695118	0.050771687904161096	0.1864343849662445	-0.9465074103291548	-0.2603376917689227	0.8693501799984977	-0.2666245871089497	0.33847367269851164	0.3959228752530958	-0.6048772340237363	0.12394528470994493	-0.06319165880531602	-0.9473700967262711	-0.23290724259842624	0.8569992924409008	-0.2674744945776802	0.44363956238165997	0.5374783123919377	-0.6039361647377713	0.04332355567038323	0.15886372568654278	-0.9464255398952283	-0.28896056345451476	0.9274054955184239	-0.26653892455319383	0.34603045407239835
-0.968615913954	0.0581897941463	0	-1.0601349609728736	0.07320923444936633	0.17198553526546428	-1.4234882700260008	-0.2637830877730302	-0.10981034932365902	-0.7104042159596767	0.4107668543816437	0.4335056283486425	-1.1049233290033038	0.0713292361841407	0.18780819145126998	-1.5512584358178507	-0.26574832652662467	-0.10820926769277997	-0.677083110116078	0.40908679498173367	0.45970315155648805	-1.1086576520185567	0.07123089878024831	0.18915028402885978	-1.5084958791222143	-0.26580653712290164	-0.09672399874564153	-0.7285270549456379	0.408841121901261	0.45384115657010954
0.882714840152	0.360515925206	0	0.6271458287818685	0.05402380707970453	0.2903769593058478	0.3056591213456583	-0.26756878920093974	-0.006376988318130709	0.9530821809711684	0.3745563456740233	0.5658257883698815	0.45560970126102374	0.057477835672082055	0.38225044484449827	0.005918070798912659	-0.26432709963751577	0.04593350588330209	0.9015518686810424	0.37791109042162324	0.685863672378841	0.4742282223177059	0.057276677463822666	0.3726070018862995	0.1082167901174153	-0.26464700458883	0.06779320093746621	0.8429398094456926	0.3775162287640951	0.6532748894977461
0.26181600026	0.25563029498	0	0.1155963348341753	0.30927897480418204	0.05373210576518166	-0.2116918822535187	-0.017650572131012888	-0.26548161321278874	0.44814664834598733	0.6409015758959977	0.3492650710693263	0.20742787024128792	0.30630747818345033	0.0018101816510911097	-0.22134652913183017	-0.020692938550649534	-0.3702435473927523	0.6517903489929753	0.6380922426358376	0.335689651407612	0.13572547019670245	0.3086243156431869	0.042526651249800526	-0.22740427875940653	-0.01833386579208848	-0.29229846612973104	0.5066459014985732	0.6402949952685839	0.35003028629620436
-0.00602057547656	0.46183853947	0	-0.34969915933267554	0.36914650819805134	0.3253162044373872	-0.6745361589735213	0.03573060811601125	-1.2167569149375626e-05	-0.02368240499842643	0.7123893029277419	0.626887407845286	-0.28262788506109054	0.3665658221545186	0.292387796536735	-0.6925370132720196	0.03333435769064369	-0.06610893754982677	0.13593526328121894	0.7102095950089751	0.6180199200499626	-0.4553391269729753	0.3724746631961196	0.3765148598567479	-0.8153609233528392	0.0393046335896383	0.04620472208360509	-0.09634611045898357	0.716038568895961	0.6805425249905396
-0.501611119933	0.783508527906	0	-0.40210073435280863	0.6690809461295842	-0.10080794351939071	-0.7439949252520272	0.3336084991265852	-0.39150523705805046	-0.0654627561956789	1.0064256783207857	0.16874181576667974	-0.2857931560002137	0.6642409434533619	-0.1500139898767013	-0.7441597861204865	0.3286069759580165	-0.48081692572305645	0.16909541095045458	1.0019003635080856	0.1490375781467376	-0.40774479411886055	0.6692898422293533	-0.09849235393288314	-0.7834119924086292	0.3337846016360787	-0.3963128264046824	-0.04022379980586198	1.0067107669885773	0.1767975716409968
-0.45105468951	0.889890026421	0	-0.1599200476119763	0.767442271175574	-0.1619345705778129	-0.4915783028667092	0.4354389481442085	-0.466703958810635	0.17228918621551972	1.1040634080744525	0.12006866936496961	-0.07209719078254206	0.7606961441074108	-0.20404632179687687	-0.510154430640057	0.427832752848324	-0.5502908425274924	0.3713234647254938	1.097937308996181	0.1086436769343912	-0.16265715709367645	0.7677670380842798	-0.160809417804759	-0.5490015124884545	0.43528366805719276	-0.48139629665772904	0.22422381201369954	1.1046082536993442	0.13344421065481038
0.852993420064	-0.844150951905	0	0.8206036498333763	-1.0510518814091216	-0.026353185991814413	0.4824676554573042	-1.401129319211882	-0.2947133461229383	1.1549225008231818	-0.710746263703297	0.22335283825479613	0.7459166791984364	-1.0502678847714473	0.0062059420292978435	0.33308889016440607	-1.4003124794434034	-0.27735873715391296	1.1415251619497433	-0.709912900640294	0.26790421216236937	0.8872496446892855	-1.0517926755956055	-0.056566989610744224	0.5253634640419718	-1.4018732879731568	-0.33575379648858344	1.2449812880517341	-0.7114840035042597	0.20190675057070134
-0.103640597511	0.488072569874	0	-0.24003123088461165	0.390534952060315	0.10154698470980467	-0.5715230581560806	0.06472975133022353	-0.18574968239163314	0.08674702286466052	0.718055846002441	0.3686030495231732	-0.19335659179291736	0.39111368733770124	0.08068366707263655	-0.6023428565223785	0.06531875184605229	-0.23088794083942168	0.20773129987233324	0.7186736159127839	0.36680582427268	-0.15158963927618094	0.391678649893203	0.061538317445712996	-0.5162205360914692	0.06586990178777943	-0.23891458823709816	0.2069477384381364	0.7192084124092737	0.3397647685816599
-0.513928755876	0.462978441582	0	-0.6066498166932125	0.31905843841538994	0.10663662363905681	-0.9463918986670893	-0.014328719127884738	-0.2003787215497898	-0.27278431695912897	0.6577942531515117	0.39119903399447825	-0.9500866080602642	0.30012022978933073	0.24818140150018023	-1.4094134163553627	-0.033530945582172136	-0.06826654714983006	-0.5109823901302615	0.6391480198175012	0.5378173321249946	-0.6460385572075797	0.31689245267762134	0.12433756538541486	-1.0348752247687147	-0.016719204158057024	-0.19278186638889033	-0.26869095786588054	0.6557015663769463	0.41707637666835473
-0.100691856984	0.0177980496728	0	-0.09014174997674093	-0.02620947549813586	0.03232341327582664	-0.42382107468299124	-0.3626194063815153	-0.2504910717009758	0.24143418071288048	0.30594981422866674	0.29529323025295956	-0.18112726315964217	-0.027374403761703633	0.07470257977023596	-0.6246451988305802	-0.36380348194159057	-0.23905015168963273	0.2567441682370265	0.3048047779725998	0.3590814664735913	-0.12705719112388317	-0.026683148023914582	0.04976635602422875	-0.501078284432053	-0.36309938847443873	-0.24327355056192373	0.24203019628588998	0.3054826977362771	0.32050222528151145
0.613647875343	0.409984321899	0	0.47287163984432923	0.39851804673434116	0.16641552981625038	0.14516277743016284	0.07724789530843768	-0.16864727779328276	0.8109097050089035	0.7245567057345368	0.4758545944904319	0.4477276945919369	0.39854995808826177	0.18213912751068667	-0.03805148123281902	0.07715722749162836	-0.23868192573232436	0.9529876812957889	0.7244706308661241	0.5524981811554895	0.5596456955740052	0.39887322401204156	0.11024241217749091	0.17734115873506548	0.07754375092606886	-0.2603547062570366	0.9609489013698476	0.7248533130791959	0.4467809881101637
0.916008445446	-0.671028011434	0	0.8186931744622467	-0.7824012975544429	0.05891046406997051	0.48184661527906514	-1.1320939376919503	-0.2502079655948256	1.1638004945309652	-0.44289380042711496	0.34433830460568204	0.6108950091912063	-0.7895207130889513	0.1818959127377459	0.1853775867064843	-1.1391417419662448	-0.15430653535567349	1.0381360177903662	-0.4497052459321989	0.4858268757384212	0.7105403633005432	-0.7861101302830955	0.12419062007764045	0.3414649840534039	-1.1357198086261837	-0.19400129781515102	1.0879325482980873	-0.4464328348488913	0.4152276343919198
0.847118572373	0.855972505014	0	0.9463281843741468	0.6818041228275549	0.006843082974170911	0.6098062244184715	0.36233494288912543	-0.3413663476551216	1.2971286295310755	1.0033032497527328	0.32840204477216683	1.0260699076280686	0.6852605100441038	-0.04941137672867593	0.5550969679805248	0.36497973161840014	-0.49551353065308285	1.5264914140670065	1.0063616102896096	0.34256653869911824	0.9827330790688691	0.683099474265146	-0.018818496836472316	0.5819982177334267	0.36353427642724573	-0.4133172519064685	1.4099070575516752	1.004692255106439	0.33562761353659204
0.269497877281	0.880781654594	0	0.09449579667100229	0.9933629420918679	0.08969055634283588	-0.2253431955585933	0.668472138132653	-0.23357779836162926	0.4152378750571379	1.3269653016576113	0.38937355820739905	0.21417777747723343	1.0007696801417194	0.022341853994103992	-0.20141850288809132	0.6752928681700423	-0.34574800818437224	0.6322949072052173	1.3345335573166484	0.35831944362244866	0.13295108440860695	0.9958868010713267	0.06837313801371923	-0.22043902027520051	0.6706624819086492	-0.26842336575169823	0.4871626624089675	1.329397099993902	0.3796995298639552
-0.494628825229	0.763574566807	0	-0.3334081791438367	0.8688515452491745	0.03524583663597081	-0.6594902281809875	0.5416275402952718	-0.27246794817875697	-0.006529790713364994	1.2014464461786118	0.32041121851913634	-0.5659130566985303	0.8762269425999898	0.14297812654055192	-0.9968883652822911	0.5488240750568937	-0.18313017606122178	-0.13650050722371818	1.208864039841664	0.4398137334376176	-0.47608900297096507	0.8733057662830483	0.10298845989014128	-0.848001151672637	0.5460791210041196	-0.2101287548062737	-0.10784590510013058	1.205985204662349	0.3917436316638599
0.54695858592	0.219377999421	0	0.9509527392896028	0.13575934813938764	-0.1619508625948237	0.5928040848309126	-0.1905536048054178	-0.5454033288115843	1.3299060285414346	0.46526455892486995	0.1898982126690097	0.6425342883916806	0.12254607516377906	0.06095461761116332	0.18878987272008949	-0.204116153073295	-0.36514931415760554	1.120753947348209	0.4523891028541684	0.4397934562612754	0.8394972407634774	0.1311789554295059	-0.07921846343038434	0.446301522064329	-0.19525059703825312	-0.48133728230470313	1.258829908478698	0.46079099511923827	0.28425640205973124
-0.818741510704	-0.939731292538	0	-0.9454803157596645	-0.925924112098928	-0.020982435378003185	-1.3683411294284615	-1.30295342698013	-0.2760181093974502	-0.5499952344119088	-0.5616329431786925	0.21604809639283923	-0.7518082729942426	-0.9231650348862414	-0.0748542341802291	-1.2504116196833148	-1.3002229803733518	-0.35137621921042644	-0.28200985585068766	-0.5588474765543247	0.17821905557216827	-0.8768754202209063	-0.9249754802433332	-0.03920781203033026	-1.3332046840559983	-1.302014253311973	-0.30124785503723905	-0.4519845431663765	-0.5606743194975752	0.20341627649053504
-0.978061009012	-0.498883885104	0	-1.1647480126991467	-0.49061329022079275	0.01441357461271345	-1.59574428970662	-0.8397919683175478	-0.24958403915919175	-0.7652378498865484	-0.14485054074738357	0.2592834154823572	-1.1796864476647095	-0.49104738718860075	0.017950637511151907	-1.7165741284611729	-0.840326052268175	-0.2566577763577878	-0.690575031844621	-0.14517878238752394	0.2706099014272434	-1.0717332948206124	-0.4878324249835043	-0.00853428010631417	-1.5539873325539952	-0.8370839144553628	-0.28094534467771143	-0.6323840334909988	-0.14199469087301073	0.2434002258409725
0.524704819886	-0.226749935216	0	0.5815083729910828	-0.08478600053590953	-0.11586749891019302	0.2451423771032607	-0.4128830280371303	-0.45159832186282356	0.9283730614106492	0.24624934552015684	0.19397202801692381	0.3741828019475735	-0.08119345597787395	0.009038557509269816	-0.05187119136217487	-0.40942306528723554	-0.35581616522136	0.8106176731674779	0.24977974524567234	0.3381436136033556	0.49384665962045887	-0.0832510565063623	-0.06181772098860774	0.12470158020092408	-0.4114382722763877	-0.40848108805838435	0.8753992137071158	0.24771865499730458	0.2551951903728603
-0.765731413583	-0.559078926264	0	-0.655694535855814	-0.39997240015029123	-0.26202665780590517	-1.0522126620590848	-0.7585884646657622	-0.5366385337539968	-0.27898936047293715	-0.0458244332821278	-0.007512730003185232	-0.8144359520353932	-0.3995769938627864	-0.21704477288885093	-1.3184547681133718	-0.7581931466269569	-0.4988337176432788	-0.3515421379752371	-0.045428133083352	0.04235744975066218	-0.8164991408544819	-0.3995716120768789	-0.2164934404654932	-1.2750720220284564	-0.7581878714200287	-0.492163314703791	-0.3931401667804872	-0.04542348833249353	0.038446890741831136
0.55089345031	0.251284981863	0	0.4426937746388211	0.34537066364768776	0.1374812141153264	0.10789733719412738	0.016020135044316368	-0.2148724993432099	0.7883857366342945	0.6821060089973889	0.4629624960026952	0.6691083507247243	0.3477630696559607	-0.014932111660563544	0.20005687706214345	0.0183973867273115	-0.4682782718281849	1.1723583623862834	0.6845138945419567	0.38384909886007923	0.4433180712341689	0.34537491820076516	0.13708589722588066	0.05804332272446624	0.016019916919429122	-0.24250074707159947	0.8458162052303108	0.6821196093526153	0.4825373499361578
-0.221476201756	0.760293257572	0	-0.24158456493226474	1.12500201003685	-0.02930607603113568	-0.5667220379261081	0.7966715244192067	-0.35611260467766603	0.08593521028257628	1.4601776663169341	0.27385345213417195	-0.2250554913060853	1.1257877979492967	-0.038668120757898425	-0.6269561156599329	0.7973017012352691	-0.39833711149682594	0.18285177206863892	1.4612710361852739	0.28954193864212385	-0.2597591126780629	1.1239947079019956	-0.01902394603940544	-0.6090656278255112	0.7956533331401205	-0.353781158634605	0.09153808656610918	1.4592936633461688	0.29038707018404214
-0.923165521284	-0.0693740195843	0	-0.8054770096969631	0.04948858322605872	-0.008535422578808346	-1.1582461605747965	-0.290906351046755	-0.3033080881504695	-0.4615244974158851	0.3913852707739266	0.264707365819415	-0.8375960134842472	0.04842287985261477	0.004674493921964274	-1.2643232240799025	-0.2924491439913342	-0.30780366263504805	-0.4197289532294703	0.39014214675623676	0.2908300759509992	-0.8849916832343442	0.046420431770774345	0.024009891312545138	-1.2772230056289016	-0.29440314234716974	-0.27559663812173724	-0.5066892876752922	0.3880088504485376	0.30087675778247486
0.659704678786	-0.746373034054	0	0.4785954222863922	-0.37377071573555865	-0.005601204332521377	0.14810106059553949	-0.7050775707179706	-0.31048811616264144	0.81429089806068	-0.044513882670680155	0.2768940241576008	0.41230842863573813	-0.3725260264262598	0.03110452349801047	0.005981413056342144	-0.7038687803693662	-0.30139441623973845	0.82252306910587	-0.04324483270843743	0.33362685281885107	0.36648542353459496	-0.3716722440625411	0.055810866142291006	0.013338090790994211	-0.7029861048051347	-0.25097311994867727	0.7223722098655359	-0.04240396171465322	0.33912097107186523
0.420975123023	-0.343768316179	0	0.2978507579360794	-0.363467255492621	0.08988074545577736	-0.03221853304136904	-0.6975943370203619	-0.18334847585717146	0.6249272671534781	-0.03492124276784203	0.3443355691821132	0.24548048179870238	-0.3642287561982696	0.1138679013970156	-0.19636742010003874	-0.6983872303027586	-0.1906441203151233	0.6733896682814139	-0.03566358875489502	0.3917042862665314	0.3445621567510793	-0.36275271957808647	0.0679010084666942	-0.019091591806961638	-0.6969145032882751	-0.2185517298914948	0.705070472085397	-0.03422610927379132	0.3328331016354968
-0.951397442846	-0.0525501382214	0	-0.9712129994034377	-0.37671301071894897	0.04243685604241201	-1.3639592844282273	-0.7388715028032704	-0.2438452803225783	-0.595726803533247	-0.01677476779862197	0.3070664276106842	-1.2826416930211204	-0.3696927013133658	0.13090584278089865	-1.7808023761163005	-0.7320395162497024	-0.1561869952483268	-0.8190743013142943	-0.009896675605017152	0.39485260580143805	-1.2331859796409377	-0.37072268758316834	0.1181361217375744	-1.6964225335547765	-0.7330563709590547	-0.16643125503917375	-0.8034354513845501	-0.010939432420614547	0.3806525507287399
0.0433854778907	-0.916827498652	0	-0.060383686438310845	-0.5499118865671264	-0.10719492922132681	-0.41585550127989696	-0.9065838646364885	-0.3765320291091696	0.28596864565250063	-0.20233823480602806	0.14343369766547237	-0.13311842414610592	-0.5500705097239023	-0.07886267599442986	-0.5710981578984048	-0.9068300148941367	-0.3636538861012382	0.2858199321298815	-0.202582990988294	0.18285877792495572	-0.048289352476654335	-0.5498110196585242	-0.11213471041416924	-0.4290310878675973	-0.9065414175707278	-0.38827073844090476	0.3221783996375387	-0.20229549311811165	0.14371129513892916
0.131838707104	-0.305132324084	0	-0.11372998642750061	-0.09065777386901312	-0.06474366882905999	-0.45175636962243265	-0.42416581447608226	-0.35331783364751934	0.22019408966741885	0.24468968189320925	0.2029242844043937	-0.07208322752085368	-0.09346034269200698	-0.08206219316113894	-0.5332550884428368	-0.4276104345782058	-0.4059780916684916	0.38117031651815225	0.24252855063360582	0.2116026052754184	-0.12542892737185596	-0.08974186384337576	-0.06012513196847412	-0.5190717333276244	-0.42365832205038756	-0.36118438400480785	0.2620181037764045	0.24571229050122176	0.21730171457418593
-0.991013585487	-0.618453238647	0	-1.0298986692234735	-0.6930303139272099	-0.022955083193730925	-1.4537703760857734	-1.0650924137421642	-0.28664743469779164	-0.6332613772731227	-0.3308840604980192	0.2217795481593751	-0.7769302469697044	-0.6805292540908519	-0.09892841866425618	-1.2423045392170293	-1.0528542582172307	-0.382080615275687	-0.3381457745559293	-0.31813581736212865	0.16137660812921792	-0.8859952093804966	-0.6860835759510331	-0.06451714217621407	-1.3251764731905114	-1.0582705557475829	-0.33655156788506435	-0.47514355163570543	-0.3238399752978275	0.18727707165735358
-0.778378655443	0.0812439094648	0	-0.7324238883985232	0.24405350061633957	-0.23842292402033752	-1.0790254834811295	-0.09806588826394938	-0.5292906258785758	-0.38862078304749864	0.587213598093517	0.030198386415543864	-0.8003588840532381	0.2486953639997986	-0.21125076378914526	-1.221509249199323	-0.0942195012118133	-0.5164461353159884	-0.3835662711572744	0.5916032562386835	0.06800730688635741	-0.8022934592839562	0.24881046553542438	-0.2104912908366517	-1.1752665883314226	-0.09390766570225126	-0.5034225938376796	-0.4347443258253773	0.5915248440394454	0.0600863371983615
0.589165943421	-0.334927701561	0	0.5419024734291146	-0.48305085311355717	-0.05461040465093498	0.20234909220986408	-0.8216796047128507	-0.3755105035625398	0.8889449775376397	-0.14665346583953934	0.2419286802000434	0.5313011425349656	-0.4830681670651945	-0.04829790984059995	0.08086743121261691	-0.8216995948682715	-0.4246382518125064	0.9932787105295758	-0.14667256575747342	0.28773360055121966	0.5012357451295432	-0.4831188683395111	-0.03058703820633589	0.12607121105207275	-0.82175483614039	-0.36653077520789307	0.8874494248319547	-0.14672841825265864	0.2762095512236364
-0.913759673915	0.856265140196	0	-0.591168394696924	0.8204844006492725	-0.17553379987065842	-0.9357459276469845	0.47477832544222753	-0.5135915805356936	-0.2532965019686492	1.1789105153950115	0.13582314612779917	-0.8471220511980452	0.7966679661724467	-0.06446361574694166	-1.3485128955900187	0.4496177887901349	-0.4256611916105911	-0.37074563593135146	1.1561970916011226	0.2635422734756479	-0.6212333120780552	0.8175214428669185	-0.1615258744990992	-1.0265366421950635	0.4713647824973054	-0.51157193940033	-0.23416936538195493	1.1764820228595718	0.1605241755166305
0.690123944797	0.890595287463	0	0.8324728255814833	0.9573727982905232	-0.08831948664742911	0.5041672940165455	0.639839148965485	-0.41588713477456374	1.172248333853685	1.2788484587285696	0.21416218593388206	0.8378690028228969	0.9570128114333372	-0.09166062634719134	0.402458083151812	0.6388919568959843	-0.47707808687704023	1.2931168665859114	1.2790768044092369	0.25200633183094034	0.8864146778482266	0.9538011136331533	-0.12202719089668355	0.5235731320872962	0.636123666452111	-0.470540760378625	1.2645642580306566	1.2754205491585358	0.19650981953563518
-0.370397934427	0.810534777124	0	-0.2695902206395639	0.9223827328417786	0.002660554114901086	-0.5908253533935759	0.60180922067776	-0.2852589856890695	0.051228376192116544	1.24472609858759	0.27028755684121486	-0.24440181478887088	0.9213644447340676	-0.009357114043348663	-0.6927981675654776	0.6005543016751742	-0.34309975863720166	0.20609178314980842	1.2439524806033089	0.29106219691466717	-0.3479723230355914	0.9256213874894678	0.03888654546706129	-0.723716238987826	0.6048473255815432	-0.2603194864600763	0.023762360492877277	1.2479381346695582	0.31504398943591494
0.96862484504	0.529462868505	0	0.9675994684829762	0.5375501846906365	-0.13790093365249123	0.6055726989530893	0.21677196656376718	-0.5347329993482927	1.3544513939228218	0.8660719101987906	0.22471023345521074	0.936142922962419	0.5380775966939421	-0.11420920477055596	0.4633054325483758	0.21725144387629058	-0.5965187672633778	1.456928417187693	0.866645267324373	0.3053999083053497	0.925598951522643	0.5382563280176846	-0.10630899493209327	0.5232518709085812	0.21745876360658323	-0.5350065712523214	1.368318682066209	0.8667967183900572	0.27530181573388474
-0.449834772849	0.341778608294	0	-0.31531994431446947	0.5559702546044804	-0.17854853231315876	-0.6477494265544779	0.22326963672935465	-0.48278144090237657	0.016390966891380344	0.8947953292387721	0.10243360335381321	-0.1963795556557071	0.5463305456548229	-0.23304237249067639	-0.5872938578736439	0.21286594454585397	-0.5604647213427	0.19788694710341162	0.8852901352514341	0.0666030620250765	-0.31461822939089584	0.5562542484574892	-0.1791502819992081	-0.6671220189250597	0.2230737614633481	-0.48805082173760816	0.036818078776080294	0.8948767268664427	0.10614359235423404
0.191326307468	-0.191593395671	0	0.17061882685054178	-0.14152672346320683	-0.03455949879578353	-0.1580448174285986	-0.4691317936083722	-0.313040214127899	0.4965823344807929	0.18436377939110818	0.22454559824966921	0.06620533056072012	-0.13879502578221342	0.01103804794992799	-0.3656780366293465	-0.4664751083974437	-0.2897835797808604	0.4850906908562069	0.18716527094990007	0.2865795999654763	0.13917998565275505	-0.1407015377273204	-0.020547973886768007	-0.22940011702502186	-0.46833410045522905	-0.30821392381873963	0.502147647019402	0.18521537733033477	0.2456527558564995
-0.387804291971	-0.880303618865	0	-0.2993610511081317	-0.9208356181991127	0.1435754012311027	-0.6845135804614008	-1.2872518011187404	-0.11973680443840184	0.0694300015482106	-0.5643627620779238	0.3876509953397859	-0.30271325178918684	-0.9207804747770695	0.14440137807705689	-0.8097015790904869	-1.2872393964894058	-0.13949133987567489	0.16708899034185404	-0.5643474170798156	0.40431587603870317	-0.3296692763740989	-0.9206997991997952	0.15299547914813166	-0.7583644825726209	-1.2871362844677738	-0.11523651854449367	0.07339794568339843	-0.5642468992578872	0.4013594701116369
-0.749235050487	-0.73208768799	0	-0.7768329477260629	-0.7538232652050876	0.08034963902739316	-1.155757359042828	-1.1082646678970642	-0.1793686100811325	-0.4152628250135366	-0.40830948301446235	0.3221091527579692	-0.5238117623211003	-0.7294855311808546	-0.013450541097220669	-0.9988406013668629	-1.0853117979597604	-0.3132826873869798	-0.0668734185194724	-0.38246529309435334	0.25845607352857375	-0.7868667458756877	-0.7547416804749665	0.08376548933644458	-1.2117954316252004	-1.1095444655785662	-0.18407297398698766	-0.38523050749212195	-0.40883119505450644	0.33169119222087556
-0.0382142706914	0.283786769454	0	0.08023586707444491	0.29911586743379165	-0.21617728299837047	-0.25013757408497317	-0.031264990172714995	-0.524976883256795	0.41242222916568816	0.631833722978439	0.07018127948987965	-0.01253107564756117	0.2990109018901456	-0.1685086101947267	-0.44525175242212073	-0.0313711648948533	-0.5099370843074216	0.42275114804278097	0.6317278450329684	0.1406239749985928	0.02860723095226826	0.2990581718619205	-0.18938240510234797	-0.3405817288821551	-0.031324018190260094	-0.5086894790297521	0.39861202354723335	0.6317747741890279	0.1048034511138871
0.528136904889	-0.906572480056	0	0.2329470767106015	-0.9910456744267453	0.2558985935402361	-0.1062891522464188	-1.338258215541305	-0.024823474707833335	0.5696989513868237	-0.651360008907526	0.5165901987997015	0.11575679327751529	-0.994620327915626	0.30982357147912953	-0.33083186291136474	-1.3418930207618833	0.003134286106939969	0.5486907511680581	-0.6548001772944178	0.5893503015225068	0.15567876821135002	-0.9934196262661287	0.2919534126514784	-0.22373604831445232	-1.340632259358168	0.003816615518719608	0.5278401664272544	-0.6536690536478293	0.5580775084414951
0.631826193067	-0.798784959568	0	0.7311183080641156	-0.7731726520175114	0.002012190523273248	0.401933830217584	-1.1169111642719054	-0.28713786845740097	1.06502244610055	-0.4389898247484846	0.27007852678199995	0.6846237021255499	-0.7724363053848763	0.02779078737517255	0.24409422251149987	-1.1161153296874378	-0.3092094671106713	1.1288862394283599	-0.4381117579148511	0.32971392126712645	0.6823793388689127	-0.7724153162438994	0.02900994585160436	0.31169042089451215	-1.1160469632124081	-0.2759668455954952	1.0600231237377207	-0.43809596122391353	0.307831547349521
0.647519745225	-0.913057553418	0	0.9052756024083756	-0.8660166485277154	-0.0428412871880344	0.5700525589587204	-1.21712276523324	-0.3456859096602033	1.245062007842075	-0.524760915318809	0.2379300950789867	0.8185093659767327	-0.8750381382830535	0.008281216365527883	0.3876253669527922	-1.2272403906434461	-0.3320975429530985	1.245555019713073	-0.5326746197305164	0.31791743251971005	0.9333768037532266	-0.8631042664443885	-0.059795947386622986	0.5757054280307679	-1.2144389650721352	-0.3755361748835311	1.2967520463282878	-0.5216103545441184	0.23101522446339998
0.109893660116	0.488295699616	0	0.12760738728304755	0.3212011194667254	0.02573890440161302	-0.2033123582204451	-0.009266908947752697	-0.28516859087433605	0.45851937080576805	0.6536247517353195	0.3146729275629951	-0.2041271201627609	0.2927924464248072	0.1930333407342284	-0.6696394887142204	-0.03862466941370267	-0.1407903549222584	0.24312053149007584	0.6262047666002858	0.4973199138608724	0.11441562645462441	0.31998721370286437	0.03294784173354299	-0.25706850151677474	-0.010701300178206724	-0.29098746822488275	0.48100357047808107	0.6527756580507972	0.3328484807379293
0.262442743588	0.899357351366	0	0.03482693038764934	1.0834314469661628	0.05955230422364516	-0.2966967761799651	0.7592018836157904	-0.30448944291121666	0.37969218179881287	1.4174910506496352	0.39595753411172274	-0.23091086287200877	1.0781811296870063	0.23438939036725176	-0.6555632785081122	0.7538909217023845	-0.1680806456756542	0.22262450570309364	1.412298427947914	0.5929728382443458	-0.03546735564084096	1.0820835745928314	0.10733544981507963	-0.4085340274738714	0.7578333199874804	-0.27532759204689927	0.35392969651833567	1.416163169799107	0.45737576313233197
-0.310603293774	0.171766710475	0	-0.1242336721499124	0.0642569141397331	-0.05035009034082515	-0.45797449160830006	-0.2703654362156836	-0.34307474533396537	0.20870752806144105	0.39701260360555457	0.2215118264562162	0.17145967210496865	0.06672329105212835	-0.2070837085138629	-0.2776849801697722	-0.2679091792916008	-0.5725068359110804	0.6328109100392832	0.39948730966512946	0.11850117489247176	-0.024872842806372763	0.06508939871229262	-0.1005882191643551	-0.3975462330254823	-0.2695363627162305	-0.41370715703776195	0.3510235626188315	0.3978476078705819	0.1870969636834503
-0.834401874531	0.119593175865	0	-0.7693152184156298	0.08555047130835351	-0.012358003894542141	-1.1600401652805075	-0.2636727517195676	-0.28338166222942573	-0.3980580098581511	0.43289875148816864	0.23886999471499243	-0.5914014544671637	0.07594837317025964	-0.06395282908292656	-1.061215944464199	-0.27358768494363833	-0.35375440213558434	-0.14741106131935383	0.42368601701510006	0.2022313031175987	-0.6342031185832449	0.07826539227037077	-0.050940786393984076	-1.0423188385709616	-0.270981742568583	-0.3287928597325406	-0.24738149771411544	0.42581443904562016	0.20631120537372807
0.626597602153	-0.596790972349	0	0.4934670105114784	-0.480499013104701	-0.08678488093492538	0.15727804796748024	-0.8301815037922093	-0.38732034161551876	0.8337895172872831	-0.13973867808378124	0.1916912332970076	0.39681156710078624	-0.4860699301549448	-0.03215728123919647	-0.03617843431010602	-0.8360738425543819	-0.3699828510419685	0.831190055934629	-0.14492315786227628	0.27273747904167217	0.4584660249416837	-0.48249613434288163	-0.06676011461353387	0.08608455636109107	-0.8323093216678353	-0.3827841482691892	0.8386025811233917	-0.14160760524860005	0.2221649080250834
-0.478070999266	0.400811280439	0	-0.173813672162931	0.43786335275246163	-0.18042497175205946	-0.506885718301694	0.1035837348108554	-0.47538143647961334	0.16005899425490785	0.7708067031307195	0.0932289580011435	-0.1281682256248192	0.436519216763615	-0.20335186440024705	-0.5737913293239061	0.10212776347865385	-0.5464081757489665	0.32525182034521477	0.7695798473492907	0.10392353632213365	-0.16948937752484702	0.43773456669186434	-0.18257356952978637	-0.5482397740410316	0.10341502451869583	-0.49372606983822437	0.21094554967458606	0.7707214481208373	0.10321088268997634
-0.492236066128	-0.481509051957	0	-0.7432439893529744	-0.38360582154951617	0.06215072821557266	-1.114413283028436	-0.7299372277082307	-0.2135772522658071	-0.38666649245136314	-0.04034010321604852	0.31787568926542953	-0.809355199000934	-0.38584557460043195	0.08476780510678095	-1.2608654686524727	-0.7323967569359723	-0.20321163577853005	-0.3782943985787059	-0.04260073453332183	0.34937832828648774	-0.8447226890000638	-0.3869694284751357	0.09658697672632385	-1.2497054085844033	-0.7335520938901837	-0.1803918154838191	-0.4594973719793517	-0.043907368015806865	0.3529517077434141
0.871030575879	0.997086061686	0	0.8990826603736296	0.5584279713228576	0.2344988843381249	0.5704904545023676	0.2397491332093298	-0.09251019842487371	1.2394601111565475	0.8772179143311187	0.5367110954733881	0.9297188223121934	0.5594205407372808	0.21406785151896893	0.492297195967538	0.24036084058020915	-0.17798305489683688	1.3819634831307102	0.8779556519050337	0.5660408753149616	0.956163104534631	0.5599659246840423	0.19633482642071726	0.5879891268721132	0.24099000969278137	-0.15780872038661167	1.3415450360225762	0.8784966757923374	0.5191784406611167
-0.689603138616	0.800324774516	0	-0.6474441370766078	0.6888277774488263	0.03609087390942023	-0.9785022745744996	0.3583964640482052	-0.272783149334998	-0.31946287686584746	1.025813241964163	0.32211873028390003	-0.6904949204150775	0.6887701961459762	0.05562959301787007	-1.1101689957686969	0.3582954654462695	-0.27658230853948435	-0.2730418077060554	1.0257131983199756	0.3590708371951564	-0.6560041534600246	0.6887632719126988	0.03998166836206158	-1.0249934471138933	0.3583769702943967	-0.27822609958045563	-0.2927858023393471	1.0257939228413744	0.3336879349464134
-0.707283022175	0.395341280382	0	-0.5751131850612563	0.47874975333061054	-0.0804186107070128	-0.9058890626332123	0.14731550317095024	-0.3909506766757644	-0.24585325692992308	0.8164447060265458	0.20712627543952353	-0.6579781015205282	0.4799119861004648	-0.04227109700826663	-1.0697054587718768	0.1483399206959875	-0.3722156648478608	-0.24629260052972546	0.8174964239696696	0.25920309215629683	-0.6169602152066191	0.4791016427153858	-0.060833024720631824	-0.9807832570398725	0.14783653493843213	-0.3780146018240692	-0.2572737800147671	0.8169755225164906	0.23186995455137507
0.105452971947	-0.922797715179	0	-0.1960520005589566	-0.9044215932318701	0.14942139534608678	-0.5367738064674568	-1.2531060905018632	-0.13647430801194052	0.1429490379959837	-0.5628337413694364	0.4148827591128095	-0.30429896280939134	-0.9067699106300868	0.2006273767127945	-0.7432399012183462	-1.2555018677781797	-0.11237707338785898	0.1303152924593925	-0.5651323157241577	0.4843224571697271	-0.35960105668782055	-0.9079604123716035	0.22566301072089834	-0.7419843528501499	-1.2566611735520279	-0.0638454825831477	0.018357798492050763	-0.566355471948837	0.49251486066456335
0.171005430474	0.283099301342	0	0.02780748744438223	0.44398179221943673	-0.09169816367484263	-0.3066543164324226	0.10534854633124383	-0.4413179011363043	0.366929318786952	0.7912292438065368	0.23188948107574092	-0.013004052437604868	0.44069746414431	-0.0670064346848799	-0.4437236280783	0.10139778628746454	-0.45851152932541733	0.4266866072603978	0.7886645219311722	0.2876614900143236	-0.053226091597853895	0.4375027819965638	-0.04308681030753298	-0.4305297885505001	0.09860916690288504	-0.4060213438708676	0.3287264111678497	0.7850862444838809	0.29043902361668517
-0.932408602596	0.515383844317	0	-1.055431072543071	0.5401138136068486	-0.07062822986266898	-1.4086693654615086	0.19739794617764683	-0.3560412105384293	-0.7097135844723009	0.884770624943869	0.19354813167526225	-1.0603554264105948	0.5407201236577178	-0.06898486597410661	-1.4742424855278473	0.19703819830739042	-0.36534888356325457	-0.6529530906465237	0.8862665833916101	0.20340866034208302	-1.0495743157862527	0.5393291528622254	-0.07282479828661109	-1.4301068632389813	0.19628590223833417	-0.36298780890621446	-0.6770281920212583	0.884462322548311	0.19539530788260215
0.635600282948	-0.856713515626	0	0.8777871245664828	-0.9797920889308447	-0.1551683004233538	0.5413894681658157	-1.3365182690431998	-0.44151033518473914	1.2164144409073852	-0.6345253476047785	0.11025807787729973	0.8419027638903225	-0.9797929770578659	-0.13633087351111742	0.4287330358778443	-1.336519274839104	-0.45001070500448004	1.25128025872692	-0.6345263547983704	0.14976166829663468	0.8945230358658114	-0.9798033887202688	-0.16389380907656462	0.5357533098008731	-1.336517987616392	-0.4612600788738447	1.2582575967093286	-0.6345246586490224	0.10920538646261731
0.296799880132	-0.0869050381945	0	0.04293620962376252	0.276024942360471	-0.019965646849338735	-0.2917441428888562	-0.058166012072083134	-0.3216330056204725	0.376833786219049	0.6142068820708516	0.25930604601411955	0.39513311161108244	0.24912814226159496	-0.19275197239539998	-0.04790477108737032	-0.08566611669735788	-0.5555171068404104	0.8438653879968496	0.5880539588848924	0.13405988095451155	0.022810719234673822	0.2775461048588151	-0.011009926416852936	-0.34164488645539326	-0.056804185422239944	-0.31952213248552924	0.38633000213430324	0.6159184907881142	0.27344625864996835
-0.522557425316	-0.082659236755	0	-0.5531151224247632	-0.13855653615695313	-0.02959765262962794	-0.895122836734578	-0.47437153140261273	-0.3146464117462792	-0.21682213776707343	0.19734993994581393	0.23515341613593477	-0.6931399462905451	-0.13405884610292976	0.026167603381161517	-1.1390517395343378	-0.4701574040235631	-0.27726001475050727	-0.2560422781545554	0.2017646163840348	0.3029864684542028	-0.633713232247732	-0.13593547668060868	0.003270919636639924	-1.0208427718605346	-0.47190883012536267	-0.2879045481308896	-0.2583115234449522	0.19988830049113152	0.27229149789378365
-0.681220580495	-0.332668186535	0	-0.8098246148320274	-0.27372585384841436	0.14386816676346179	-1.1773276434608102	-0.6203604880309539	-0.1369072163240879	-0.45602572348270937	0.07053849569583326	0.4043174037822202	-0.8511894360250546	-0.2748772037105606	0.15865205703786545	-1.3194848710763727	-0.6215451265801375	-0.14169337990671993	-0.40270830579514466	0.06951286262976995	0.43294240426317177	-0.8410535770707372	-0.27453064130871896	0.15496853500396307	-1.2437492936531742	-0.6212226330589921	-0.13090149272986848	-0.4564461360442654	0.06972189299324365	0.4195067540219535
0.310414599402	-0.0470288876963	0	0.3419503110002737	0.192323936178232	-0.18662682757960744	0.011011598415926457	-0.13387673886360732	-0.5240154272861658	0.6821221290678238	0.52394160700121	0.1253677250250607	0.523256065558871	0.19159189513947322	-0.30306977800343554	0.09601587458537918	-0.13456803241312873	-0.7072467367761425	0.9736963367377884	0.5232534376270616	0.058706021555602964	0.4073348592234324	0.19207208457521496	-0.22770593359860763	0.03381297575303531	-0.13413011541752157	-0.591688779163306	0.7974991032066364	0.5236896634460131	0.10406548391517749
0.111840189355	0.0868855876091	0	0.2767878705395366	0.3166241650089959	-0.16103740943011405	-0.04788578301490572	-0.008281077348715169	-0.46133137708389466	0.6039136051899718	0.642039342881384	0.11784123883428499	0.37669532347507284	0.31687120975656335	-0.2157990231288674	-0.06400746305754632	-0.0080149277084973	-0.5726534468202253	0.8221006575600096	0.6423073912972038	0.1055978424216559	0.3283191509469912	0.3167249489960385	-0.1889581874580196	-0.03842495493384816	-0.008143159234441179	-0.5098406565416391	0.7021292296444039	0.642177846217494	0.10537092858973002
0.641188480223	-0.313234403693	0	0.4277627485038914	-0.3321021371670229	0.17904444773033817	0.0867995125214992	-0.6617330376952683	-0.15707418641990406	0.7811604037143792	-0.0015016249768676037	0.488624856876061	0.20276053654645043	-0.32293726534630984	0.31585455173607285	-0.25491990035243406	-0.6527685411150123	-0.06675648416636465	0.6801888352294589	0.008051583729612042	0.6537674703176275	0.5039986482328627	-0.33523173855980315	0.13004500851762654	0.10512309320762019	-0.664822810056205	-0.24616220259224472	0.9266123295389013	-0.004404022489160093	0.46806912465425693
-0.909531864269	0.147732073578	0	-0.6809844034849278	0.15998837623800496	-0.15271214071067205	-1.0248947685089191	-0.1810004122142483	-0.45631628016011	-0.34028445671334373	0.5012677794375394	0.12884777254557703	-0.6590966179949951	0.16105521379621285	-0.1633478104140158	-1.0816347154313073	-0.18014918877340563	-0.49723855477757173	-0.23249524363815305	0.5025520900075262	0.1395030342392171	-0.7645029695445427	0.1559373131455757	-0.11322770700796139	-1.1400487151061625	-0.18511823819426365	-0.42177482982431974	-0.39366118828731955	0.49728429866729074	0.1715470204277724
0.625924181564	-0.840025825739	0	0.4705613025563351	-0.7442846898291838	0.11155018998693027	0.13403648891174882	-1.099200325943548	-0.1554548860927174	0.8036071791202374	-0.40133189783133155	0.3600308437715028	0.2599257667634681	-0.7483148592387323	0.20297017238785403	-0.21805681213311598	-1.1032705035812247	-0.08965782018888524	0.7086079020328241	-0.4053086143041741	0.4698999457532987	0.43208106603524254	-0.745045301425858	0.1290630268167625	0.04924983171116301	-1.0999603266603137	-0.14989911795805325	0.8081808842896524	-0.402059597887535	0.38638418160991334
-0.144533908255	-0.295359766926	0	-0.20146538711597167	-0.2993448607455787	0.07720664041272135	-0.5411275463549596	-0.6380877720475009	-0.22045859751400226	0.13622113156662174	0.038511818440151294	0.3534005785863524	-0.13605143461462152	-0.2984460030136142	0.04526681067073693	-0.5618162506503253	-0.6370966654361289	-0.2877049997746781	0.29086955694698197	0.03955014018781687	0.3473436841727721	-0.1329268198396855	-0.2982928678862693	0.04365071550944822	-0.5058416866688094	-0.637033107985631	-0.26890706398811665	0.23887702827569007	0.03958359514475092	0.3316871967111924
-0.0968387225895	0.667019641073	0	-0.00017099529935017243	0.5944141848939735	-0.04191785233079116	-0.324750257149389	0.2671612732479624	-0.3504555030072162	0.32381769827823265	0.9286726282665503	0.24376721479088523	-0.003515112182084494	0.5944555859565779	-0.04034982263731971	-0.4461392958783356	0.2671125234240686	-0.38312560264547635	0.43215256451356177	0.9289601377057181	0.2717959884020974	0.06590268118413564	0.5920904543799731	-0.07340476932573983	-0.2971465759838126	0.26472928835318255	-0.3956062460125046	0.426933091705746	0.9263406953248579	0.22385156869895098
0.0247988009759	0.97449329259	0	0.3155397455610146	1.1705265822555013	-0.34549662996275166	-0.017226769897932696	0.8428472545405462	-0.6843740057351528	0.6572197560367674	1.5022139481835477	-0.031797755670835134	0.40421621964022364	1.1738286263587874	-0.4030580252811657	-0.04268826765011902	0.8459638748652973	-0.8144754727672073	0.8732908940759042	1.5056947963539633	-0.036599083081295766	0.4010341035105596	1.1737116326953727	-0.4009616465754411	0.035320814058326676	0.8459916764693538	-0.7625945126385629	0.7803013545451185	1.5054380229128825	-0.06933361849076863
0.72292144055	-0.762306509374	0	0.9228632627505234	-0.8267774122819764	-0.16561630143202172	0.5807747616705724	-1.1753442147247088	-0.47536745641339656	1.2744909466606167	-0.48647558401428354	0.11955605122452724	0.7714568937966361	-0.81546148164299	-0.07882213429277131	0.36048239067535515	-1.164622375518821	-0.4099079731229974	1.189782582529258	-0.47480001986200615	0.22038259705214608	1.008160778945083	-0.8326743711616551	-0.21688648799460275	0.637882251083949	-1.1815690274768496	-0.5476011343578185	1.3923198462436928	-0.49246921659693005	0.08398013124251749
-0.366216928877	-0.954548996946	0	-0.3098277484972909	-0.932346718894505	-0.04563484863957842	-0.6854084650691166	-1.293750952660814	-0.299465372056268	0.04942996083718083	-0.5824163206223747	0.19080014536653161	-0.2714192715156758	-0.9315473795965861	-0.058306858198952066	-0.7199378028029246	-1.2929857603588906	-0.32743481034693617	0.15107932549271205	-0.581580605262261	0.18989184463647282	-0.3504663418213347	-0.933180084455765	-0.032579499543689834	-0.7536388096404875	-1.2945924672140166	-0.2890783937423574	0.03173214362986296	-0.5832408794133127	0.20580694771643138
0.467506842689	-0.961598391266	0	0.2530182733570575	-0.908544691614793	0.143928682225481	-0.08892391922326133	-1.2504079516119355	-0.1439910819724552	0.5909890447209345	-0.5704949392509306	0.41156867901797595	0.33026744796937996	-0.9059331081270985	0.10712274336799653	-0.10993199060552705	-1.247910400836758	-0.21780545333801377	0.7594749440649898	-0.5677494081299895	0.403539330867774	0.19176781855122504	-0.9106055322921889	0.1719875299266338	-0.18845771918554058	-1.2525053074163772	-0.12365976025453952	0.5654343507405873	-0.5725118720161619	0.44532504016631935
0.77187702965	-0.613314270315	0	0.4888478410311119	-0.48216132142339596	0.19417408021210267	0.15688975692406107	-0.8262078256136179	-0.08706373534510126	0.819973862590205	-0.14653916104559808	0.45575362500104655	0.4769977016291476	-0.4829016051114113	0.2002483874338249	0.055732198478491174	-0.8272843307478539	-0.11334891435405221	0.8905309434347263	-0.14690915794044965	0.486610850387737	0.4616043425010874	-0.48384927957579965	0.20804657747173125	0.08524316363267137	-0.8280548886598599	-0.08831555995278921	0.8369587021426073	-0.14804455856728463	0.48067445697365385
-0.172327419439	-0.875921387988	0	-0.033103198818354725	-0.8606111621571391	-0.14362627089691812	-0.38342442879702276	-1.220895205728098	-0.42310198442739166	0.31275410360929656	-0.5079574860821287	0.11921925667280368	-0.02497016175243592	-0.8587393623374572	-0.14560027474119872	-0.4642693263541339	-1.2207367634429085	-0.45615677293121193	0.4024284709669112	-0.5070334820898571	0.13757687613706193	-0.03286371524663547	-0.8592715303332744	-0.14193090996629446	-0.4165847902949569	-1.2209993655200944	-0.43268580459913597	0.3415738641547973	-0.5078536641577849	0.1269241516826025
-0.377490225482	-0.220970021014	0	-0.2614232500904073	-0.10407232991234582	-0.10229346555914956	-0.5987128283558844	-0.4395844580643245	-0.4001713221002061	0.07357027789968369	0.23183231025470905	0.1741424462334471	0.0711488457824518	-0.1010741565732027	-0.275453369376741	-0.35500554098632087	-0.4366535919502189	-0.6330713518314434	0.5084081123163641	0.23477884551842304	0.04648628321208434	-0.17449662313039963	-0.10344601129022352	-0.14472263197770247	-0.5507981570162058	-0.43881863907844393	-0.4604028011652409	0.20059734510941749	0.23260505555837474	0.1458186747356118
0.820032029398	0.0683959365214	0	0.849210903664834	-0.041667572897114626	-0.12587808773359177	0.5076003816446387	-0.36441740609220263	-0.471819473582375	1.2075444383708722	0.27790770561720346	0.1924213345363974	0.9122580372432199	-0.03935834508604044	-0.17156960256808818	0.42073117089705225	-0.36228912375143973	-0.6383461341061929	1.4464818389300242	0.28062244576939394	0.2295736902703549	0.8775971761167903	-0.04068525329310312	-0.14630534332936	0.48396744355857585	-0.3634190586873744	-0.5374242412976135	1.3068439755183463	0.27910126055838125	0.20055860347049234
-0.89553805291	0.535101306356	0	-0.8883935275968357	0.4340533863451644	0.13073132522605357	-1.2459571115817627	0.09482829134387744	-0.14383861996888975	-0.5422154950876407	0.7719103464820515	0.38576485909469005	-0.7683789949733851	0.43080890772081326	0.08714333909773606	-1.224131532576298	0.09144328529674162	-0.21615736481750747	-0.32298430252758814	0.7687181124282162	0.3633206894377484	-0.7009417197829366	0.4288579719951995	0.06101627329403247	-1.0962088084879928	0.08960830229216096	-0.23057589720501112	-0.31466321034878925	0.7667800937944641	0.330086339238168
0.422699439051	-0.284232751751	0	0.18613595082338039	-0.17805458091874196	0.015479047939344202	-0.1437966237547218	-0.5120964557677234	-0.2647296777076362	0.5143064823698602	0.15112948812406862	0.27624710445546713	0.0069845397004839665	-0.18288569898374804	0.09878195179996392	-0.4225519223919314	-0.5169964650187928	-0.20091315262687479	0.42311279853522504	0.14636976639759744	0.3732929328934355	0.06423656644207823	-0.18135257142707512	0.07302783652189875	-0.28910451837039447	-0.5154062796116726	-0.20740744442602083	0.41233260831604246	0.14784623146469186	0.33336312210780605
0.670385106308	-0.845156395313	0	0.788702570437055	-0.8685575143098658	-0.00873845773466335	0.45044568689631637	-1.2140787343815032	-0.3138017173875247	1.1312171789781016	-0.5291581309314721	0.2737340947212499	0.7997913635041605	-0.8682975646355744	-0.015050880008946709	0.4006257889327389	-1.2138530673395866	-0.34729900694470334	1.2017357948138183	-0.5288646047655836	0.2883101727298919	0.6862168796721791	-0.8707530246015089	0.047747463348511016	0.3257337679064696	-1.2164723487613243	-0.2601044545700701	1.0501270482016838	-0.5315247970397652	0.3315729993891697
-0.891987197985	-0.290039411125	0	-0.7810665412893012	-0.05462123454444124	-0.17326121896458965	-1.1335542987786569	-0.39751179466522346	-0.4702184496928701	-0.435994891993004	0.2896426873314201	0.10189355819925518	-0.5628308881703968	-0.05426450373661919	-0.2692882833409778	-1.0091441638242136	-0.3970894159353915	-0.6091744376255537	-0.11523231852282431	0.29006587510950105	0.037896817269813116	-0.7585344463325072	-0.05471227837683195	-0.1826426359224882	-1.1462551070116203	-0.39746784058262885	-0.4891905589150083	-0.3792805192367761	0.289686852858542	0.10002152809225429
0.803682664337	0.512935403821	0	0.7886876468832874	0.7970269704101968	-0.13122063551261778	0.4295604129785159	0.47254394581512105	-0.5360789058085217	1.1700720641983127	1.1287098358382834	0.24166790612289862	0.5721047353727012	0.7782173741030352	0.03766320219711878	0.06570803228345579	0.45153610837014935	-0.4740851558951552	1.1279299346723868	1.1119047716067831	0.479964347197108	0.6078433261863299	0.7814524444377335	0.010357877698394746	0.20373530121612213	0.45622134132165765	-0.4190722907713867	1.0412406334570554	1.113830022114186	0.39856451713559077
0.344635357108	0.125471470491	0	0.36884804684102174	-0.010682428534426365	0.028716664117247447	0.03714159570446454	-0.342658120707651	-0.27817871486226936	0.7021533306031147	0.32180690049939353	0.3135130215881051	0.39132176213402303	-0.01002108997363826	0.016597754313129987	-0.03849656251562703	-0.34208803976260704	-0.33042024661957375	0.8199763837179642	0.3225668727802992	0.332133576173583	0.4219371452413134	-0.009121558065328848	-9.782109556694899e-05	0.05727405021285678	-0.3411171280030229	-0.32243823495643414	0.7883604741622594	0.3234052193744866	0.29724357751582026
0.607531077469	-0.175546613624	0	0.651272101161927	-0.11335090666855452	-0.22001306543189295	0.317457355870844	-0.4500668777693322	-0.5331178821842981	0.9923287811259751	0.218371933306037	0.069838453389959	0.6091637281171025	-0.11509126680719425	-0.19439246535378213	0.1974224014048733	-0.4519570617963862	-0.543638440720268	1.0280983323239101	0.21678622608203493	0.12220245442563732	0.6677201572408218	-0.11267326461895195	-0.2301363067508525	0.3104531891429513	-0.44943197516427585	-0.556946331107314	1.0356321533045818	0.2190900891070451	0.06967997107413262
-0.938622840438	0.604808572891	0	-0.8109106259024297	0.7901529464007669	-0.2486001531276594	-1.1598312446299117	0.44656704177827683	-0.5659422953168842	-0.4675290514697627	1.1405951098182734	0.044254673452105694	-0.9545220793480468	0.7865735759345974	-0.18808282093879272	-1.3911155353564009	0.44284198076656206	-0.5191293258615968	-0.528006252875608	1.1369769964763494	0.11444610097985526	-0.9829049942601256	0.7858617246267722	-0.17670607593481158	-1.3727740022401589	0.4421674476826872	-0.49435877995317423	-0.6060459971745635	1.136228829254801	0.11599467330083835
-0.619013131421	-0.224682300328	0	-0.45404967179182165	0.10136092063021622	-0.18887961460534372	-0.8078881696233717	-0.24085074678979784	-0.46756103336497457	-0.10914621128463009	0.44191831095173956	0.06971573969581393	-0.3759514683728478	0.09901182698394537	-0.21934826693212287	-0.8122656406957272	-0.24350611208439019	-0.5211506331335338	0.04945954266823302	0.4394756383934891	0.05768799873787103	-0.3845289043857677	0.09933264840955526	-0.2155767165788461	-0.7765172462978934	-0.24317356995752798	-0.5062460868786184	-0.0005649329219019929	0.4396954023018404	0.05257481132076464
-0.284781305547	-0.753268748132	0	-0.4940280857187869	-0.634117369449228	-0.04485885059878603	-0.8554720955167564	-0.9862702855727954	-0.30125257876190586	-0.14532756854267967	-0.2911967384551307	0.19399887134602933	-0.5555065235093474	-0.6335943877189802	-0.024082837157415635	-1.0321948757339374	-0.9857554423242829	-0.29955867332585545	-0.1073683789446955	-0.2906653923328591	0.22854136794517801	-0.4884533446270715	-0.634165444676222	-0.04678498061363196	-0.8794724985533429	-0.9863202999059278	-0.30882158430556067	-0.11384222489934127	-0.2912424185546417	0.1965496809094143
0.361178265125	-0.946606410676	0	0.7284626284928057	-0.811254553385249	-0.1899257494464722	0.3926263987695817	-1.1589385706488404	-0.47174414616930116	1.0640250512877356	-0.4718873230430787	0.07178619857265106	0.7124406455798012	-0.8111195427531812	-0.18205130480377782	0.2959251752040039	-1.1588599218747297	-0.4904369365825783	1.1213058608742603	-0.47180453608038386	0.100096243984458	0.7135873651466705	-0.8111307291918356	-0.18262084076565052	0.35186974331334786	-1.158862755559947	-0.4721033393490532	1.073549895220794	-0.47180992484369827	0.085171564985509
-0.0468060916953	0.16676407891	0	-0.23653224343838272	0.08643433490256429	0.26392369363696555	-0.56326925812208	-0.24277066337908665	-0.014947493923188	0.08826199655021777	0.4117415149516358	0.5236373291946635	-0.12885216542528127	0.08968136556444402	0.21014916891601695	-0.5696681568071269	-0.23964748573822187	-0.12190088844329759	0.3163447312520943	0.415112530612044	0.5080688970317611	-0.18687911191370082	0.0879278514787983	0.2394844796856572	-0.5490549566098787	-0.2413099372713684	-0.05500633675935173	0.17618772499368732	0.41327266477914515	0.5110924569851437
-0.298431262056	-0.645826244298	0	-0.42766926611106143	-0.7706453195492722	0.02405366665555832	-0.7838033843328931	-1.1368653425236648	-0.2512901288529478	-0.07883388234973322	-0.41604233517068	0.27986518258448756	-0.48960898785223517	-0.7749618374279068	0.050613904454086374	-0.9288812746515359	-1.1415631179806052	-0.24624029344259293	-0.05980173881759763	-0.4199417723367042	0.32094314754385994	-0.4842029883084064	-0.7745871358051754	0.04833324949244848	-0.8735802974025502	-1.1409336470725169	-0.23282791046555426	-0.10541830061948267	-0.41984689587810287	0.3082245455811056
0.23202766017	0.30686871554	0	0.25618593817634977	0.4980851931139586	-0.06860824895126943	-0.07064181112756689	0.17213002250302456	-0.3821934086316556	0.5876601092249177	0.8254876886283472	0.22245430159944812	0.2600063084686478	0.4980825155771326	-0.07080568486000217	-0.18208785317719275	0.17215600459428262	-0.43909282715331677	0.7128494490759231	0.8255857140323263	0.259398521283204	0.24174713445671261	0.4978419936477937	-0.060325171276524335	-0.13010062727338795	0.17188406475503445	-0.3923081283037173	0.6195781691397125	0.8252674011886895	0.24455063957647039
-0.972706894237	-0.087048295278	0	-0.8781236138960475	0.10101299991452789	-0.06847982569118553	-1.2314363002529483	-0.22997157390386036	-0.3325244492196785	-0.5372054644391853	0.43046612068022394	0.17721529469263173	-0.9386086225726928	0.10313186992112905	-0.04903286315970926	-1.403837009007219	-0.22799877119951312	-0.32982242564316805	-0.4942699367510809	0.4327294747596795	0.20865539862901672	-0.9608964603035308	0.10390179880439045	-0.042067105547139015	-1.3620843785955947	-0.22712816383324622	-0.30995501887197424	-0.5795490844713554	0.43340004552437483	0.20648475136315425
0.108105312973	0.743325988872	0	-0.10068440507567661	0.6453729861589944	0.11089928658977093	-0.42253771948837615	0.32320655210575666	-0.19013499103777	0.22518113201463083	0.9709255749313271	0.3898264775413475	-0.062976064882924	0.6418651359918605	0.09176765932993951	-0.47992060426301847	0.31902525702215295	-0.2483882566282847	0.36525477979916066	0.96845992368079	0.3986773613410126	-0.10223644575481365	0.6452122491474045	0.11175278169711039	-0.4601347749998062	0.3230699780447942	-0.20117944202311488	0.260135577851254	0.9713769916497252	0.3998560103172672
-0.00793737953108	-0.83909912619	0	-0.051753369693933945	-0.7747667112518251	0.13961027304632415	-0.3996562982866152	-1.11762816712697	-0.1394398393895977	0.2886408758195251	-0.43497122015260165	0.39864447069650627	-0.02722983322897688	-0.7744260972853662	0.12901400552417905	-0.4611297435214831	-1.1177829637800516	-0.1745077869695722	0.3949089422125851	-0.43512104914522615	0.40670776722724233	-0.028564272840984083	-0.774835204324872	0.12993019536611383	-0.4051136896667349	-1.1177725236946483	-0.15797790927240726	0.34046015591260315	-0.43511408568097687	0.39544368522580403
-0.896552241808	0.724218165903	0	-1.1257580127209321	0.4610161964098978	0.1368633514223946	-1.4925197406599193	0.12718590384216136	-0.14558610605176195	-0.7747604005010892	0.7996391590134004	0.3981611416911542	-1.0579024666575512	0.457795682898086	0.11681143829151462	-1.5125583687377602	0.12360898363944976	-0.18070625910311167	-0.6219641820222391	0.7965969692278239	0.38979344255582915	-1.199071752060367	0.4645733455910032	0.15757059738248078	-1.602769227737975	0.13059573575357672	-0.1266834017657402	-0.8169851019385831	0.8031633973859437	0.4201182365519484
0.58145881867	0.716895862303	0	0.5089633309007432	0.6613100663096592	-0.03644939526148337	0.1858069864255502	0.3396611613551085	-0.3510235868159079	0.8375485362116714	0.9847299226904791	0.25574747257361813	0.5127308954067177	0.6612536244849737	-0.03860094344984059	0.09905005490959956	0.3396896802237278	-0.39434830718380876	0.9308017912957309	0.9849040706442463	0.28529642912919756	0.4280335288484704	0.6591982202987292	0.010597187045774017	0.07864681830084748	0.33745548976670536	-0.3102036279694484	0.7819346475720271	0.9825682443372622	0.30717402890292583
-0.475514664832	0.295994721589	0	-0.4334282088580655	0.4623860307175299	-0.30567349667403226	-0.775699788278545	0.11146885584779678	-0.6717215641397472	-0.08824988235397166	0.8249013991661882	0.03268020771039148	-0.6889159086454548	0.4347975160164358	-0.1577191354106987	-1.0976624279248481	0.0829423636331203	-0.5359054458112666	-0.27598735721713996	0.7981096236097548	0.18712843490380823	-0.5462036820965545	0.4503664892987156	-0.2384420410725473	-0.9168016865423126	0.09895571593112094	-0.6093315151848052	-0.17417117781702007	0.8130968186769407	0.10304935181864178
-0.808563905409	0.653146223427	0	-1.1686926185979052	0.6168248423119939	0.20326258292120608	-1.5369887335389925	0.27860590241229044	-0.09486684633585092	-0.8156086991599755	0.9607154037589514	0.4788664208744717	-1.1687877061354497	0.6168065328623763	0.20330031492434555	-1.6314632211630353	0.27837077768532165	-0.11261139025081131	-0.7250389495392678	0.9609408363322758	0.4922393740457819	-1.2133709289341092	0.6147708081846567	0.21866915538328346	-1.6386150437617895	0.2764509140112984	-0.08640963732975987	-0.8131488844893626	0.9587731522717431	0.49996467454115584
-0.332774127147	0.910294474639	0	-0.24674515239467157	1.174532261548919	-0.32543829261196006	-0.5719005308726625	0.8323083035470246	-0.6904461231894178	0.08360368621010841	1.5321984119335803	0.01118529374126298	-0.330051292208691	1.17045889490503	-0.27588594797231497	-0.725341985068198	0.827898510616267	-0.6651205190170458	0.07462278787872581	1.5281862714724084	0.07905230956084676	-0.2015238167576073	1.1769350186281409	-0.35317275958247585	-0.5630201201704121	0.834474043321973	-0.7345333795185393	0.16602205122133742	1.5345288956421232	-0.0023377937832170896
0.269999819823	0.212676835508	0	0.6610010231161478	-0.004248947832560763	-0.018971559997224115	0.3329798242601387	-0.3268901532572685	-0.34822331367997605	0.9973014794836988	0.3210462966798783	0.28596040411204143	0.6936859645596322	-0.0027155351040681866	-0.040126368059804955	0.2652594045617834	-0.3257046481386018	-0.4255978554762737	1.1350580380579645	0.32265211092635676	0.30752424059370603	0.793502165872897	0.0014826084289191537	-0.10566557754333014	0.4151131053825283	-0.32139075519724125	-0.4705397632517343	1.1858414221121925	0.3267036835140973	0.22787292259951597
-0.0572348688819	-0.933864606108	0	-0.046072744308436706	-0.8584130503064104	-0.01466859696110338	-0.3893498414696827	-1.2113192447863743	-0.30034325272496326	0.29543013395477363	-0.513488706350927	0.2504465176209449	0.04432359636785166	-0.8574495093158245	-0.05921956396570374	-0.37433615359060424	-1.2103647891802902	-0.3787728120424636	0.4617764795530982	-0.5125156787762187	0.23141516079871127	0.021141020563695233	-0.8576966780286316	-0.047599343301096685	-0.3433057937065517	-1.2106055726710334	-0.34523797744853474	0.3869401035398562	-0.5127697518695062	0.2266728140515551
0.818111755201	0.251064297628	0	0.7145592770284519	0.4332673180551404	0.05622054359084595	0.371462804374505	0.10793057524305533	-0.3074343349231486	1.071835093529266	0.7602610708337036	0.3930297269053781	0.8913562420840432	0.4550117101813738	-0.0789756449299057	0.4250290387534671	0.127521095534713	-0.5478144301073358	1.3910144556736779	0.7836328996153856	0.3373243501716254	0.9500984886116848	0.46182400799704665	-0.1250857006307335	0.5365669838731753	0.13556072844221378	-0.5619544942124512	1.4013547500308396	0.7893411637705762	0.264645804170674
-0.425837427976	-0.926392212499	0	-0.6789940132749893	-0.9168148124231246	0.11344159848143702	-1.0606521699262317	-1.2786020109430156	-0.15293722111095204	-0.31371595431632354	-0.5640237521985657	0.3609898837830474	-1.0726079282223373	-0.9323939891632019	0.23058702091854394	-1.571428067554431	-1.2942324189474974	-0.03484150823423639	-0.6140994187367771	-0.5795455739418476	0.47553950242419357	-0.7552900371780165	-0.9200431707059644	0.1387146057349365	-1.1799330523816058	-1.281880366753235	-0.13117735667528121	-0.3557001691719882	-0.5671983289654642	0.38878211840001453
-0.246627206539	-0.686278880471	0	-0.4764463659836438	-1.0784556689723857	0.14891773787772664	-0.8494568462714355	-1.4625815930496529	-0.10177897966800978	-0.11761739530292235	-0.7125300873757091	0.38297753768622866	-0.33945139543849673	-1.082559183520618	0.10111716891053336	-0.7950500286317392	-1.4664231509588384	-0.176412749811483	0.09810414191076156	-0.7162170931625975	0.35464407114999624	-0.4442055474246738	-1.0796671930471047	0.13825263590359987	-0.8413005708413914	-1.4634764430704348	-0.11917198983785779	-0.06158087548568797	-0.7133844157793123	0.37689788144849545
0.0965606226918	-0.706232649676	0	0.1946178438486464	-0.47543010085986953	-0.1871121779735997	-0.1523376192070632	-0.8201614881117802	-0.5146279031713192	0.5498855632814151	-0.1326137987804124	0.11472723269576403	-0.18841647330315908	-0.4625169923409837	0.01962866759962674	-0.6264843036700681	-0.8071788899793658	-0.3187534040847391	0.2538259171319319	-0.11935261276246024	0.3249364225378934	0.14408710234489938	-0.47394785517401056	-0.157801286641548	-0.22925241531071996	-0.8185064659644716	-0.4945925673201602	0.527935714355539	-0.1308868700627455	0.15008592155913084
-0.650771442364	0.841738971457	0	-0.7720080323293322	1.0372681108026718	-0.13059002990793625	-1.1096574707052267	0.7015123661045397	-0.4507275247579191	-0.438585973220069	1.3800377819447909	0.16603251356868678	-0.8713234262808279	1.0284834017913334	-0.08262504188546305	-1.3094016850216605	0.6919274457826636	-0.42898635974268634	-0.4378570252142084	1.3720977378172865	0.23274466263333085	-0.7680055055518653	1.0377654747987886	-0.1324748262322983	-1.1481999505229936	0.7015174864386708	-0.46471916263043556	-0.3968868620633838	1.380692190778045	0.17444700230091298
0.280240069029	-0.514837176455	0	0.04350829182776901	-0.2501057005577799	0.03013072979436218	-0.301684268722275	-0.594091381550343	-0.24185204846385994	0.381625213253836	0.08740560313758784	0.28324771083685835	0.16134723612321017	-0.246046032664731	-0.021412337497867164	-0.27534583173232785	-0.5901563870544104	-0.3274112611529034	0.5848284327875285	0.09159230136491038	0.2582271810666029	0.09291604234630152	-0.2484139084508408	0.008935362369791412	-0.27793549366095416	-0.5924324019591786	-0.27260093430413257	0.45626373392970926	0.08913251552409457	0.2697064209175901
0.757792561265	0.249431659703	0	0.8128538295530412	0.43506185707452066	0.026736293010924804	0.4815263375883027	0.11473647315541165	-0.30814251697305506	1.1557083543105138	0.7576770497188966	0.33634218099028446	0.6770195589992442	0.4343219265153001	0.1138075027098149	0.24967979875885474	0.11395760903313769	-0.26330757983819286	1.1171378332820598	0.7569067082930633	0.45331736630411495	0.5698343740185554	0.4334920816622929	0.17966863097654975	0.19371936381196647	0.11333009501406138	-0.1629522213232448	0.9569200146766031	0.756276044962788	0.4920681429556205
0.89119868016	-0.0341664111826	0	0.6223024632670525	-0.30969308519759764	0.29585659567552114	0.29128545710887827	-0.6407001079229038	-0.011559171129108925	0.9612476652438967	0.017608599913452164	0.5802373660818894	0.568734650199489	-0.3079530258976973	0.3271337469359884	0.13273964013700792	-0.6390003609302533	-0.027405521540004592	1.0136093918443847	0.019608376447187787	0.6449442380305379	0.5407955815954687	-0.30701712990735414	0.3430913900014866	0.16414586460918804	-0.6379500912188281	0.01906996323486909	0.9280469520487608	0.020491724744861967	0.638394706298544
0.775801667956	0.356887614699	0	0.8609500718507175	0.5764782523213129	-0.1528492619192468	0.5284593591288133	0.2538251822525708	-0.4853177482855111	1.2046425019117286	0.8983723804477958	0.1548327444719666	1.0377460141041792	0.5844760727369726	-0.2753765333139953	0.5746767450827663	0.26156963541848105	-0.7043737195858518	1.5227445562893236	0.9066776843848159	0.1059559944435439	0.8534577094729376	0.5761019895107389	-0.14782618538440429	0.4724861378070307	0.2533544067367922	-0.5092630092788679	1.251216626817123	0.8981527789634406	0.180839451998312
0.151905896063	-0.217581181354	0	-0.03952193479810997	-0.4856307198938775	0.23342987770070303	-0.3902835229534258	-0.8259596794291904	-0.029617444157901636	0.3002772920295621	-0.15207683489422028	0.47864187186752455	-0.22857672976249596	-0.5027918126264872	0.3043385365896607	-0.73029667127243	-0.844141092961678	0.019574552005002268	0.23197105852961783	-0.1681325170570647	0.5651742304318041	-0.14046362102923723	-0.49493216909198995	0.27233158455994255	-0.5486252308133746	-0.8356033124063861	0.002603050395826631	0.24479288294348348	-0.16100901336911488	0.5226688934018991
-0.911662888133	-0.519419019883	0	-0.9581393331592606	-0.2643771411803564	-0.07065970598144673	-1.35846431284275	-0.6118085016326503	-0.3378356904542642	-0.5806572162731473	0.07963821886659318	0.17774062348554417	-0.8549339012840528	-0.26307308466546425	-0.09990323560250934	-1.3248462470531366	-0.6103462397803094	-0.38152730523750433	-0.4144491453627591	0.08114235696575768	0.159450302617993	-0.9042172307016377	-0.2639882859983506	-0.08522167556269096	-1.3300291630802992	-0.6110450585188789	-0.3581256860166216	-0.5050965688764073	0.08041742684586582	0.16684328319781325
-0.436847190133	-0.659966633227	0	-0.3535918831292556	-0.638424434026613	-0.05491207474415855	-0.7203996551227659	-1.0054586993539392	-0.3238339402954107	0.001858447597446442	-0.28320083664036266	0.19532950954979506	-0.49354918674262693	-0.6474696743025299	-0.0023503450668379386	-0.9523513364052599	-1.0145949018023919	-0.28414931548439226	-0.05900749569059556	-0.29174599413708974	0.2562718574121671	-0.42196412073604567	-0.6429901807313673	-0.02858021832998432	-0.8289165654771059	-1.009949479469711	-0.3026584018571449	-0.033129007526043	-0.2874497338201211	0.2251293036489368
-0.523626098751	-0.547919703072	0	-0.5253546046199774	-0.3763485850772194	-0.23095890492089177	-0.8905468657433617	-0.7335758859204116	-0.5284389409839544	-0.16824734543995382	-0.02218782443249035	0.044506022841390366	-0.6201728733211466	-0.3805566342857434	-0.1915415411462922	-1.071726931881307	-0.737945330406249	-0.5062676344721355	-0.18190270213311938	-0.02622774694096071	0.09571697823893474	-0.5467954406289458	-0.37730608307837954	-0.2218549018425416	-0.9518541472796436	-0.7346116412905508	-0.5285686141199234	-0.15176126595891995	-0.023067312459994195	0.06045428890929445
0.756687498402	-0.0742024129139	0	0.502402790772923	-0.04504138301458966	0.12615914128730604	0.16963907447536808	-0.37077325263133176	-0.20487771402915497	0.8448162650776136	0.28230482918111427	0.43227520713493944	0.3456241298175652	-0.04851421893845721	0.22344332697574015	-0.12079108620495323	-0.3745404469344141	-0.16761495381296368	0.8253736159257765	0.2787363711634597	0.570638404619567	0.4789482275487367	-0.04558640049967967	0.14108789667851987	0.09985812394976061	-0.37134521115936453	-0.2128862454032455	0.8707438998592275	0.28179034613167175	0.4641570441508484
0.753023662647	-0.724004233084	0	0.6868555634592333	-0.8525488563041584	0.13215336199716252	0.3617798032108829	-1.1870251198084913	-0.14177388920516265	1.0140621936803715	-0.5246371404878288	0.3866352664263296	0.8391168381600164	-0.8673724224284941	0.0545657323056355	0.4155537794083148	-1.202768351237284	-0.2682072769814205	1.2636796513928368	-0.5384685525927365	0.3464328136371158	0.7515911530278365	-0.8588755511977454	0.099878234421743	0.38431650075780677	-1.1937581551101326	-0.1942438618775363	1.124469371682851	-0.530544391599423	0.3694087539072487
0.129836973112	-0.973064643709	0	-0.02368423007486804	-0.9731962623428814	0.12819348400446376	-0.3765289104146502	-1.3352880179826054	-0.1315100673092897	0.3202116442636998	-0.6236881853210275	0.3700691007282995	-0.10302300030076483	-0.9743403872598495	0.15869997789856513	-0.5709723975512448	-1.3363300949495787	-0.1242355015870855	0.34130639185815403	-0.6246933639824435	0.41694679432396015	-0.043716192961366716	-0.9735438995431492	0.13605749306692116	-0.43473088982840696	-1.3355538672267813	-0.13192381358830835	0.33601988157867846	-0.6239418761083596	0.38389585573979756
0.860602819676	-0.988725771205	0	1.0345598136463594	-1.1104551227201527	-0.09162936958477359	0.6890393973217868	-1.4605811299262728	-0.41182563368267855	1.391622844226364	-0.7690190259155504	0.20257064075194775	1.086781283564852	-1.1125241176782052	-0.12454041259679995	0.6551444026868313	-1.462822730319003	-0.49698378824581146	1.533379382930476	-0.7709650861892597	0.2083504789866821	1.03039404507836	-1.1102421379536493	-0.08907225648674807	0.6529706248739889	-1.46047655046944	-0.42833073524480914	1.4256699430762485	-0.7687931522985494	0.21770199100925253
-0.220184702896	0.603171917378	0	-0.6340498874247875	0.8312544872888558	-0.13569040430256987	-0.9737235390857663	0.4923130603153054	-0.4572041408937228	-0.3012160245622175	1.1811438693518765	0.16042924775213002	-0.3529210766883047	0.8345822152932535	-0.26342828790698064	-0.7758609836282998	0.4958247603202828	-0.6235098530265814	0.07116917396118898	1.1846885214334333	0.06424053704816482	-0.43488940313675367	0.8339050809748744	-0.22455949118241647	-0.8072274265634819	0.4947983796054587	-0.5624486892004379	-0.06763054411397547	1.1836427475952116	0.08685112133184211
0.999763118459	-0.960980519277	0	1.0441881702557148	-1.1283926947159633	0.02169649109367645	0.7081777494810595	-1.4826459567716999	-0.2711616978804644	1.3849255033382177	-0.7850700484812224	0.2926816076731311	1.089575773003043	-1.1293159914848865	-0.003769203275099206	0.691864261945456	-1.4835179725035388	-0.3265842807869456	1.489954210883311	-0.785899486390098	0.2905520251872474	0.9881431495387086	-1.1271205922240746	0.05229483114416296	0.627795567212903	-1.481603034889616	-0.24828295833250238	1.3556305174261811	-0.7840075281356494	0.3280256463439364
0.648170967748	0.0201759189918	0	0.8703215301057526	-0.0014229362567272504	-0.017889617557584652	0.5361781776930662	-0.3237639809488951	-0.35121368242057566	1.2173002488646139	0.31908810484312544	0.289961951269259	0.584741918299114	-0.011881470118248708	0.16813380551162876	0.12299164222071729	-0.33448332221092403	-0.21720456603290197	1.0585059247801367	0.30889087786676644	0.5104228809138305	0.8688089583511821	-0.0014762413491637156	-0.016856061731831726	0.47527703601346477	-0.323908232759419	-0.39008688714416434	1.2863549139029857	0.31912633829652104	0.3183511805838618
-0.25972011933	0.961033301295	0	-0.3589447225144848	1.1124821354352596	0.008316877941204757	-0.682858680167326	0.7842121530910408	-0.30663075232849624	-0.03642468905027192	1.4502363008940349	0.299417186208848	-0.42207876227837043	1.1136957023260134	0.03734882539993139	-0.861489126621363	0.7851422775330912	-0.30779390756304714	0.015923792086999226	1.451225803221179	0.3508485043568393	-0.43190586051772245	1.11400748672558	0.04164795727283533	-0.8145683778845446	0.78530910904063	-0.28382882832286926	-0.05741888745099403	1.451359239799528	0.34197339932478266
-0.923635958922	0.554238541805	0	-1.1327578614504614	0.6998057569532549	0.11385545767675165	-1.489003206644604	0.36447243459514944	-0.17598243187263268	-0.7882186855429224	1.0382607225369582	0.38253713942442424	-1.0412366136783908	0.7022385282645616	0.07892611820732803	-1.4808359380069616	0.366725048091194	-0.2346034987236	-0.6129563108805971	1.0406500104572396	0.3657015268769933	-1.1256319853879198	0.7000645141427584	0.11131305670605583	-1.5109129630494866	0.3646364799214817	-0.1844221289828738	-0.7544128973799807	1.0384630333889633	0.38451652894018684
-0.776195174858	0.222948374565	0	-0.6761118214680646	0.2300147698772104	-0.11611861472714236	-1.0180798106509907	-0.10523205124586511	-0.4088633614448207	-0.33999718111753585	0.5664176310051373	0.15560879083074924	-0.506866602033202	0.23332783161359225	-0.19426892557013478	-0.9248006898629217	-0.10211816592053582	-0.5224820678369565	-0.08711139138676524	0.5695967054283183	0.10429855562547363	-0.6397940284918591	0.23060570651811285	-0.13218700906574837	-1.0032869431328	-0.10456527405785769	-0.43320207711787817	-0.2798312083194608	0.567101260723018	0.14567259964384607
0.556650432246	0.347181853456	0	0.6371922362231484	0.48999767158569596	-0.14412263285486945	0.28492536004406127	0.16418371441611537	-0.5222523607450424	1.0075645077853013	0.8174029503675514	0.2047791852892092	0.610494652728253	0.4871564813412486	-0.123636745528892	0.1421945143207162	0.15939747957219075	-0.5926271925057088	1.1175514717243629	0.8163813569140596	0.2885419036476543	0.6365821332694998	0.489895405440519	-0.14357013774627886	0.24113310616815986	0.16347804706392738	-0.556280261167539	1.0606232525429622	0.8179438160322589	0.22925155293786434
-0.240251350586	-0.947116726358	0	-0.3057289119113534	-0.6488682219583899	-0.09478665311587378	-0.6754653305044552	-1.014280817843793	-0.35436951773961534	0.05074143899032018	-0.29513198412730535	0.14674948017186637	-0.09198146838668639	-0.6498743006311648	-0.17427609156294446	-0.5534367191289176	-1.0152896727967977	-0.4685069392762485	0.3508715620393021	-0.2961353781309043	0.09391845680429278	-0.332969015360776	-0.6487437741313765	-0.08541360804355308	-0.7459077113636119	-1.0141575334472968	-0.35205759291897776	0.06280444596050114	-0.29500706433372476	0.16126120037312325
-0.127472064375	0.827388967371	0	-0.23169338513404708	0.8202587003481958	0.07562216155934091	-0.5556584576360116	0.49366833680216765	-0.2420881980893453	0.09514659260030675	1.1531962130931481	0.370229875932538	-0.234652741672649	0.8202349017431452	0.07726131218927643	-0.668630435312469	0.49365336336584975	-0.2832083405130754	0.20686724833078868	1.1533507289324103	0.4027114728426404	-0.2983835713711598	0.8216459344032865	0.11004302957908792	-0.6634345643179955	0.4953394532389291	-0.21825817828368468	0.07030895506193804	1.1549310748923856	0.4123829559782222
-0.334153269064	-0.504082561694	0	-0.2869711237779886	-0.15126191397305366	-0.12053161332759646	-0.6340794834823548	-0.49910209704631664	-0.40216809348914423	0.05510784152377003	0.19146359917980832	0.14078300736054747	-0.2199149621309126	-0.1519786634244699	-0.15027664744512748	-0.64016345387195	-0.4998534651063144	-0.45892082741121565	0.19714192557866553	0.190732384534469	0.13095665166278214	-0.32628603130106526	-0.15066513027004827	-0.10382017960162396	-0.7017936171798353	-0.4986794935229722	-0.3909598442168379	0.042931697669591956	0.19189253232454445	0.16151002331772057
-0.724338332355	0.0205049100021	0	-0.49463561447825705	-0.19621026273645495	0.15728689620644995	-0.8508694033900928	-0.5371136664597835	-0.12292102636248849	-0.1489528368934328	0.14216453771299112	0.4176929700160817	-0.6043869318828309	-0.20296459103057343	0.1997037159637074	-1.0902752727629912	-0.5443528252930253	-0.10390822138682221	-0.14666263982260966	0.13589020037100816	0.4769758132528066	-0.5865955814447674	-0.20189560171439136	0.19302886603784444	-1.0035010676768763	-0.5429831817390273	-0.09517140036239978	-0.1904384785677401	0.1366728609973733	0.45945387582912145
0.0666965454875	-0.853903515193	0	-0.13343866284654207	-1.025539567732543	0.2184823681024791	-0.4804130308764963	-1.3757841720384998	-0.06090025942604782	0.2087449392095001	-0.6819723661016637	0.4779767628313212	-0.04726668592596169	-1.0260551180451092	0.17991641085555268	-0.47125996050550795	-1.3763027559225642	-0.12891441523022582	0.3711001516139408	-0.6824847617636622	0.4616096424498101	-0.1701663485632594	-1.0253214511127269	0.23436345735915512	-0.546765388653445	-1.3755669016562464	-0.05118413071373708	0.2004012217685055	-0.6817531457973587	0.4982602081092075
-0.184483027963	0.317362909773	0	-0.652566596973639	0.530189254996828	0.029537008189971327	-0.9853093673215962	0.19977441595143378	-0.28554863270294056	-0.325238190943601	0.8686256924853445	0.3216073867440923	-0.5386079926120317	0.5398294050146096	-0.02632651632926449	-0.9935120613206848	0.2083346451672576	-0.39048429698255094	-0.08341446231149323	0.8793183564205291	0.3026779001756819	-0.6439538975534372	0.5308945691052055	0.025447697601823693	-1.0256380200530852	0.20014950532715897	-0.30300642358383995	-0.27222675186333756	0.8696881148912351	0.3288044390142001
0.932101370343	-0.136917756562	0	0.8038932858494794	-0.2920325384274178	-0.05947745866134022	0.4666658290868335	-0.6264622550110693	-0.38302525073150534	1.1533551043745276	0.03609164113974897	0.2389086630022021	0.7093245434295233	-0.2933582590741292	0.002123021965275421	0.26086133428618885	-0.6278127688660656	-0.3819427497081118	1.176241308344319	0.03479898985574537	0.3418797288294897	0.7897313831981527	-0.2922481952125075	-0.05007060976813336	0.4164707511043864	-0.6266661796166954	-0.3957080694909731	1.1813817502367892	0.03590408857443568	0.2632012085555881
-0.927215924777	-0.95672698029	0	-1.0724866152216046	-1.4583385737127335	0.25190387859305075	-1.5395828255022224	-1.8492292084246644	0.01836044931039859	-0.6465237571954836	-1.0868304552549954	0.46970663130164747	-1.0118269388408665	-1.456702929325071	0.23966655557204836	-1.5401886233312618	-1.847656560056447	-0.0014362513261389296	-0.5349826916657645	-1.0851267807959717	0.463183175201236	-1.0618391665592481	-1.458057834725594	0.24979999088434343	-1.5499634719961461	-1.8489631958779165	0.014353680496037193	-0.6202156722193417	-1.0865296297765719	0.4691197333615848
-0.127929326212	-0.057732054863	0	-0.11596779957798745	-0.25462629274841997	0.010740159614834072	-0.4881436308704097	-0.6194180343638299	-0.23369156831927232	0.24047786736482238	0.09686211556602004	0.23874703406640607	0.07830725525949613	-0.26567806468410626	-0.05199638829379776	-0.37411285792362975	-0.6308099013364777	-0.3212392224303839	0.5078191525761174	0.08618134755416341	0.1953772132984195	-0.032994595373688346	-0.25926603377486385	-0.01504789800402843	-0.427906804339339	-0.6241576026291817	-0.2666878167725599	0.34477816193547794	0.09232836565704722	0.2188533560007545
-0.549933017547	-0.210324715971	0	-0.7789770268308608	-0.36032829695028484	0.3671956921500304	-1.142767906343028	-0.6941409024412925	0.09852039415282199	-0.4302583280367456	-0.028819079419229378	0.6172246790853844	-0.7521671584720055	-0.35826825084683145	0.3575951299922218	-1.1936661039535086	-0.6926030448776307	0.07133237170828895	-0.33102953788569534	-0.026194214926171702	0.6209045464713903	-0.8046627132608006	-0.36228712750209535	0.3762386479218216	-1.2028190779103738	-0.696264714771415	0.10303818924902458	-0.42952682330695996	-0.030603728694624792	0.6300652661917526
0.290529451984	-0.205881581896	0	0.47049892860634124	-0.28995729059578884	0.00946218010980842	0.14576294396356487	-0.617698196031942	-0.2905244923497192	0.7998130572455124	0.034256237814277064	0.28807598979572824	0.547073618084729	-0.2869305447261413	-0.03584280221130073	0.11034016140269119	-0.6148975780579298	-0.3969866414953617	0.9916031436626522	0.03744134062846634	0.28854342438408276	0.6000891359097981	-0.28487558406597163	-0.06803121742845668	0.23692363378851575	-0.6127096583217673	-0.3951838632471603	0.9726260074590901	0.039350903838383106	0.2319944672383709
0.162751496867	0.671164576	0	-0.013831711813757386	0.6849664270369693	0.18178822078326995	-0.33544825323710603	0.36356290327455004	-0.13437333340151783	0.31315159316931646	1.0109216821962344	0.475014744449237	-0.02064394637164446	0.6849926649264136	0.1856748236888109	-0.46770153976275164	0.36362620461045103	-0.18814011757769364	0.4412851381545493	1.0110369751839667	0.5192249962805803	-0.0731709090127004	0.6855239532821836	0.21513792309076696	-0.4332613677337118	0.3643351626166219	-0.11279632873830463	0.2924581555847776	1.0117085632112501	0.5168893249852895
0.995935146151	0.770079367259	0	1.081629482605733	1.039751308097868	-0.2814140786746862	0.6924209258685174	0.7214594182284538	-0.7067950221440036	1.5047620407708222	1.3607277900285346	0.10290334210589874	0.5320106639362091	1.0354347716025447	0.13970845572785334	0.05736717645156504	0.717122091321659	-0.31530487706240345	1.0474328727284903	1.356427254317467	0.5344921097865253	1.2349772190752297	1.0407329419079876	-0.40779244710227075	0.7889077680987591	0.7224398063808269	-0.895375166408584	1.731889187716124	1.3617105341611264	0.021248517268614663
-0.256406746174	-0.956545731365	0	-0.1638910463869497	-1.265350395308773	0.11462800607179671	-0.5240401204676474	-1.6665955784085613	-0.14097738012417932	0.1866678244786461	-0.8873048784115752	0.3525166213653232	0.1371316848756069	-1.2541692077749689	-0.016175860867518953	-0.30555684005419953	-1.6549641693270767	-0.31962189089850623	0.570626902916523	-0.8753554819368177	0.25861275462443	-0.05331679994593697	-1.2611500895113525	0.06917425389540782	-0.4443426468082604	-1.6623921921450178	-0.20299260674613445	0.3331208455856191	-0.8829840481423955	0.3192331475362146
0.223209199005	-0.0508985835798	0	0.39979483075226435	0.0020655504582673136	-0.04764563050520915	0.0652088945480114	-0.3321782083879213	-0.36366128211390575	0.7387562678051315	0.33686814049539887	0.24505202203824686	0.35119797983704454	0.0014701800000080022	-0.020534131911452647	-0.0785054041215516	-0.33279614304513594	-0.3732001295067864	0.7830189842127236	0.3362833569577066	0.2993010307611121	0.45824221311384	0.002787989177113517	-0.08105112056281637	0.09015972807043389	-0.33146287239719974	-0.41441221586695065	0.8312739059967343	0.3375931718212962	0.22566122511472353
-0.525965775903	-0.91939180179	0	-0.7498430501823156	-0.8644010065204178	-0.11680680013037446	-1.129098419560013	-1.2369283312892179	-0.3893748579869315	-0.3843678719604675	-0.5030829412416523	0.13621134874969706	-0.7067605812242063	-0.8618600736776503	-0.1330297940859493	-1.1476930986764744	-1.2346259222034508	-0.42318800453016187	-0.28095513601327476	-0.5002832917888271	0.13282868786178148	-0.7248695642586259	-0.8629317245898299	-0.12615768483060832	-1.1255797653693174	-1.2355415574287558	-0.40489951222652165	-0.33855473256496765	-0.5015256283162802	0.13161498570387303
-0.356859522055	0.596142625671	0	-0.3594722072837108	0.7133796687127024	-0.19149998355572787	-0.6927872664434398	0.37866890810182713	-0.5117854858510774	-0.031210188625592175	1.0580261091697023	0.10452572678254321	-0.36585651344118775	0.7129720393713725	-0.18858431464776912	-0.8025927137598015	0.37832424710589135	-0.5356071414416003	0.06067795060621967	1.0579315780041494	0.12848167230573054	-0.44458007415131096	0.7103140693608639	-0.15383789512469598	-0.8098987150469404	0.37579403765962827	-0.47730859685674887	-0.08928415126866232	1.0552067943300045	0.14452826496824275
0.928238013776	-0.786679721855	0	0.82926259936456	-0.6047898706030941	0.043267174497417384	0.5043534822080331	-0.9452132798578127	-0.2311902389583087	1.1560968446064273	-0.2735908119328229	0.2983291923527275	0.8519802318018106	-0.605717417127377	0.03156662197128036	0.44634548083699943	-0.9462659507280756	-0.27441590423599854	1.2530386756418357	-0.2743743770065548	0.31130369785799716	0.8399679518028067	-0.6052298309304934	0.03776696801600051	0.47692198257263535	-0.9457068806832549	-0.25117044499351887	1.2028445147627636	-0.27396304441989894	0.3042072942463786
0.922062560479	-0.630056117205	0	1.2401570228388878	-0.3132820442572688	-0.34096318698811556	0.8712582326144139	-0.6495498432929876	-0.7198335354669773	1.6342005614768436	0.015434482052590563	0.003178266310332474	0.9559523768265412	-0.32321730561970896	-0.12865238582328958	0.47803076181320836	-0.6597520711152752	-0.5732955081933903	1.471289247492774	0.005779532246985566	0.25551570284088526	1.170991080943403	-0.315500134654801	-0.2879580445276829	0.7798225253435357	-0.6519140297249395	-0.682080687033997	1.5933662632553593	0.013170227973622063	0.06508915278152584
0.755278823563	-0.902564657566	0	0.839844658149037	-1.0326502723731688	0.02481971887451681	0.5072791650396054	-1.3780513621586135	-0.2556650621893171	1.1756831805330723	-0.6957112125018413	0.28482100395112625	0.9893443820594695	-1.0489155782797999	-0.0532001629683086	0.5909969126211093	-1.394914070556509	-0.3696263690951659	1.390353824552368	-0.7111659805417463	0.23503152898867252	0.9476425357942548	-1.0444254553008385	-0.030897344712281047	0.5861959354534997	-1.390072417573428	-0.3305630542893111	1.317455830603153	-0.7071137556763872	0.24348445035629318
0.426951637751	-0.946408573274	0	0.5117618132714228	-1.2375900008709193	-0.05129784127753469	0.1692922635102681	-1.6138788678208618	-0.3388046180721739	0.858372645684871	-0.87798576455709	0.2143841302259144	0.5153529767476484	-1.2380410506817532	-0.05318312597354874	0.08472595314310781	-1.61443261466706	-0.3799988017062532	0.9499482182835384	-0.8778442632939938	0.24042136203271566	0.5913310244307748	-1.2426143613604161	-0.09447608468615673	0.21025185718016356	-1.6188950204448465	-0.4057708225048718	0.9814069316205274	-0.8827327468615754	0.18846869666381932
-0.157900635436	0.740461676963	0	-0.2786707250825891	0.42245553682394993	0.20981316138163777	-0.6129466565321793	0.09021110593736421	-0.08004108387707938	0.05349738631212923	0.7558322663375637	0.47874101144548986	-0.1562999065850198	0.41493767699454465	0.15412167087258097	-0.5907776677578818	0.08225456739688408	-0.17582832539819973	0.28134930049045714	0.748763917022767	0.4525361770797415	-0.29069829972533157	0.4232302789047589	0.2150901887743563	-0.667934238027109	0.09078022028358587	-0.08576378834333917	0.08412251738051874	0.7567340723544688	0.4923280684945515
-0.213783704743	0.849128635299	0	-0.24772152883289875	0.9486666452686511	-0.1700610640990119	-0.5781218098603919	0.6096262251069868	-0.5070133554251277	0.08445904658435688	1.298429592796039	0.14129455524114282	-0.17464505607964528	0.9479312871700548	-0.2084792643851041	-0.6058221155238853	0.6090094892484899	-0.5871511286726073	0.2641965648147729	1.2978279423498333	0.13428256621420714	-0.24634267347665553	0.9485050094886077	-0.1706012503098873	-0.6090269159575468	0.609612907039916	-0.5178939818693837	0.11816477701579137	1.2984203896928224	0.14881437706668857
0.426390282224	0.208368561595	0	0.36464174088883167	0.29610019356307904	-0.019974731186105776	0.037431083888028724	-0.031039571871399628	-0.32673053962039106	0.6930709337466944	0.6253661697564601	0.2648354716327972	0.4910428109179576	0.3016245248033693	-0.08980822913252814	0.04726872926315784	-0.025829226562950742	-0.45261972167383807	0.9335100826261783	0.6310567094099537	0.2392413757306546	0.4622584404885771	0.3003466286056323	-0.07347986088232025	0.08630294697649256	-0.026913279178377943	-0.40495403201556535	0.8405431347491562	0.629678415185063	0.23125587103831718
-0.677241903996	-0.319008432711	0	-0.5889936684201027	-0.3544818335472392	-0.10870033098839656	-0.9458084035904467	-0.6994774621335771	-0.3896879508794678	-0.24131026614472992	-0.011588477856978635	0.15201515868118945	-0.722967951702746	-0.3509881686798239	-0.06030547386751782	-1.1711510888221521	-0.6960402127202249	-0.35315058028719876	-0.2921001312484982	-0.008038342628260624	0.20843294876627858	-0.5727289822278518	-0.35491242952323826	-0.11486017279859632	-0.9671592501832729	-0.6999367750057205	-0.4043096311429461	-0.19062377213969772	-0.011992531990135589	0.15261060774070115
-0.177807671442	0.180409728265	0	-0.11281569122449182	-0.01882224920541709	0.02868495781178037	-0.4441846459387091	-0.3505845846717221	-0.2611421056275435	0.21777726148783044	0.3116456882171458	0.2979056574608578	-0.053522110764179905	-0.01971361210601916	-0.00034083953844608265	-0.49483143079518654	-0.35150451452720277	-0.33490709755402365	0.3904054929537546	0.31078354699527116	0.3011405073713097	0.04983139239681419	-0.02126383122596598	-0.05303463553777452	-0.31423164111393087	-0.35303469476505683	-0.36399207668093503	0.4170558697091804	0.3092110909715495	0.2332785511777685
0.992076320419	-0.43258050439	0	1.1331027592343716	-0.48113783842492924	-0.24388489997329027	0.7943996381013458	-0.8106527657563061	-0.5650081325625268	1.4824694276592774	-0.14891803212612884	0.051799784261544066	1.1659827793195878	-0.4858624329977253	-0.2625209713364111	0.7474278529120302	-0.8170881448074032	-0.6212414045817258	1.5958718275114487	-0.15180680781089212	0.061128017747796914	0.989089361625668	-0.4601106335174014	-0.16518735481535982	0.620312160089212	-0.7905961201971696	-0.4900039199034989	1.3691171155639237	-0.12692233560255678	0.1316972381941882
0.007125781663	0.866895815257	0	0.3663092490231063	1.1218310200375041	-0.4033555695340337	0.01975176507363938	0.7805427174627579	-0.8046864018124772	0.7294459179383193	1.4774535093094896	-0.03361768268747171	0.5706828243760432	1.1305587174941256	-0.5563217185252185	0.1347100157832086	0.7891358274155094	-1.0317252826340502	1.042923833573174	1.4862995768020844	-0.1303353010552615	0.4853566423709939	1.1270131040655997	-0.4915044163155998	0.10630194611552819	0.7856907059961863	-0.9196887032527115	0.8877118054405579	1.4826659152679722	-0.10011615766222472
-0.309158412476	0.257209574545	0	-0.40897034131495563	-0.015666403691626248	0.13860821012339755	-0.7527043034193364	-0.3505392839978164	-0.13509767907076486	-0.07260736359406504	0.31737385890663056	0.392979638823475	-0.12788782117722436	-0.027222224686210494	0.021201856482040385	-0.5430740364350087	-0.3622710535483457	-0.28792576807217646	0.28305571430559506	0.30596377898346994	0.303789523397298	-0.33256668336500644	-0.01875064728168089	0.10856393226318295	-0.7106529265453009	-0.3537077250755861	-0.1765495736037462	0.037844931272926194	0.31434017006262155	0.3722445056434432
-0.752209671151	-0.578846980227	0	-0.9594398136849749	-0.7573081683610695	0.18413055683474602	-1.3555074427869496	-1.1039204845942527	-0.08151602554848489	-0.5856346378744473	-0.4148519014884359	0.4309092439456449	-1.073892672621498	-0.7630521123498656	0.21664000925237806	-1.5797015631594364	-1.1098979374145468	-0.059592355068880894	-0.6054968198426584	-0.4203459589051849	0.47058767569251875	-0.8740611430911688	-0.752820473296978	0.15810985916039014	-1.3126430324448102	-1.0996008860209314	-0.11729072452212341	-0.4649797199143431	-0.41018893943702245	0.41303849814850596
0.532263077388	0.26053945003	0	0.30561044054449127	0.15570596809211676	0.02481620361733492	-0.013652959064588924	-0.16438205389189545	-0.2911967568258472	0.6273783511153865	0.4802740321001744	0.3188370319810364	0.38890736574555124	0.1619504182499112	-0.024523183294593687	-0.05926440278215261	-0.15898924250423419	-0.40736796555480165	0.8448393335775359	0.48735349310822135	0.3199594681137041	0.38955732689474004	0.16199699684203733	-0.024908836859478523	0.01970036961347561	-0.15837663569054022	-0.36822950740956184	0.7655439872115583	0.4868617427483966	0.2909015983892718
0.506861359684	-0.608613999529	0	0.4747000152749873	-0.6008924183728935	0.10340049025747493	0.1424622501001166	-0.9391812784446432	-0.19314063188883798	0.8111273602285204	-0.26799742141886224	0.3782419577498975	0.34927881956690615	-0.5982203456114205	0.17018184473214665	-0.0745767080726933	-0.9365339964682726	-0.15483953798935474	0.7730923906257084	-0.26525450409256285	0.46492077043697966	0.38716079605935505	-0.5990402451803369	0.15042493526833497	0.0266285838820494	-0.937318642615444	-0.1527263997386126	0.7532363187471901	-0.266104963938549	0.4290570128980924
0.914675373698	-0.646204386302	0	1.0682422993719556	-0.5422956084024713	-0.2681017797546732	0.7299471320615476	-0.892202084851444	-0.5729376160357308	1.4128641403251243	-0.20120509769684605	0.013640360005985154	0.8998490681071425	-0.5435077641432335	-0.1733190218542702	0.4964393518319896	-0.8933915384918172	-0.4929874874529589	1.300546476915667	-0.20238744015505652	0.11927928039548039	0.8959055364663657	-0.5435421388838882	-0.17117663508526246	0.5310409980809147	-0.8934176930997405	-0.47644232618059124	1.2650834696871016	-0.20241741199669577	0.10934087060158981
0.167362352083	-0.407914781867	0	0.06619399229022213	-0.36921141697706933	-0.09567994048050422	-0.27992003177582536	-0.7153359969595854	-0.38162497979267	0.4070992704977638	-0.028316701122074076	0.17005769099487522	-0.03300441485042842	-0.37646276091570235	-0.05076402707489221	-0.4770574213860104	-0.7231618803950958	-0.35911838096623494	0.3935419476423973	-0.035114112095943666	0.23155888526502585	-0.0602119535546194	-0.3786436096110519	-0.038806165552599296	-0.444392418953351	-0.7247989949837916	-0.3283303207153085	0.3143068765810317	-0.03747133798460653	0.22883729074038964
0.268846050523	-0.41777916921	0	0.5360648041012156	-0.1822988656073821	-0.17398021208280046	0.20257905202963017	-0.5246436746573239	-0.4585935184806361	0.869290508666455	0.1531744226153105	0.09048979087323493	0.6583630795469265	-0.17930796873514282	-0.2377838395489783	0.2177877562939655	-0.521719774501799	-0.5725613621413532	1.0930743327255719	0.15623575003654908	0.06595838297192383	0.6135542745485949	-0.18040351906724889	-0.21397360940130863	0.2381090632312227	-0.522772662774001	-0.5191878760107747	0.9892544117463375	0.15509690091768977	0.06675200242225902
-0.137573286371	0.364445096412	0	0.01660958297134622	0.17698676514112419	-0.03499179106763275	-0.3224770759960109	-0.16209992511508742	-0.35621895748375093	0.35799102827467216	0.5183681791691636	0.2624444711253876	0.03824687211626227	0.1776994300339131	-0.04689243051644047	-0.40162544398843497	-0.16151554836517795	-0.4134549501665103	0.4864941047511078	0.5192040069872491	0.28308273338974377	0.14201766685615783	0.1810881899104819	-0.10556311794939226	-0.23917210634240502	-0.15804092186755214	-0.45143931889176664	0.527478112804676	0.5225135840485149	0.21203925558347558
-0.461862498892	0.455751764896	0	-0.32248728356973966	0.47778791964691053	-0.05105693064148258	-0.6610635694920728	0.14710962132111877	-0.3335600724104804	0.009938478593272421	0.8092185732768208	0.21139255431195808	-0.3952560568094356	0.47980361446780834	-0.02228696806115413	-0.8472926117140271	0.14888425389442617	-0.32741835320107243	0.04078802913350454	0.8111474545794114	0.2569560042395362	-0.4158525125982228	0.48014987914435786	-0.014252973189196806	-0.7996180183085398	0.1494568427388972	-0.30146474588667144	-0.04589001012589085	0.8116131700561027	0.25179928973288374
-0.306244654444	-0.735687805559	0	0.16157475972101465	-0.5991246116841962	-0.37184729127601207	-0.18420087357154794	-0.9456908993029125	-0.672003939956443	0.50590995173972	-0.2550020295808862	-0.09379589644453816	0.3397714764018361	-0.5965252163221489	-0.46198591439414943	-0.08253527039409508	-0.9431105033215834	-0.8016679928965356	0.7611263963342039	-0.2523861538290468	-0.15264465145115808	0.2089907670068724	-0.5984370265155473	-0.3950368927663779	-0.1599197817942587	-0.9450071806606953	-0.7055865350464414	0.57736982523034	-0.2543080137408353	-0.10867730759903063
0.226257433846	-0.668483942282	0	0.4195405657514509	-0.07355850180547613	-0.1712613245545416	0.08569029269639705	-0.40540124062469285	-0.4919987355918861	0.75987589426521	0.2588089002113644	0.12564346954922895	0.5143562807319795	-0.07260517403726892	-0.22836327548877344	0.06157511878016028	-0.40446172395973556	-0.6178238070697534	0.9823224061523911	0.25977587345069864	0.11859643285896344	0.5620197069760271	-0.07213344540137855	-0.257876368756698	0.18032770822160787	-0.40398019552223613	-0.6118930538710515	0.9566511894263179	0.26023845201704926	0.06490508963245206
-0.138845107307	-0.203205176241	0	-0.11235294876071585	-0.24004497013532772	-0.2045565219779954	-0.4508213432916221	-0.5824533520315026	-0.5002249549292631	0.22865009727022523	0.09868253680726805	0.06922117383821579	-0.10526917661416507	-0.240535371430688	-0.20811979706545536	-0.5274621325136157	-0.5833932385455022	-0.5379474408436261	0.32559655296259304	0.09865405268354287	0.08916543828675252	-0.08232769766076153	-0.2421178152731594	-0.2197448629156651	-0.4505635143697799	-0.5846726386624885	-0.5286438631845447	0.2914674873251399	0.0967594818206828	0.06376898319405999
0.601493180708	0.873938317289	0	0.8912696480880559	1.080455618414721	-0.3745982723360381	0.5322425181159753	0.7577969303027166	-0.7705372923019177	1.2725277373828197	1.4082029581519258	-0.010629794467612527	1.1258195905698039	1.0951739429347072	-0.5631405165250583	0.6463345269601798	0.7720964201219656	-1.0760445970036558	1.6550110652774253	1.4232990481919539	-0.11301035442599534	1.0048347686634813	1.0878167521366136	-0.46480414763332184	0.5982178034892817	0.7649990320951551	-0.9071590719244242	1.4475879681808923	1.415710398182095	-0.06707235180093032
-0.847662305208	0.421539674804	0	-0.49908690334932027	0.3453401398162309	0.015419345380479812	-0.8432846745765221	0.012122233965212042	-0.26147891239988347	-0.16313977433017163	0.6769820625515556	0.27296144406383355	-0.6323064570930703	0.3427140675044838	0.06692000642171356	-1.1007461987123337	0.009449581010619417	-0.23188400067583745	-0.18272386058688322	0.674405633946301	0.3395658527250652	-0.55312212171963	0.3442655081496813	0.03681623096000598	-0.957648803319769	0.0110261481425559	-0.2498569180224599	-0.16793925420238232	0.6759286056240231	0.302296261445327
0.361647130219	0.555590010068	0	0.35432280879786926	0.8064634192194924	-0.28811495437309004	0.017129075493593673	0.4771714472462052	-0.6285175036933067	0.7032246583405659	1.1410905930916113	0.025429284260885053	0.6609961728250299	0.7885083361077225	-0.48621880110683763	0.2054832115162425	0.4589834443151409	-0.9227809607600149	1.1541994147228882	1.1236013285968685	-0.10381471720873028	0.5133450273055515	0.7970383527652329	-0.3883576264915624	0.12229657582685027	0.46752059230141146	-0.7697701495764174	0.9298215146225453	1.131763268726146	-0.04446198613758984
0.0898262817593	0.107833551441	0	0.16610132851815154	0.25302697691752984	-0.09781679053299364	-0.16934314747842236	-0.07333942764197453	-0.44874329897923093	0.5131776929243895	0.5848127611052609	0.22659219331741084	-0.04000270782013334	0.24641904666471146	0.035174442614064994	-0.45358409386318804	-0.08005094355994868	-0.34499590036772637	0.3901284271421859	0.5783364266568506	0.37825118146421816	0.08738227703498433	0.2505327733975038	-0.04587884091312217	-0.2721840669026689	-0.07584907429954114	-0.4049884529350859	0.4596567146971937	0.5823714407154991	0.28400313011082934
-0.661533994183	-0.58507220202	0	-0.5899646585993726	-0.5426160623010989	0.07616385716856093	-0.9495787195408966	-0.884202117562743	-0.19748092162415518	-0.24245643846858683	-0.20493204946111898	0.3306652126538076	-0.4898546652658888	-0.5354856836070842	0.03648365404737908	-0.936242596882632	-0.8776180496836891	-0.26517191696345366	-0.05865962138406946	-0.19722931968826626	0.312229242958452	-0.49662820224922555	-0.5359735541910783	0.03924401235513773	-0.8896537010470636	-0.877780802632336	-0.246617251578709	-0.11863411473601965	-0.19806167833231952	0.30398247672267514
-0.543501019035	0.0506070574456	0	-0.3959699311440248	0.38614293100205255	-0.3328443712824918	-0.7495694739131861	0.036504700075095944	-0.6315698936316424	-0.04610089080980631	0.7382352935565729	-0.056960561785892296	-0.1639226513914377	0.35631770949855096	-0.42879726499251963	-0.5772492765234434	0.0056159422944216005	-0.7557667657725055	0.2516108252872332	0.7096811319972532	-0.13063522604585753	-0.3483139061451383	0.38008756181768255	-0.3515293435592927	-0.723950819530637	0.03003080170323064	-0.6572548339362233	0.024978488004994286	0.7325610500356721	-0.06995677492788821
0.637965164975	-0.286051766576	0	0.5982548790953073	-0.36525689261559563	0.2553988868200642	0.26963081889867885	-0.6945238894307867	-0.050662716569759986	0.9338523526591729	-0.03933563311743276	0.5389312831016876	0.7933559729217763	-0.367104667991599	0.13601179166535718	0.35414225109194797	-0.6962980188311074	-0.2448498222233783	1.249605489693491	-0.041091200264085206	0.47521490658488447	0.6026147020445307	-0.3653646594427919	0.2527447826410967	0.23736760610392904	-0.6945674270743183	-0.07297426757543898	0.9819832800494331	-0.0393717862307712	0.5498015254044673
0.763743976107	0.47175653708	0	0.6477801881971764	0.371730731606135	0.22369753153538052	0.33196149110820616	0.05626663874281703	-0.0694126667984086	0.9674011403037677	0.688181664429028	0.4960636532255692	0.7191223025471277	0.36847574535763833	0.18515606791166161	0.3023264865734052	0.05306180158399876	-0.15364598012654648	1.1393910227417865	0.6853729586327948	0.4924001586068918	0.7074933043405105	0.36917144094860244	0.19141978651181366	0.35474335475525537	0.053681731092708976	-0.11977760089281018	1.0669011717408114	0.6857304741930423	0.4779217631499982
0.432894286412	-0.329655741391	0	0.19885486426490448	-0.33256282075327376	0.014800891318614473	-0.14276162798642264	-0.6803825376519619	-0.26283680387861924	0.5367705993314144	0.007955001633365776	0.2728438164492856	0.12738352943342876	-0.33275588341182855	0.04654259839952409	-0.3587238589686042	-0.6805757774890002	-0.2699054030338436	0.5929082484632394	0.007763975081574783	0.33276572663467263	0.15347352167722764	-0.3326828865263907	0.03510020813439044	-0.22918160367481238	-0.6805049709378563	-0.2512737009784791	0.5275160551665866	0.00783310935581117	0.29982709145858755
-0.763045015893	0.925580962213	0	-0.8910532257898607	1.0926330376127147	0.03999348051139334	-1.2371823637921624	0.756504847117537	-0.265281576176643	-0.5533442170612894	1.436034551081246	0.3222244960234652	-0.8490324643565538	1.0924945634119945	0.023684672637646342	-1.2876690821454064	0.7564335979810353	-0.30491539566638215	-0.4165888108941649	1.4359638295543826	0.32331877101733375	-0.9680264463938728	1.0927918783114694	0.06919848282021748	-1.35015616866764	0.7566340869267542	-0.239084210769411	-0.6008302550229273	1.4361639278342135	0.3536867877752474
0.709221271248	-0.182264018455	0	0.9538326008019626	-0.4666126305533865	0.068691653744182	0.5896255729359637	-0.7956706973171782	-0.3060607382797834	1.3406619814433673	-0.13830838945657195	0.41024689910618034	0.7050826902076719	-0.46175879821337523	0.2445420012837797	0.2426399460781235	-0.7908890799579004	-0.1811021662625671	1.19974043194092	-0.1333819059412529	0.6167142673314809	0.845026093872378	-0.4645542900409319	0.14718314242715733	0.436971595118125	-0.7936415571484897	-0.2550239556757446	1.2871897026887251	-0.13622029783792935	0.5041664702164415
-0.954434848663	-0.148762336066	0	-0.8538474474852014	-0.3149210621600789	-0.05436172944072868	-1.2334502246635164	-0.6609433832597393	-0.3311501922119844	-0.4911543159876381	0.029272993667568768	0.20238103833884824	-1.0431282321859263	-0.3187938852020693	0.00340883139916469	-1.5602098377685893	-0.6648626784521926	-0.2856142282471995	-0.5646134227169097	0.025448309834048007	0.2682740239708537	-0.7747289776794081	-0.3132167481708811	-0.08080927647661826	-1.2101668952003604	-0.6592706698851967	-0.3698513586394797	-0.3677698754481066	0.031009401772102135	0.18641352218487361
0.726436380472	0.798434230064	0	0.8043080589274278	0.5428953976342996	0.13654179626812224	0.48645833252431214	0.22646280174422845	-0.18051940805500366	1.1270366238237413	0.8621617204754097	0.4317636174579429	0.9214440454525008	0.5530435951584339	0.06214595545489648	0.49223853741520246	0.23566564564757045	-0.31878615151217393	1.355943078898364	0.8731456518736296	0.4086908798470557	0.8631403422238879	0.5480375266519929	0.09957281758808778	0.5126739488970418	0.23133372490736778	-0.23633395495556075	1.2200361564916957	0.8675021713660811	0.41024187963416053
-0.31505275327	0.0031229848941	0	-0.31458576920916465	-0.1766594043713354	0.007175334152292426	-0.6573423804594112	-0.518288354724962	-0.29931229073480015	0.027029513778166932	0.16608353941279208	0.2909855716168562	-0.3117751144153623	-0.17671691697986702	0.0058372203664891435	-0.7347366862987482	-0.5183188930944949	-0.3284210658057878	0.1133873405291844	0.16606628042566549	0.3095586385614111	-0.32459957667151873	-0.17660466962102844	0.011982524249836401	-0.7014945419087173	-0.5182045256401849	-0.3044998568067893	0.050904803669613016	0.1661725088174716	0.30338780200378934
-0.336420319481	0.390315028199	0	-0.3320701333595434	0.29794999579536147	0.04858957297657444	-0.678371724718086	-0.038012297298982124	-0.25132609968836117	0.006537968473265485	0.6386407087649517	0.32626711698922084	-0.35023885072541866	0.29782130093130565	0.05591677715989364	-0.7827250842220179	-0.03814412162767755	-0.2628457584376216	0.06969526682535174	0.6385178696043083	0.34800043787914203	-0.25088615651247	0.29853269383780245	0.014877939113034217	-0.6262718586267854	-0.03743989421469422	-0.29501017053055967	0.11470321048096903	0.6392165260567826	0.3011937538285001
0.824334627034	0.969088207778	0	0.9726247343950372	1.175395111458117	-0.30960799502496716	0.6005536326679874	0.8501858014581706	-0.7318598209584057	1.3730544396004516	1.5109878580438427	0.07580857669103885	1.0085252749184184	1.1756710141334832	-0.33809960024643027	0.5295488718521918	0.8504512609871512	-0.8540827101361665	1.5427278086680796	1.511269590935186	0.11131802100673616	1.0415463638875466	1.1759158612628091	-0.36449030734567217	0.6354257270687557	0.8507045220393376	-0.8188793366798971	1.4861170163388084	1.511509652870694	0.044072059624554905
0.487558149628	-0.38951529213	0	0.4775835752543877	-0.6059868113406083	0.24390915394387952	0.14856122518498946	-0.9333856690806622	-0.07009180840858406	0.8127143958852896	-0.27857914585147886	0.5349303923571544	0.5023242796659827	-0.6057400097409615	0.22927302202077005	0.08099734572223119	-0.9331620036635313	-0.12994808008366746	0.9310956709666978	-0.27833707279733355	0.554447529359646	0.3901749571315422	-0.6068202377733953	0.2943828653346159	0.031926748515207534	-0.934219964248739	-0.027564662504675822	0.7558547870157322	-0.2794070284443808	0.5903919981950561
0.760986580176	0.985239258089	0	0.8557601052345273	0.8125910475886224	0.036483543834266	0.48141766126464597	0.4946068189989788	-0.3749485062548866	1.2581421489795084	1.1313789932707832	0.4125008182364093	0.7098101116964954	0.7994928670026139	0.15605611984141346	0.20920105383065166	0.47940991162734653	-0.36679475375468473	1.270204012328017	1.120238414529831	0.60371811266336	0.8734602688851607	0.8141081400348199	0.021772013565750238	0.4521781526252713	0.4956216882371965	-0.44019518931647905	1.3437633166050578	1.133372700842705	0.4293468707012231
-0.306947672512	0.897424704898	0	-0.4677125833739027	0.776162678486014	0.22860170983298067	-0.790925252106993	0.44949770041212367	-0.08629879031800476	-0.1417690576060026	1.1103041515835015	0.5200615434529575	-0.38692263204550487	0.7713111478615132	0.18708782812331057	-0.7883499204382529	0.44418410826706367	-0.1632758490634714	0.03073174442087209	1.105664166473874	0.50396358619775	-0.4235822689505043	0.7734455813528126	0.20620861530288348	-0.7828333588352002	0.44665265134123483	-0.12301988267122418	-0.058924276720625106	1.1077376525916018	0.508980504655562
0.0230928109014	0.929270884545	0	-0.13616901187363958	0.8290106632216809	0.11143353936031808	-0.46505806988665	0.4998430216736059	-0.19236789417274083	0.1965421769098379	1.1614434222784007	0.3925011298144713	-0.1833161099836832	0.8338394603782469	0.13436058164247747	-0.5952762714685034	0.5037825813328534	-0.19520491934703982	0.23545554827481655	1.1675196390336484	0.43345863850320837	-0.22250638844072612	0.8380167001164992	0.15292415694409142	-0.5792717767387414	0.5087050901007466	-0.15451298345189363	0.13598663344763046	1.1709676960192532	0.43640577618109555
0.991711980198	0.625884191658	0	1.5752721253352373	0.4827532336265395	-0.5242295457561129	1.1454997070902122	0.16177020307959453	-1.0113315267028493	2.053698888323675	0.8101835407471575	-0.09071403015792706	1.8531667418293003	0.4815652311169927	-0.7656726705921229	1.2469484519398852	0.16057949296440321	-1.4656752203160903	2.5725204375296893	0.8089979699734767	-0.1908828160223215	1.8400167496997017	0.4816159989092135	-0.7540553579482262	1.323311647896038	0.16063278127634195	-1.3581770475298347	2.449261881995672	0.8090465337069117	-0.2452102038042907
0.366874098379	-0.691971061414	0	0.7029150358376989	-0.5202829233286832	-0.2141348407387009	0.3661962751821311	-0.8581593271497977	-0.5217209275744917	1.0470556495705274	-0.1864033187688267	0.06997972410849476	0.8286342663304489	-0.5279551780300134	-0.287654111977817	0.39849770849483546	-0.8661938085831213	-0.6518869443481669	1.2735225634973821	-0.19371396069822602	0.037968697971241805	0.7297231576168836	-0.5219421110551606	-0.2295114301754353	0.358540899964013	-0.8599583303112742	-0.556179331876023	1.1142412204748162	-0.1879194563076326	0.06797306062043422
-0.796999561252	-0.480160220414	0	-0.9044333149573387	-0.32952929865377295	-0.10488178751931496	-1.3046509360570533	-0.6892018761461153	-0.3779640285536176	-0.525164688024374	0.02496822188242318	0.1482856919282942	-0.8708401143457016	-0.32912102287560907	-0.11501057131966871	-1.3476721202039614	-0.6888067217387062	-0.4018734549217164	-0.42093318630511556	0.025390891119280258	0.14842291267763758	-0.8318168940835797	-0.32863925295997937	-0.127076991796453	-1.2697087634160462	-0.6883193767332252	-0.40894493916951896	-0.4187078560267171	0.025866704936381484	0.13322411868140507
-0.990165433534	0.190941700847	0	-0.996674972601042	-0.003496489757788585	0.0821070866050584	-1.3820116923137344	-0.3457168159831617	-0.20216366555539525	-0.6304814358811344	0.33991053373273866	0.34541841597963824	-0.8052204444245581	0.00749985394177967	0.016001718114929453	-1.2925452935910653	-0.33509761443282104	-0.29884520085692257	-0.34273435018197645	0.3515905085257294	0.3028292933086275	-0.909609374231127	0.001217325511082272	0.05325481639271148	-1.3333759340339841	-0.34092535623792247	-0.24138680076608912	-0.508757635008547	0.3450678039292234	0.3247732623756897
0.408919810966	0.871076090358	0	0.5634709995401108	1.0934262050961108	-0.1901840800352705	0.21582173825288808	0.7775392441687841	-0.5672348340532484	0.9312811095884831	1.4144969609031928	0.15666805750488813	0.427677757031734	1.0892450785557586	-0.08949007648443433	-0.016281755309194113	0.7731977555305286	-0.5319841892954535	0.9116274383319433	1.4104695647274326	0.2991876355694745	0.4835710681512344	1.0909971608326203	-0.1305074366152427	0.11407704096180178	0.7750701198995453	-0.5185749606817164	0.8764187987128937	1.4121060242959027	0.2233158082265761
0.0342398003759	0.393693205406	0	0.14281271329666417	0.5482520623236418	-0.15025430386851804	-0.1930436885282042	0.21446621515391082	-0.4652453798989229	0.4760378519647143	0.8862571312924061	0.1421392735238239	0.12448050209654192	0.546412375285822	-0.14076884031975698	-0.32935973282975667	0.21135754419585806	-0.4959097504743186	0.5675129540246086	0.8857018005680292	0.18275436827347072	0.16900946327216865	0.5508637786909532	-0.16396276532241585	-0.2017900112488238	0.21672747953917582	-0.4914845655366519	0.5342727842230568	0.8892056091629228	0.1390941840595855
0.294711942942	-0.590159750048	0	0.20593400567147635	-0.36127150028068106	-0.11803005774423796	-0.13363032139668993	-0.7015478022174046	-0.42239737400695054	0.545482673289229	-0.0221299917979303	0.16418656915651003	0.362385691522588	-0.3571323261344456	-0.20133659226902334	-0.07110258258175534	-0.6975233151662763	-0.5538309251053772	0.7968659508288232	-0.017965108299892313	0.11833538403187542	0.2074061334288735	-0.36121732488723857	-0.11880163834087917	-0.17274278959970507	-0.7015380778455196	-0.4375697198917231	0.5869749138833434	-0.022062682104580577	0.1745351209285155
0.28860018556	0.96344242265	0	0.46409536080664976	0.9752045130476021	-0.2335003776821386	0.12147560476450554	0.6488557248802196	-0.5846811747510058	0.8220348440484847	1.308489242837098	0.08904163829613607	0.2530851830477344	0.9960528533019437	-0.10490874302031652	-0.17984345150933911	0.6682913377132396	-0.48919945088305755	0.7099638306816081	1.3307189497900662	0.2372463719216985	0.46605115317165285	0.975018026858391	-0.2347412784698529	0.08425594998367872	0.6482606390708031	-0.6066884239183329	0.867362958612793	1.3087092913160145	0.10289338787600089
-0.77763008674	0.377086486398	0	-0.8988615099479541	0.26702912972636195	0.07727448048259015	-1.272337734924815	-0.07300644939191189	-0.18840890075536132	-0.5423572373499083	0.6037922602328163	0.3243466829031464	-0.8539101245867785	0.2682500814013533	0.06263571439538275	-1.3371477959817002	-0.07185911712458183	-0.22551805543167988	-0.39782641129131924	0.6051471688151289	0.3263431054168811	-0.8545420560079577	0.2682301974872791	0.06275323864443204	-1.2669679550109063	-0.07181792276137153	-0.21088794523324395	-0.4647130706078308	0.6050533193276173	0.3166036731606303
0.228610234985	-0.248290552417	0	0.30666518833745043	-0.549213574738415	0.17624218812134326	-0.02268279140358576	-0.8892926193856217	-0.10667654210697525	0.6370136603270945	-0.21656891099039136	0.4391626850723708	0.3479110310483456	-0.5488362977083362	0.15470262876055776	-0.07531300783255428	-0.8888364725373938	-0.16933663240797203	0.7711101447997483	-0.21608640196339463	0.4481429350475622	0.4711954098247014	-0.5473435019393288	0.08752474022108987	0.1043684305762665	-0.887435898339699	-0.22209071354949203	0.8442097993039852	-0.2147027830527714	0.37142192249391887
0.586695507706	-0.97902828283	0	0.7313465700270086	-0.8700367297248173	-0.10638089079376517	0.3901322571498904	-1.2168364762425878	-0.40592842326223955	1.076355248989683	-0.5282355141503066	0.17064361404071235	0.7283865548455435	-0.8699510397167883	-0.10473882666470131	0.2983523553242725	-1.2170328455246537	-0.43798603112487944	1.15731124347766	-0.5275988332455547	0.19749414439455795	0.7255801957647782	-0.8696547115616623	-0.10338635291987809	0.3558294895898055	-1.2165831782846153	-0.4137045363154002	1.1003756444075563	-0.5277208308444972	0.18142675000867362
0.784823244246	0.634727906025	0	0.7196186470456112	0.4427842570593219	0.1735859481016024	0.3752038258695001	0.1246544958007826	-0.20193474054476845	1.081346268414887	0.7640242108773488	0.5212374125067823	0.5887977506321264	0.4268581909299834	0.2742982383163077	0.146611961368308	0.10647475325305536	-0.16700684593187398	1.0602178630292278	0.7504066726130686	0.6684009045970577	0.5719636381756124	0.4248744382355773	0.2869249797927279	0.19388010533283334	0.10575418024597719	-0.10436543741156604	0.9698328926637231	0.7470539800128516	0.6450626831767412
-0.0385903370626	-0.783721690238	0	-0.0009219202715763018	-0.9742540759778319	-0.01458775320507891	-0.36596072700844084	-1.3638368871573454	-0.2626345338317346	0.3522890642930889	-0.6048068367836937	0.2165336760505594	-0.056728675989189986	-0.9718217898184636	0.004500856224754125	-0.49743193223499416	-1.361378545918187	-0.2554068336369551	0.3600441893125994	-0.6020706327861216	0.2442918484023162	-0.03443579487575577	-0.9727484652580091	-0.0031448322570147096	-0.42666000875410265	-1.3623037004438587	-0.2544838908319694	0.3415532122816893	-0.603183464458359	0.2307382982827988
-0.558341457367	0.293851439671	0	-0.37796325785207774	0.5252709642296356	-0.004686777191015125	-0.7183209816306756	0.19936114525279308	-0.2707060095877777	-0.04684302251480463	0.8502247250261656	0.2429935880885637	-0.6688674257563563	0.534334639631879	0.09081772794341282	-1.1644842593728673	0.20828435500855252	-0.1882247359985492	-0.20448471815589275	0.8593980339431436	0.34676330800902916	-0.5136707135274703	0.5295446015741109	0.04220693872668191	-0.90796131046878	0.20364753526423512	-0.2270701107952573	-0.13808126049828104	0.8545886765300406	0.2921583467546044
0.816225770391	0.00937371163478	0	0.8955216776498207	-0.01427985494841512	0.1043031869940563	0.5716599132335821	-0.336707683571025	-0.20466184445911478	1.2272749617305572	0.3053638561840969	0.3907453262675189	0.7038684567978907	-0.020382241418916907	0.21938335162908795	0.2746012062698323	-0.34290897578125307	-0.12549478826365879	1.1330457995166368	0.2994258579276504	0.5322731824884084	0.7822551691990345	-0.01783073986611252	0.17325883300513847	0.4137764491474438	-0.3403235650103657	-0.15093864489281325	1.1600533099370325	0.30185979394900586	0.4700466539189182
-0.0947428886727	0.168505798231	0	-0.102467361927561	0.2615754815730804	-0.08097336244452669	-0.4328464887549995	-0.07056933701566562	-0.3661945749004366	0.2284173046769295	0.5916873457885706	0.18383098614940618	-0.16009849449160066	0.2658581021299382	-0.05418548108959036	-0.5733775263172705	-0.06679463907206129	-0.363588822826694	0.255088507084671	0.596481250713468	0.2273301665876442	-0.12204521676476389	0.2630301549478878	-0.07178043735860776	-0.48943833093158273	-0.06931959214952153	-0.36711249172017885	0.2441919559469508	0.5933500012551867	0.2007400579299327
-0.492233042918	-0.0269370703088	0	-0.5669349269660182	-0.07467811663297357	-0.10961967211772826	-0.9181241241466432	-0.416398007998618	-0.40121164384011454	-0.22325781498932784	0.26617402316774363	0.1610053625385657	-0.7846267974824689	-0.08577496581882847	-0.02142145901032428	-1.2278412625891948	-0.4276861191007134	-0.32335930396193124	-0.3575932920608594	0.25527483597720557	0.25540295969716764	-0.5506146995941966	-0.07382443416555455	-0.11669510368581136	-0.938625833616534	-0.41564725020795334	-0.4183049118609927	-0.1739414006390691	0.2671315188019066	0.1621289595256226
0.551457527708	0.845463591204	0	0.4856124420747306	1.0412918431229496	-0.10735947799518322	0.15498594437713403	0.7168879907090786	-0.4577678904047299	0.8264492942675953	1.3716104036359782	0.21747866332242863	0.8228867934985467	1.064183481259004	-0.3483946051267727	0.3634432004390045	0.7392591891070476	-0.8091617891388964	1.31602929164909	1.3949793053208612	0.06017382535566306	0.6507254415601741	1.0528466749810916	-0.22246286059824139	0.2732332045203462	0.7282649456283528	-0.6121640827194796	1.0492816974250316	1.3833311613884047	0.13277532764315747
0.123290055269	0.654483570079	0	-0.038818554944345905	0.46703837406636645	0.24783379055079444	-0.35906066677475923	0.1464237277100925	-0.05503676169296325	0.2833527419179176	0.7907463214827887	0.5292076730632451	-0.005971380399098168	0.4670207215959946	0.23034745642788046	-0.42993385645533994	0.1465195411366385	-0.1148706995811974	0.4201883281005238	0.7908441735272727	0.5439089678097667	-0.12693719487041027	0.4668652568626815	0.2933900111836926	-0.48903877968211934	0.146162493233472	-0.018811410048453693	0.23517926010212375	0.79048605863431	0.5815698073354102
-0.844133574061	0.712736092627	0	-0.8742388645297947	0.8949889508351091	-0.007962440894733792	-1.2335151497448094	0.5667568777159367	-0.2827525950615129	-0.5296654350649623	1.2259923933311232	0.24698724402286457	-0.9551299716813545	0.8968969069425534	0.01638912218481982	-1.445692348811823	0.5685226744117919	-0.27416580602979856	-0.494300585841637	1.2278987589025705	0.28290566907136294	-0.9202450709161529	0.8958885153923662	0.006076827897555518	-1.3494171293453987	0.5677704072461368	-0.2757779350530881	-0.5212169819339221	1.227071458186008	0.26679150187594464
0.841629130929	-0.663997247431	0	0.5541420259847752	-0.9534689625770316	0.22438891399855054	0.2199747410031487	-1.295447944763491	-0.07196989658856542	0.8908574010877677	-0.6176160271337955	0.49937676828395783	0.44396099299157166	-0.9561357432370058	0.28315050756306215	-0.006692986959118578	-1.2981404742069376	-0.05295231534360822	0.8905196497616625	-0.6201611545591391	0.5862833435852121	0.4722691417647813	-0.9554316464456755	0.26828136109512085	0.10666049273850378	-1.2974111825762986	-0.03574128216579782	0.8401986789504587	-0.6195417172877525	0.5481732345859806
0.654974723506	0.699132340652	0	0.7426277357582194	0.6967554687184947	0.055096725841013106	0.40255043607894897	0.3802265263051011	-0.2938383831590176	1.099518125957747	1.017400961340404	0.37576010767780904	0.7955033028189408	0.6933489187859562	0.019277218909428337	0.314098761620648	0.3764625719356767	-0.43605869512677736	1.3252081913502889	1.014961385229847	0.4084451316056243	0.7158004444903415	0.6983593656033931	0.07316092610897769	0.33218715908319907	0.3816182969653834	-0.3020709552379318	1.1248739617479921	1.019215671198203	0.4113547379610267
0.757317736652	0.0342790396348	0	0.8718027300533457	0.07577685972843108	-0.13212289929275498	0.5419479940841807	-0.24775385146986165	-0.4591637225877908	1.2113209479447742	0.3991023348066306	0.1707774614490317	0.9471552649566195	0.07986528525882021	-0.18208175460098247	0.505427128097112	-0.24415247799018072	-0.5802394486854778	1.4052730914465157	0.4034048897618954	0.17448864735313194	0.999094092962804	0.08254530249668648	-0.217248197935763	0.6202604249615264	-0.24124241127922247	-0.5839639007372124	1.3995632383918046	0.40586036586781493	0.11474912333687956
0.216508487771	-0.583833509115	0	0.12520680771142592	-0.43545168465982165	0.06517070072168736	-0.21141714143067666	-0.7818861311534913	-0.23489843028899765	0.4637378833233823	-0.09602795311206178	0.343703378118666	0.2817814443479709	-0.42068519234363966	-0.026184452814998125	-0.201907308310852	-0.7686618048418079	-0.4156430048828178	0.775961733811438	-0.0797682809170058	0.31697404105902793	0.10837514532709276	-0.4370129806871494	0.07460874457587105	-0.28391116578631553	-0.7839977370376799	-0.25030915728738184	0.5063968512358034	-0.09706430544043172	0.3706981105955671
0.416263098771	-0.189965393184	0	0.5575529838335666	-0.22169438750436155	0.0034906270376294643	0.2308176298633538	-0.551585020259811	-0.2986725772073855	0.8902226030363026	0.1038257408599002	0.28372380919799545	0.43016455739460574	-0.22418656372945467	0.07676017442211941	-0.009050608722032276	-0.5541368530414004	-0.2685815601026614	0.8721810407111174	0.10137802253307038	0.38758773447757944	0.487287169374121	-0.2230404154330796	0.0443872730739128	0.1234542004858794	-0.5529758204066927	-0.27145994931071926	0.8600705388244242	0.10246854420281865	0.33362441538082455
-0.299412065207	-0.639364196941	0	-0.12127889036256294	-0.6049660566011218	-0.1336086663305199	-0.47733969978717466	-0.9520567462781636	-0.4065510284201412	0.22545212726017103	-0.2626634517258054	0.11999930917106502	0.16088764887699455	-0.6126069050296105	-0.2488751503730722	-0.28332300400454324	-0.9597817302592134	-0.5619552330965655	0.5932332066184205	-0.27021750613467393	0.036597342986114584	-0.13733491375797677	-0.6045428912845576	-0.12762164111447488	-0.5320076544548866	-0.951659071809084	-0.40771869786108117	0.24449000042694585	-0.2622142725506245	0.13147283719826902
-0.957661828586	-0.731465772991	0	-1.0016650709964168	-0.7099538158414077	-0.05006759665470343	-1.4218871868737721	-1.0859019359081257	-0.3183041988162374	-0.6067608310725988	-0.3442902510173359	0.1986583866150818	-1.3439593436010704	-0.7285029781112847	0.03829491979419799	-1.9467779466408293	-1.1047036830739883	-0.23683198143526202	-0.8039568631978737	-0.36255064274951126	0.2899291194455715	-1.161919374468816	-0.7190632031918301	-0.005904112930895818	-1.6484031475452325	-1.095084725328697	-0.27523986774878056	-0.7186326338374573	-0.35331708671554113	0.24319023764963663
-0.22356393678	0.770359612122	0	-0.303750214554413	0.6484094062753754	0.13404501977847974	-0.631157865642328	0.3233382059931804	-0.1902502944848856	0.029752923381459438	0.9775847931835949	0.43473538127986644	-0.2589240934058603	0.6489065784452269	0.10717204548218341	-0.6715695228991971	0.3237226526786558	-0.26621360943615263	0.1769323805488125	0.9779846910140048	0.44131246208178665	-0.29205916310122265	0.6485618600287326	0.12717596451205052	-0.6510212420101383	0.32343919454488834	-0.21286077930803735	0.07709456872436421	0.9776910022311082	0.4392765104371026
0.129884586538	0.832514068112	0	-0.012313636243611568	0.6619163004699777	0.19479254483701355	-0.34444070906354884	0.3278224104185521	-0.16619693868300484	0.32887671603817753	1.0062632975783887	0.5286537497167452	0.04208792244328999	0.6645863692684641	0.15898598886140874	-0.41428438207971596	0.3301252692281445	-0.27711969200002334	0.5244159055041933	1.0092743978766714	0.5469878674544315	0.03176019733967469	0.6643066628088974	0.16580279296554362	-0.3493480110905859	0.3298593393344948	-0.22357145988706909	0.42887381219869813	1.0085438043339312	0.5215006735748121
0.858967688715	-0.826410015761	0	0.8872080739138939	-0.7049645929106828	0.010680777405343	0.5496313770835761	-1.0506120209686691	-0.2919153667745695	1.2328587466414953	-0.3673846821207203	0.2898871429638143	0.8236487648507393	-0.7005646723285903	0.046860502115612754	0.4249736375093682	-1.0465047018142992	-0.27894789810849424	1.2285066284201742	-0.36259999982908203	0.3428091641927619	0.7366594648138569	-0.6943900076145588	0.09477322124499815	0.37462075048485444	-1.0401869600645754	-0.20963310495073575	1.1076659107877773	-0.35660817817889534	0.3733785326825112
0.176430827457	-0.330943923695	0	0.2556488747224476	-0.4677580671603262	0.07199565538547886	-0.0668335515543402	-0.7952511642696085	-0.21042139553697228	0.5795419481969883	-0.14455085960189276	0.33471517797687966	0.2706482549296208	-0.4678500673949872	0.06420437785698373	-0.13937053401309235	-0.7953466991590261	-0.25341270916577435	0.6808379494321573	-0.14463924263875622	0.35327430125492876	0.255042167441801	-0.4677542867201554	0.07230974943472604	-0.1020970963390625	-0.795248815052745	-0.22388314577786186	0.616661292235137	-0.1445457384346745	0.34494186868021487
0.0135902445527	-0.0889503950014	0	0.15751310460752124	0.11466608303510756	-0.13270406870511137	-0.171282652816003	-0.21514585256132043	-0.44172841277807784	0.48857126646372534	0.44931914709644616	0.15336916145394694	0.34916066082456854	0.10184956805445754	-0.23182631263884737	-0.04869174147474798	-0.22827186696760324	-0.5773507297667875	0.7533997662122217	0.4368086265127703	0.08330323066219712	0.22866279457376856	0.10987890188560244	-0.16843278400688147	-0.1256130661912241	-0.22005032284804596	-0.4900635248517334	0.5889049056419662	0.44464863272302074	0.12757690777602404
-0.0401134547591	-0.796388383676	0	0.14823075856083587	-0.9096786742912248	-0.11764804555344155	-0.2038362848450357	-1.2818563819398578	-0.3699318464279299	0.49149617751766744	-0.5533007834218956	0.11772641481116602	0.01374266945666122	-0.9021735418443974	-0.06890507794202257	-0.4324808369162904	-1.2745439972713575	-0.334127892776934	0.4366153554428327	-0.5454906492358702	0.17517407037112673	0.011731062346414614	-0.9022749646594584	-0.06810713454490522	-0.3943115122231035	-1.2742998737159967	-0.3248759682216777	0.40090369074938415	-0.5454993143025552	0.16962985333971248
0.666320167594	-0.0194400764884	0	0.8602346581333482	-0.05893104906019748	-0.18337608850522333	0.5311851949925057	-0.3839601742027041	-0.5122631778543506	1.1985164347044943	0.2719401089082881	0.12050076961606196	0.8980490184097747	-0.061271625113106666	-0.20555411914040744	0.4662897980379174	-0.38680599176316577	-0.5846470242494903	1.3424618666566215	0.27002147031424056	0.13572514802744506	0.8557497521753302	-0.058757063952940336	-0.18041258750624167	0.5036844834661426	-0.383748152974128	-0.5189018939749985	1.2178133369376845	0.27235017988429927	0.13051864709038427
0.289975112589	-0.0546424945398	0	0.3098854161891936	-0.04179955766938872	-0.04397663678813216	-0.017899891194673907	-0.3687892349276803	-0.3575954134903192	0.6421990740713404	0.2866732529719743	0.24692823049937868	0.3389378498383871	-0.04126522792472371	-0.060706090182926685	-0.06359952750503081	-0.368280361850574	-0.41014570682045887	0.7500330435426404	0.2872388990705875	0.25692894055312526	0.3173164843647242	-0.04166592758853124	-0.04823386163854615	-0.034958192959739245	-0.3686606038124734	-0.37312847260919735	0.6767584655738204	0.28681971783591537	0.2510771421350339
-0.637963246856	0.0820011699844	0	-0.6615807900922157	0.07767017652318946	0.06723750842336676	-1.0317718387158166	-0.2638265811143153	-0.21893875555936768	-0.3059335191055994	0.4209267734959402	0.3322480278498653	-0.4829665173689929	0.07861565278062609	0.003596129722369567	-0.965251981654871	-0.26287271882471275	-0.3145879654546647	-0.023210421587241528	0.4218895443614821	0.2936642922569455	-0.5039453442735082	0.07850751190860031	0.011449535312580202	-0.913258514271723	-0.2629850924013584	-0.28829493451583027	-0.11367525344731524	0.42177166361681057	0.28826876943502155
0.00727301041977	-0.921242585831	0	0.23636825065761183	-1.0671303143270858	-0.08024845583673063	-0.11453650116921871	-1.4336259184830877	-0.36832184898854414	0.58726777620863	-0.7108891246205181	0.18630529740955148	0.1925029518954624	-1.064069426776307	-0.059721487647932586	-0.2349050957388487	-1.4309389112584316	-0.37070576088219037	0.6166549386512338	-0.7074334652547086	0.2229896801370105	0.22407005740498684	-1.0662719529655826	-0.07444552932713366	-0.14671869157172837	-1.4328619690647633	-0.3685735323977788	0.5955092252262657	-0.7099321703948265	0.1963508711852682
-0.680920521878	0.704358512295	0	-0.6958855350657381	0.6122713615501167	0.035097946207426886	-1.0316316449641032	0.28055839860484844	-0.2763048089980927	-0.36721132075272944	0.9533025151948902	0.3229256305043707	-0.6789531063037418	0.6128881654558926	0.027704607298390818	-1.1267169892594688	0.2809198425663607	-0.31297752316729915	-0.23883606930697296	0.9538455657514936	0.33800577976242036	-0.6719117396070697	0.6130630177497948	0.024765598035775938	-1.0628070632079436	0.28116029460473807	-0.2996104567785696	-0.293427317199052	0.953984429430531	0.3237498403667252
0.663208051276	-0.712722443686	0	0.62787954234067	-0.757781604890776	0.07673231413867097	0.2961652098811348	-1.0994244080357434	-0.21062041982754245	0.9622925404638583	-0.4231706357910954	0.3431742759904466	0.5850910111385317	-0.7564234501782576	0.09886409417664081	0.17954764137974666	-1.0981601314714797	-0.21331861747239564	0.9884724774169337	-0.4217565942688311	0.3840956737552554	0.6074394178168048	-0.7571157698547778	0.08730847892794696	0.2553423762224616	-1.0988085460851937	-0.20650593721573945	0.9621890367660364	-0.42251470782500056	0.35858822292746306
-0.862312093937	-0.863016166119	0	-0.8943154744929876	-0.749576923646822	-0.050203397856817975	-1.2923378645758572	-1.1066701773501146	-0.31163308682103896	-0.5178960426000248	-0.3993671953049193	0.19268249842340573	-1.036816102972153	-0.7478338667433018	-0.012556154943497069	-1.52875473907982	-1.1049371436414848	-0.2797720054963507	-0.5819103540574133	-0.39761367656478186	0.2341103884478821	-0.8959706539698963	-0.7495566306462339	-0.04974362562440793	-1.3254120669451737	-1.106654156866216	-0.3148650728850746	-0.4943318514028658	-0.3993413117769159	0.19613581987599815
-0.213511950282	0.906082874685	0	-0.049603666147601144	1.4813208856347646	-0.4751851856548304	-0.39041080484061913	1.1404840894907315	-0.8697251459067189	0.3056244285056964	1.8365194202441881	-0.11109276371090536	-0.0608829981366409	1.4806797566555217	-0.46707321789897066	-0.47112669316104583	1.1396349778791819	-0.9062182587730011	0.37997366284778566	1.836152451407595	-0.07178263442213338	-0.051433373092493254	1.4811525749426624	-0.47387686787893063	-0.4211084429110013	1.1402901217787416	-0.8854028819392971	0.33764826279989574	1.836505475984548	-0.09692065429952143
0.112280832115	-0.468946852054	0	0.1601381623594198	-0.3633138439371687	-0.007308739958328278	-0.17799382287098925	-0.6970935231094756	-0.2913353411831186	0.4936866334952228	-0.030331395591348904	0.25655613908097563	0.21883808078213718	-0.3643585975188853	-0.032984519777821124	-0.19568933647112008	-0.6981525792002633	-0.34119732124893304	0.6242792449873876	-0.031338489363781405	0.2498833081500053	0.13078280464171246	-0.3627936653418723	0.005213913913846633	-0.23652829036898998	-0.6965876715997883	-0.28431277451620185	0.49022049642596366	-0.029809036458344144	0.2734321873976437
[truncated: 306 more rows]
