# Supplementary material for: Molecular Infectious Disease Epidemiology: Survival Analysis and Algorithms Linking Phylogenies to Transmission Trees
Source: PLoS Comput Biol. 2016 Apr 12;12(4):e1004869. doi: 10.1371/journal.pcbi.1004869 (PMC4829193; doi:10.1371/journal.pcbi.1004869)
Supplement: S2 Data — Used in S2 Text. (CSV) [file pcbi.1004869.s003.csv]

beta.inf	beta.sus	lnlambda	hat_beta.inf	hat_beta.sus	hat_lnlambda	hat_beta.inf.lower	hat_beta.sus.lower	hat_lnlambda.lower	hat_beta.inf.upper	hat_beta.sus.upper	hat_lnlambda.upper	tilde_beta.inf	tilde_beta.sus	tilde_lnlambda	tilde_beta.inf.lower	tilde_beta.sus.lower	tilde_lnlambda.lower	tilde_beta.inf.upper	tilde_beta.sus.upper	tilde_lnlambda.upper	phylo_beta.inf	phylo_beta.sus	phylo_lnlambda	phylo_beta.inf.lower	phylo_beta.sus.lower	phylo_lnlambda.lower	phylo_beta.inf.upper	phylo_beta.sus.upper	phylo_lnlambda.upper
0.063386787065	-0.294422794307	0	-0.04564169058525398	0.014059360557065855	0.7727113175246324	-0.3760794622011826	-0.3191044491430325	0.49281421354631216	0.28251603908930567	0.34290066309771994	1.0332031372687596	-0.07196962973014745	-0.15923639699453984	0.770271554583978	-0.4697654615463489	-0.4928209688093055	0.4684243752402351	0.3209443587038644	0.17010750085033569	1.047433242690882	0.14244328543940982	-0.14852997429681838	0.6619399770838028	-0.20803842976107326	-0.4820720261895909	0.36301580383824544	0.49342987736864624	0.1806312930332692	0.9386362113268586
0.324391777948	-0.906440628086	0	0.647294611478086	-0.4401985630414749	0.6607748437879534	0.31659435199274955	-0.774693165777004	0.35299630069505716	0.9810829072108102	-0.10927961518591145	0.9469007900447562	0.4190311953048807	-0.5690956429228148	0.6926527392440803	0.003807891822214301	-0.901629831044851	0.37216306690379036	0.8289223147145617	-0.23986741865866537	0.9854657439078485	0.5589310956043573	-0.5624934802768609	0.6176670139017535	0.20750890455410145	-0.8952128034954011	0.31188171180945357	0.9133741735543393	-0.2337279597587103	0.900228024695042
-0.109295620562	-0.481546153106	0	0.17110089565239156	-0.09769909437445622	0.6741032539012458	-0.17333021873730872	-0.437278903098508	0.3440528205607833	0.5244900007911778	0.24301517075998189	0.9782806502359938	-0.02610411839371326	0.01384255512786311	0.6391194723014958	-0.46624134424399155	-0.3262599312534557	0.27986809935244594	0.42774069273789955	0.35526798159414114	0.9605329125702512	0.030061689727078712	0.010255348612623068	0.6088241134823047	-0.34270512982631485	-0.3294990157970323	0.27534323368593433	0.41390665079669625	0.35134250732052263	0.9133851017872084
-0.684626855755	0.0551462603352	0	-0.599134284976284	-0.08563821732886417	1.115660900066923	-0.9577585803397195	-0.42233866340215365	0.8363958074143735	-0.2528109848328146	0.2502488411522642	1.3751205289724238	-0.6558623928643017	-0.21459622938459275	0.998356180206462	-1.1246176885058463	-0.5525375535046907	0.6952038980404507	-0.2110967763943963	0.12251402190464888	1.2758598609209166	-0.5632502876652145	-0.2074758456908267	0.962567059115382	-0.9512471815101107	-0.5449469512752136	0.6733433562238501	-0.19179366164469872	0.12916806294141017	1.2307120935452365
-0.0254687978619	0.122809851229	0	0.046688066176123894	0.06448024562101627	0.7094823039710513	-0.2910329182665709	-0.2753115494514215	0.4199453966610306	0.38712137115185447	0.4021953120547079	0.9774710525200961	-0.04761470675107986	0.0892626513735614	0.618198843792594	-0.47635486518737113	-0.25241079238683084	0.3066768549355717	0.38295711597878396	0.4288901189056085	0.9006798811539757	0.08938157017332543	0.06958539375180053	0.5558717282565419	-0.27636913576319416	-0.2705788876502039	0.25627329168316304	0.4583423521130043	0.4076126649431147	0.8315827175698168
0.510969534517	0.767750308497	0	0.24326580347030632	0.21794091955544698	1.195980912862579	-0.10755575995851976	-0.10350958743697189	0.8274995418288118	0.6136211463359181	0.5419384578738502	1.5341309413742537	0.11123851817828079	0.4430830681291216	0.9372201395651252	-0.32918807969505026	0.12103380135801471	0.5053670230933176	0.5917000018085792	0.7674500747437797	1.3157610077583817	0.2630793802923705	0.44881870332004586	0.8265492056284227	-0.12131857196229166	0.12699265067153198	0.4289160089762843	0.6746740555404431	0.7730712392784594	1.1862691726659313
-0.0108346592494	-0.375883507166	0	0.062197701382552935	-0.1727410235414832	0.7383806028670699	-0.27345217935295524	-0.5118465168344836	0.44736430539091526	0.3981128383902519	0.16276448865343623	1.0084134067057067	0.047907068918449675	-0.23272175638251735	0.632644118105254	-0.3682795576971915	-0.5722961011900376	0.3216358250436617	0.4638880441138283	0.10327366247951007	0.9158815008776076	0.13585047641864043	-0.23688264482128935	0.5910424286459913	-0.2266723652679143	-0.5763338770521771	0.29194732045605726	0.5028462415011337	0.09897510387272156	0.866201823480275
-0.066215529295	0.618091714721	0	-0.40577177965345723	0.15810977430404102	1.2879806526021083	-0.7391136616757783	-0.17276009255761204	0.979992475176446	-0.0781853665350222	0.49744546064816614	1.5727868361860617	-0.3051205060415237	0.19668322918657083	0.989479485291393	-0.7470593602774638	-0.13461495253854916	0.6518496774848831	0.13261631386257405	0.5365949341531977	1.2968759342488432	-0.35318327535235555	0.19876312026507775	1.0098183728872352	-0.7266048327102124	-0.13245068229419504	0.6933781029569938	0.014434186301962831	0.5384602681178882	1.3013057961690635
0.750032662961	0.624829864728	0	0.9437929631475269	0.1824861052566507	0.6965882456950888	0.6025972832008091	-0.1402706428022663	0.3657560359205399	1.299606015454506	0.5062667131730427	1.0003162321169528	0.6933896766893873	0.3408170790952188	0.5160641468817228	0.2696587370698757	0.01757733451250297	0.1506408056446897	1.1361616913816086	0.6650185910186396	0.8418955698154004	0.8540496780832603	0.32522722564028106	0.41724177872942625	0.4789227218206212	0.002797102874264556	0.065506928256254	1.2492889561149088	0.6485997663799625	0.735771710235155
-0.623997411898	0.998840718911	0	-0.3730013084232505	0.43765036214125713	1.0290934698467658	-0.7081489522413579	0.10525541600602736	0.7306419273954952	-0.04266210999723735	0.7769622437503163	1.3050407720953814	-0.11963428351345129	0.5521091491458519	0.6484945270568029	-0.5740511897159728	0.21923956179979914	0.2951620524144925	0.3417015862272456	0.8919185071621857	0.9663491265740656	-0.3420161274418708	0.5688676732351771	0.746870077795728	-0.7166873698686518	0.23657929980992737	0.43446170493990605	0.02729254677297857	0.9080370978882133	1.034710782708307
0.266177519837	-0.833065899649	0	0.45196498680051717	-0.2689024246685763	0.8016238413968098	0.11198301717031064	-0.6405720882322814	0.5088132944768581	0.7971944361887238	0.08699672240437781	1.0720913083144565	0.3006326229538623	-0.30608629094291984	0.7671001114011405	-0.1303544162649542	-0.6779442477955805	0.44674895988270685	0.7336011556644427	0.050016430319116484	1.0552979488966872	0.39834432807179054	-0.30906948808831114	0.7152049580981593	0.022163086087140047	-0.6808710505226778	0.41066629129045346	0.7811094969273635	0.0469751324657103	0.9930782427898668
0.620434471993	0.804331900879	0	0.5729466043187808	0.29285520265425447	0.8577735368382686	0.24312350421682666	-0.027814394876445585	0.5403963389973446	0.9132525343272504	0.6150984322874201	1.1507755568469964	0.47456434341768283	0.5447054084535328	0.5159927121286788	0.03507428986683136	0.22160476804191165	0.14773738221639995	0.9348049832228283	0.8694658626957499	0.8423359332901084	0.5999855099046792	0.5308393606469302	0.4420375840625815	0.22387900845147762	0.20896949183199834	0.09693997356048799	0.9956023464397968	0.8543803636341416	0.7543215665353352
0.451108710923	0.97364296041	0	0.5037315799922427	0.22147796245567528	1.0742196216549553	0.16294742651079433	-0.11426064684333975	0.6806706715156174	0.8599576796616852	0.5709540452438342	1.4372577537269091	0.25825382376863565	0.5351400248107071	0.8215530033540508	-0.16823876182493333	0.19883556764757987	0.3874892289159511	0.7092836625846358	0.8848654317348573	1.2124201817162166	0.3439823254131429	0.5400268889115751	0.7615916562130142	-0.024073223370680824	0.20401931019583888	0.3590465973043831	0.7273931944329555	0.8894814209486478	1.131465354420328
-0.196366355575	0.357030010484	0	-0.2789750939354475	0.06126908652687088	1.2505632631167662	-0.6057773994988672	-0.26426692677034663	0.9623698041653588	0.04618216141997915	0.39038635555923545	1.5179383598128662	-0.23704796266724068	0.022936374936056807	1.0369912118082425	-0.6462399644595637	-0.30224480202571796	0.716331309545722	0.17311335119936316	0.3516342112818674	1.3297804496980492	-0.28245657298896004	0.026005433109109088	1.0577690292335358	-0.6471105558849072	-0.2988381866682843	0.7549073814139368	0.07826874224714954	0.3545143158016441	1.3377000174445262
-0.367645725557	-0.572950675871	0	-0.22721541791711902	-0.11518987565585982	0.8695336761220007	-0.5737367157973264	-0.457416233846731	0.5755778048596132	0.11513863543191892	0.22762647420246465	1.1418368098835756	0.036325619487636	-0.16787598565566797	0.6716226316060774	-0.3870228559692145	-0.5099758024942651	0.3373154690822291	0.4586274414921061	0.17485429600052668	0.9760940410141027	-0.06991298099136012	-0.1638795783573699	0.7222178708942538	-0.442831347011282	-0.5059278888714056	0.4120389166347778	0.301205048536665	0.1787388054384562	1.0080931001569902
0.434648286622	-0.995284870561	0	0.198401234040172	-0.1984781311686891	0.7058646253284906	-0.1448252338102732	-0.555653925683882	0.43073923480327836	0.5407366160550359	0.14927898871923118	0.9610559075803086	-0.10058341434431715	-0.27376247238144646	0.748721453505627	-0.5396141260870408	-0.6317271561699511	0.4642086423702138	0.32401551275061563	0.07482188300133628	1.0092636217031097	0.20269935014650947	-0.3057375796302561	0.6214179468795377	-0.16947299741224456	-0.6630554928975632	0.33509374535959624	0.5733483704445936	0.04217559058613663	0.8853537122559781
0.645462821063	0.0566919537196	0	0.4935145208633265	-0.40428739340628167	1.1143908474455617	0.1538613562487903	-0.7357843578314555	0.7777307737103366	0.8439708292648431	-0.06896276477707501	1.4246193027797596	0.2068367117942507	-0.3052513563585728	1.0519053444553979	-0.2167657996146371	-0.6361406740945061	0.6831592738176311	0.640744518409963	0.029415916395942737	1.385023891025	0.29704148724119533	-0.30584481201363517	0.9984998217866771	-0.06367674683771099	-0.6366593782323693	0.6532519206674179	0.667949639157228	0.02889158073194014	1.3155530348171796
-0.804431316399	-0.762192210431	0	-0.23167100031122873	-0.2597933817129883	0.7667214813395333	-0.6027923552424176	-0.6247488561142935	0.5026121873691893	0.12655877016546455	0.09465228435839683	1.0122501006272537	0.04017021436031569	-0.1400333960614394	0.48917852805368767	-0.4164132925277633	-0.5049665492338175	0.1877479992452651	0.47965565122829895	0.21438939183041808	0.7640242947723296	-0.08537042183058803	-0.13948468583416734	0.5392609260628732	-0.4905034319833998	-0.5044168248693489	0.2600244952303242	0.30697501976775976	0.21493648269629995	0.7969873817905674
0.298530849792	0.747307647801	0	0.04470620060753246	0.011917239198926946	1.301009200684689	-0.277116288779205	-0.30848894885149336	0.9908238764290287	0.3716245118323139	0.33371191672449196	1.589187153540634	0.04413905526838592	0.26231919026754735	0.9372591407761376	-0.3806391903108452	-0.058313019775599925	0.5740155554383212	0.48310392610558867	0.5843205893409128	1.263239224952101	0.09749034019958587	0.26419258338480767	0.905301065412419	-0.2628185938505787	-0.05646399152615256	0.5718731398382734	0.46852942875318615	0.585985535428741	1.2112465940628732
-0.440034513346	0.957030373547	0	-0.6018921821363945	0.3516869276783817	1.1887053390298232	-0.9382766589105671	0.014000686042411569	0.8681785788929157	-0.2697409408335779	0.6987599015687102	1.4847420224201	-0.46284767051249526	0.4775296740481404	0.9117027059403312	-0.8837862642968497	0.13979680501975048	0.5622229910287234	-0.04050985322645663	0.8245874910588976	1.2298652220945179	-0.5043321851315017	0.47787257959387297	0.9308581050994564	-0.8750304153647059	0.1402219848479818	0.6000890345254959	-0.13841775648370339	0.8249999440895023	1.2354222513295088
-0.799638621873	0.707876219195	0	-0.8223538018292001	0.3223624182984182	1.0370098567634178	-1.1578380698082622	-0.011878597841501321	0.7322281010657067	-0.4908920356892972	0.6638421434682823	1.318726230154676	-0.7396559411574515	0.28943349956135506	0.8815462834557486	-1.1529475523277106	-0.04519286857534996	0.5511198592258596	-0.3247141777007751	0.6312561281492053	1.1829640042054061	-0.8368328416991878	0.2958883270454559	0.9224777018407346	-1.2084221860818833	-0.03862238399051694	0.6091827166744324	-0.46837035474634026	0.63736600013231	1.2109874698440184
-0.206607645338	-0.837309166464	0	0.09291544512876947	-0.3123743479401342	0.6556349723592491	-0.28025702000893804	-0.6989530393104771	0.41136881381223045	0.45299557546196006	0.056789344652166084	0.883260728486367	-0.1037284599152662	-0.2715419727659902	0.6500593092890975	-0.5685092105765924	-0.6570544048256844	0.39405861657351404	0.33089793822256025	0.09645886776759095	0.8863829393996105	-0.07527032855266222	-0.27432545514255763	0.6416210762226637	-0.47825135079563186	-0.6593107519698991	0.3939912627680337	0.30890068824201233	0.09310622760227427	0.871855212164156
-0.379704861361	0.45966349652	0	0.007886488392472368	-0.13384051274045392	1.1158634949474324	-0.32738707384383026	-0.4690826005044134	0.8253061784897864	0.3445187516452173	0.20390092573943397	1.3847405361562373	0.043269074358704966	0.08939516955514237	0.7951021997323444	-0.3521729790859424	-0.24680321714416317	0.48065257684709367	0.4440088264701626	0.42817427236665623	1.0823272436678921	0.032296719717589996	0.0913258028399885	0.8000202809580759	-0.3313676783699864	-0.24383425679381157	0.4963584105310694	0.39925965005312997	0.42898993090914295	1.079612902001921
-0.450572313161	-0.0940436303642	0	0.18744061277534613	0.0016197388630742693	0.7130445039956501	-0.18821751322104255	-0.3521458703995343	0.4499717216536579	0.5501538022567375	0.35225663652407757	0.9571306727064826	0.5852148865181448	-0.06872795211189363	0.45311494938708125	0.11590753984607684	-0.4254627257800678	0.1568752121271429	1.0323024556988505	0.28507929627312384	0.7242820150357118	0.25067196329903396	-0.010064680297817012	0.5576844094608813	-0.1520413823163261	-0.36356046722866536	0.28913887313043185	0.6361052232720513	0.34032877948183166	0.8064979887256899
0.584683062371	0.722719807274	0	0.10451192950136279	0.36932204529257606	1.0980083494869126	-0.21569379750366902	0.05011958872222641	0.777003442347188	0.4313787229174753	0.6940993557030237	1.3955481131957788	-0.02700416981006643	0.42983764626833176	0.9025537120358531	-0.4751838235920232	0.11033633412764426	0.544467888354094	0.4264650850085516	0.7549654593238133	1.2247065622771613	0.12860592523196232	0.42436516023894677	0.8181924451199837	-0.22135041609522305	0.10502507739468457	0.4900958330691728	0.48516897814528337	0.7493368012596687	1.1206083016919106
-0.733158891595	0.0417310568284	0	-0.5805191894572204	-0.13054535907172904	1.0612526947004723	-0.9507850609662373	-0.4731502389778147	0.7646125594271477	-0.2248490828412133	0.217477375008153	1.3351035006475038	-0.375205902766945	-0.1979804400174397	0.9389786245501405	-0.8139149772816627	-0.5409816269657445	0.6236219101041871	0.048515262316261715	0.15044222759633863	1.2280796442886712	-0.5779037394319316	-0.1898001741588576	1.0069301793338608	-0.9818223554465364	-0.5327566804379416	0.707413326190609	-0.1915295356007065	0.15844033029183402	1.2829869948529269
0.301566476299	-0.305893970801	0	0.1626688699511021	-0.04454857081573361	0.7646661696814779	-0.17214909072874635	-0.3810449252743543	0.453893816192917	0.5037329598774191	0.2884138785411104	1.0523280890780327	0.10894823497356239	-0.22796195994000296	0.7008187039397855	-0.32609193691505345	-0.5649213221934125	0.3580805319411906	0.5526868152312353	0.10551284656641395	1.0083031738924384	0.28659151083712703	-0.23524337861657144	0.6020775143291933	-0.0868121478916503	-0.5720740031332804	0.2736173263576077	0.6717818569884074	0.09807379257576093	0.9016081552430483
0.743727671421	-0.443180369567	0	0.5085404476862314	-0.11613374584732417	0.9522034484901699	0.16327737730030853	-0.4434294018200538	0.6182866134732701	0.8686671452285553	0.21168752006375618	1.2585027748361213	0.2550157050672379	-0.18540635922914686	0.9731540814428687	-0.19037178439405733	-0.5146928766920521	0.5969152090546571	0.7249525564830984	0.14445961139045502	1.304606040342779	0.40254213493259566	-0.2024815613013215	0.8844304874169414	0.011456317297562822	-0.5305173559179731	0.524561722153668	0.82002699093936	0.12609310775507707	1.2065520779655599
-0.962851344909	-0.918673452649	0	-0.2741431150724384	-0.22984678336803882	0.677228672417748	-0.6697530014473047	-0.6254524680416649	0.4041690890777673	0.10542736979861483	0.1497279165784417	0.9303028760012133	-0.16765713193581402	-0.41173636443372524	0.6121911908430921	-0.6317227110163414	-0.807100127024477	0.3200684176711056	0.27484946852680037	-0.03243156233599228	0.8794641601518992	-0.23088077625611575	-0.41232079889092793	0.6349301508591774	-0.648884793589296	-0.8076792717829858	0.3572622832946166	0.16906648634866786	-0.03302042431547247	0.8914487782624336
0.361993540222	0.116711472194	0	0.2524807844146657	0.020578803472501135	0.9810142252768199	-0.08045702468304776	-0.3111987510272371	0.6758189877165305	0.5911239430594082	0.3564605412902164	1.2628514684061496	0.2507649721621851	0.19349815864139466	0.6610149664243934	-0.17772785064411473	-0.13930457968065135	0.3212545583424315	0.6888171687568588	0.5308554759829832	0.9673784125824563	0.3844142811938446	0.1735449574618687	0.5938390229866025	0.003888614955638532	-0.1580339394225781	0.26311380049819183	0.7751640088339011	0.5090237925861435	0.8957951485766998
0.89300510834	0.87687759947	0	0.6658054700751892	0.42543573343460667	1.2619401780766142	0.3221180013449214	0.09978896751229749	0.8809869400410887	1.0266734454112312	0.7599468027303729	1.6132918957035205	0.325646837000273	0.5943178752527587	1.0910186439592064	-0.09772884561680788	0.2689065460391467	0.6871165421305735	0.7687076639015211	0.9286001971829103	1.4547411874273506	0.504418603913946	0.5967852423453532	0.9708457997144494	0.1414420766501635	0.27139427637698	0.590120894371602	0.8836162650201347	0.9310487547853943	1.3201989937720109
0.81970235481	-0.915990936065	0	0.9308309019032965	-0.5238624951815853	0.7514214111115999	0.5976393570687231	-0.8928041128881513	0.4682698043268545	1.268090320655706	-0.17143861396552382	1.0135331122073095	0.8438687485551344	-0.6227623025326233	0.6790677586326193	0.4229253610081461	-0.9917201501962405	0.36887905178559344	1.2620620205946604	-0.27030836187014595	0.9602475418195083	0.9577249258006386	-0.6238817988814164	0.6183495393114198	0.5810624501096217	-0.9929252904503836	0.3162652815916465	1.3409418874018901	-0.27152435849983836	0.8936896578933231
0.498269646782	0.40264963519	0	0.4017941075227405	0.49399009144548484	0.8898220925460032	0.058763208826116166	0.171300891213072	0.5178213550917411	0.7602593554940539	0.8199212915024361	1.234502292158876	0.21645574411904492	0.4773499261826759	0.7088295146009609	-0.23754653322311056	0.1518933335222163	0.2721104977118055	0.697501851021859	0.8065643928622703	1.0967494558977384	0.31688711360767163	0.49094021614576616	0.6354218261686209	-0.061823910342895264	0.16734569270577104	0.24638780316664471	0.7139417037348611	0.8177600729371521	0.9916725642991958
0.797676575936	0.367967863831	0	0.49239312879174596	0.2577202462402436	0.9159019058226227	0.1551761386056511	-0.07123131390374673	0.5704919552843009	0.8401408657682232	0.5889210737432482	1.235612494740967	0.19026793506661366	0.4082066749808296	0.7200676332510142	-0.2316663456781597	0.07968716008218497	0.36541370381804544	0.6155703399874709	0.7390266259843988	1.0422927273880567	0.46299992028663456	0.41950869564312304	0.5570134108985505	0.09716610033813508	0.09110960637505895	0.20876071637899044	0.8375653017611608	0.7501666482466076	0.8772971163955051
0.310723729349	0.424715305032	0	0.47981810153158094	0.1557954453060014	0.7575921047385236	0.15686930237529936	-0.16402185218979504	0.43346897855859073	0.8115435968403029	0.48260788307219604	1.0571733836604327	0.3066165905875226	0.08651847199434964	0.7095176695498511	-0.13168838847877717	-0.23486400600691554	0.3314118630373818	0.7653685809364615	0.41473507250695063	1.0463814896924692	0.3135918833990603	0.08585863414234661	0.7055317310929297	-0.054061438380621905	-0.23468457413942595	0.36212780855399695	0.6946746872819999	0.41325056026855495	1.0192575229254324
0.805420301239	0.280282399586	0	0.5489254177198094	0.18542511395363817	0.9045020539904428	0.21390887447566884	-0.13358490986939373	0.5544692422998093	0.897624097463907	0.5066564214118568	1.228310042178882	0.37375933585130905	0.2089041444914525	0.7689846797326082	-0.08566463339833978	-0.11073808127273642	0.34879015411985903	0.8551144683879657	0.5307345552120287	1.1419736471842616	0.4596130809350579	0.21437635753401435	0.7095689429721115	0.07886018024155224	-0.10476702695260437	0.33291547546226896	0.8606423094857666	0.535728214277401	1.05189172950652
-0.255101474055	0.0758575674636	0	-0.20123385803800564	0.14838179794783948	0.8893018779890102	-0.5260551584310005	-0.1766399574434968	0.5848330248113106	0.1259535655667774	0.4760499872705368	1.1719435546711967	-0.2814169450921289	0.0868577425838497	0.8149950629367734	-0.6644738347127727	-0.23790591775383227	0.49332199243451064	0.10662082068851238	0.41474455024392176	1.109399532736822	-0.3218367046463196	0.08776259879862529	0.8350243590400769	-0.6819278323046827	-0.23710413164142513	0.5249162529588475	0.0393775614964611	0.4155252203665129	1.1211467896188236
-0.584311792618	0.17425100939	0	-0.7108220813911086	0.3101681220737685	1.0912935824518264	-1.0793779410898945	-0.03207744114247474	0.8428191354029546	-0.35775703728587954	0.6467270738394062	1.3228460884590694	-0.698707935122953	0.25675480427727926	0.8973248340829132	-1.182898507605078	-0.08596042843059729	0.6355751697582084	-0.2458193885584417	0.593850355898815	1.1386109985487494	-0.6952654719892897	0.2564758131485777	0.89637342347491	-1.1157172264926731	-0.0856002019011756	0.6434182724932516	-0.30158327000658947	0.5928774490684972	1.1315817743782437
-0.982205835902	-0.697953652272	0	-0.5581793979562423	-0.16104371362428724	1.0686640130616427	-0.9438777521789766	-0.5396113438309098	0.7891345278089805	-0.18660701444203515	0.20600657866833755	1.3278264467602794	-0.40236436595111674	-0.1634006804638938	0.9104141225999213	-0.8647731032713006	-0.5437531041046028	0.5942444281006914	0.04635870941686824	0.20557197457195625	1.197298081944697	-0.4989771682975822	-0.17729016299623288	0.9522426902421364	-0.9173735928890416	-0.5563493843139861	0.6584344838893925	-0.09678039613986	0.1903011067563367	1.2229183083820567
-0.33318322394	0.579246317852	0	-0.232785672317258	0.29017013980317763	0.9709712927150869	-0.5617034557424024	-0.0388088787560153	0.6824348029012702	0.0970955000710339	0.6219908250187941	1.238369457604659	-0.044147875580267094	0.3178560636654196	0.6392138126042876	-0.45969875590018905	-0.014590799433531719	0.31803702059205424	0.37950700669365195	0.6532300590234627	0.9301540815792669	-0.16464126473659338	0.338575953449057	0.6918766327874539	-0.5333508937256722	0.007711274109545186	0.3939537462488429	0.20597122255210715	0.6722782390484396	0.9663184486210629
0.436998845543	-0.323488059947	0	0.48772200719161773	-0.2821157666193073	0.9574409433695465	0.15877257836094152	-0.611988647760906	0.6641904480736737	0.8205787891361208	0.04626955340480851	1.2292731671109722	0.29624003283463934	-0.2362052459063278	0.8431054197777187	-0.09524475287840262	-0.5658400505568298	0.5303930815789751	0.6885548960968357	0.09191871078601033	1.129578469571181	0.3500610599570618	-0.2400859228036284	0.8157912271959391	-0.0013031986528037193	-0.569492457172213	0.5137902200001934	0.7055966713813028	0.08780179206187325	1.0944323369781195
0.241076216633	-0.917594100988	0	0.19890416192913762	-0.32449939541621564	0.8851691553261322	-0.14537911822113284	-0.6808905747663043	0.5997637018694114	0.5408287194673655	0.0225806903052216	1.1501438321376274	0.06929170791344531	-0.37946993583527344	0.8334613313660851	-0.36721115981459856	-0.7355710441587147	0.529016420663078	0.4941248929447432	-0.032701151228395633	1.11129627218982	0.1629809759722053	-0.3770981199313537	0.7903272730119986	-0.21394888942009269	-0.7331634007033995	0.49862686880740864	0.5350894369638608	-0.03036864892295011	1.0595833840061926
-0.672278908649	0.963828140251	0	-0.26423122797746834	0.24742036215810836	1.137770845777098	-0.6138002963307764	-0.0887930035164056	0.8310377999654388	0.07540287065482366	0.5910930339505873	1.4212819343922454	0.13190714232547454	0.32135600887622046	0.7693401988818468	-0.3396734670464984	-0.014937946055693162	0.4125919664195734	0.5894255414728725	0.6651109036730904	1.0935338040123035	-0.03971883263372577	0.31645723002958226	0.8461778126929448	-0.4249917964698154	-0.019742189383649085	0.5262523693157156	0.33171884163481324	0.6601170432833295	1.1415415995359308
-0.420938292728	-0.210416034023	0	-0.23448581793203424	0.0764652889689027	0.9659525596407977	-0.5923972671576994	-0.2660214669717143	0.7076546521384864	0.11191528922653242	0.4142500185958774	1.2063444736169548	-0.22419550679688674	0.03887015714108553	0.7984284694351773	-0.7007536909564699	-0.3062615300328905	0.523567042457672	0.22675354448830343	0.3792926463604879	1.0508416406965506	-0.21601269709042173	0.037888698698149516	0.7959549573569235	-0.6111958469761541	-0.3058967078891992	0.5342931372943316	0.1616903815035837	0.3769836901925047	1.0389300760602043
-0.0557145690946	-0.798597583863	0	-0.15266905430615813	-0.304343903596359	0.9358870500172548	-0.49549832376667946	-0.659186607612261	0.6534248784637697	0.1895748124954786	0.04186900224363292	1.1978118335498256	-0.15563539390344336	-0.34977680817488943	0.832740848345284	-0.5861627592480527	-0.7052934700324156	0.5179328590708466	0.27793170765223063	-0.00282753709930694	1.1168325782990878	-0.23583525688966286	-0.3443568004037478	0.869737315085527	-0.6031058488804454	-0.6995554505395444	0.5836434654719636	0.13167375129743206	0.002248783308244236	1.133480695230358
0.096968593145	-0.413185997085	0	0.0190309144836643	-0.07177960956468418	0.9523426165740658	-0.31433841338392365	-0.4042339113109584	0.6271220052919764	0.35716325825900647	0.26227543061163083	1.2539857720115484	-0.026664678002006042	-0.13334250461698768	0.8819539511605713	-0.44678209277211733	-0.4653637432350956	0.5232554871828294	0.4027052746130359	0.20029129062175394	1.2064417850757925	0.0194891528079107	-0.1313564330486993	0.8551903458861958	-0.34442264347920976	-0.46330395972973715	0.520245659214359	0.38999394126245224	0.20210900596596545	1.163350049247987
-0.043870661698	-0.520587832723	0	-0.1042438815944846	-0.3545559332179752	1.012496947314445	-0.444562462897776	-0.689431525828184	0.738032820170152	0.229589194370813	-0.022854041017194654	1.2678764453960858	-0.03456475919414706	-0.3867933044001265	0.8510157144282214	-0.48401982324291926	-0.7217236737991881	0.5431385125342632	0.40529597532931	-0.05502599480571728	1.1307729143412815	-0.026815481360393596	-0.38691964342080437	0.8476817670805704	-0.4008280755722855	-0.7218164974014066	0.5615594933039113	0.34262800719110525	-0.055155074397251196	1.1120573926964916
-0.903487275423	-0.640826301917	0	-0.4508273236070054	-0.20899896949226252	0.8078686992774964	-0.8449842900123544	-0.5675513271600816	0.5094499536999003	-0.07398518816280143	0.14840497353612558	1.0839689250136955	0.12997216205807757	-0.25619055840883026	0.4781099012568999	-0.34862568752031287	-0.6191725471796945	0.11276994421794913	0.5950476810235892	0.10563541706698475	0.8093312108742968	-0.23848315129169484	-0.3182625920977912	0.6548597482794541	-0.6621716145509368	-0.6781349128685389	0.3382613839303969	0.16824124213383782	0.04049939265599374	0.9462899257592787
0.0461004634002	-0.858274231811	0	-0.09984971201848662	-0.4493858741933326	0.8376887234472506	-0.4366917311469466	-0.7995767233750305	0.5634488125362868	0.23426814396821208	-0.10896533890660372	1.0927708435786045	-0.20085210640019527	-0.4765718165277845	0.7305425449513399	-0.6355935218761347	-0.8270635116250245	0.4289650650935285	0.22536203792529433	-0.13584766910548654	1.0048998645423401	-0.15406142764217892	-0.4746621832785304	0.7090272463516223	-0.5198289303533113	-0.8250409038386	0.4274483709446462	0.20813589636674903	-0.13406539955581895	0.9693808143634339
-0.19366170711	-0.342958579969	0	-0.30688786786939143	-0.13791043203803244	0.9755890136187382	-0.6598896107287614	-0.4887446733177055	0.6854187873643658	0.0399244940829948	0.2080146921989115	1.2449623750197267	-0.2783371846424814	0.03216984331265884	0.722397208126015	-0.7319225760493888	-0.3177334026873324	0.40645495266683074	0.16405552625004974	0.37716985413201276	1.009559008554417	-0.2801316728518023	0.03214979248409819	0.7231663769300298	-0.6698529687918202	-0.317738035576007	0.4270186739978953	0.10236538247858265	0.37709126085617184	0.9962447502799782
-0.170556782057	-0.801199323523	0	0.27539311351696283	-0.10534503953649255	0.6875985246022945	-0.07105288026502253	-0.4713153416230299	0.41349030618858335	0.6223127704313675	0.24948066162500088	0.9414489223615439	0.07972702774419499	-0.10276108213582423	0.6064364612242941	-0.3463397410699885	-0.4745308054738381	0.32967194175457454	0.49766260032294213	0.2581872447338293	0.8598934204420235	0.20098788113163368	-0.12830065912152336	0.5597958911705034	-0.1728862891340558	-0.4978402985424504	0.2886777256249028	0.572799957003168	0.23031828839254795	0.8100571198088081
0.817315108794	-0.0519906977254	0	0.5214718947020319	-0.2895336061861004	1.101085452609845	0.18603911991315664	-0.6135005000524925	0.7772852923149617	0.8686407665706595	0.035324323255332926	1.3995341060988733	0.40404489766075186	-0.3792359324905605	0.9868906431640846	-0.04044069026974013	-0.7021404017556485	0.610457201675486	0.867040004233919	-0.055392243010986546	1.3210102484438888	0.40533815319191446	-0.37927855234873403	0.9861225296927782	0.031409320913304055	-0.7020826717365298	0.6479110866538013	0.7922520086704947	-0.05553566934653953	1.2944751467458488
0.681696665255	0.952458915298	0	0.36802878179015486	0.348967944823486	1.1167377572460497	0.03608910296902	0.031797138156747035	0.7628699175976149	0.71397803877098	0.6728395345267115	1.4436710136929478	0.3634628087772346	0.6098497299273345	0.6942881575817269	-0.0700094362100149	0.2924887571267107	0.2753389757301323	0.8256541362914079	0.9337839156017309	1.067232121675616	0.42538935724090343	0.6114263737075438	0.6509918220933978	0.06721434655373652	0.293847932046077	0.2781371004485491	0.8017660502236945	0.9350437910018674	0.9929699852995881
-0.312696812684	-0.041826961696	0	-0.04524344822440942	0.22834045700036407	0.682634519696145	-0.38552353496654584	-0.10474886069418454	0.39673585104399794	0.28932335924143227	0.5627371991254101	0.9479650136644979	0.10297473772993486	0.19156732191079745	0.37656792009694207	-0.31991708923450135	-0.14163042389659625	0.06238343367452522	0.5165020911824049	0.5261050994391973	0.6644252410296893	0.025702355531691225	0.19460471630223228	0.4095283884312244	-0.3457218497569554	-0.13850627036772126	0.11432928098304626	0.3881534874401072	0.529036106433404	0.6828084738371716
0.399190582301	-0.146929352912	0	0.043342932406482286	0.132615975049918	0.8866303980866009	-0.2917912568302937	-0.1989296441047474	0.5595077216272653	0.38611586461973985	0.46628808190696774	1.1891048503801058	0.09514878460115324	0.08938520343876374	0.6906003324309495	-0.3551882800040829	-0.24201934420572405	0.29732948804148146	0.5713645027030934	0.4232311180622667	1.0372427646583227	0.057530173560603345	0.08992047952462029	0.7129678383270425	-0.3219004861169218	-0.2416854829430934	0.3637991964396045	0.4515825405251301	0.42355070735224193	1.0307318166196884
-0.131656329092	0.221773946888	0	0.08459918482234113	0.05322466071279795	0.9895684558780026	-0.24557157579146952	-0.2753218372553806	0.6611821448822084	0.42033488695215165	0.38374374684608775	1.2945304236055248	-0.2767723705541593	0.061480925816100145	1.0208039920536176	-0.7006779718963799	-0.2675820724755427	0.6769494603190398	0.14787274373853287	0.3927419500136261	1.3333979465206536	-0.005781154988651264	0.08630822314219314	0.8671280358528748	-0.3611524721267859	-0.24214599188061514	0.534610931478149	0.3534017761002915	0.4167984893489557	1.1745785596634513
-0.396193767561	0.469501982437	0	-0.01921274144802207	0.0750102086447124	0.915426751188923	-0.3502690020054967	-0.2528887158430989	0.6305785141581247	0.3087155230039651	0.4060957963048383	1.1796074646036336	-0.09709588045900315	0.12891318621515982	0.665581921617021	-0.5546421649439444	-0.20049275099708655	0.3522919254040312	0.35017551363341315	0.46166778711466194	0.9505445579914164	-0.26717110412911066	0.1471267421795375	0.728312905923562	-0.6541391506467433	-0.18138928307214652	0.44166693201266616	0.10838222959159903	0.4785120260534301	0.9935759732838589
0.788799556429	0.839377688863	0	0.4592040215024127	0.2432429309202446	1.214005407678934	0.11687570848773761	-0.0775526939148195	0.8438187669054545	0.8189543995162251	0.5711510176738603	1.5549572250817978	0.1811711963105566	0.4646840552403833	1.0491203755835379	-0.2730216647605381	0.14368197277504513	0.6211216691051289	0.671982400434429	0.7925010011027751	1.4240812762025332	0.33808589114022936	0.46247353812074743	0.9425134035491937	-0.041458873305879426	0.1414945722880271	0.5532910340996634	0.7432898303285982	0.7902587667897565	1.2950689847357681
0.253484093614	-0.248857307343	0	-0.08071026749293635	0.051858736289517794	0.973079994032698	-0.41912307464033965	-0.2879476954183753	0.6497460622199511	0.26182737808953127	0.3897733615782107	1.2731471577104534	-0.34394096869803964	0.08835487556756827	0.9200079098265141	-0.7862369762118545	-0.2530298568595675	0.5552254168282451	0.10607148125626908	0.427897663983824	1.2476179604025666	-0.29674292452518314	0.09414108565299496	0.8924430517286607	-0.6735535853073455	-0.2460787943590025	0.5570456145828775	0.08607737589185784	0.43245700657501324	1.2001499255978867
0.949121042959	0.277757035001	0	0.9379742685838421	0.04876478246397084	0.8047861368242122	0.6044466536232384	-0.27151209268680343	0.4755883382421706	1.2853835012175163	0.3659537282787912	1.1083164035370534	0.6595969211189662	0.1582844895405812	0.7001834332293293	0.20093496622678564	-0.16191359606245476	0.31450932115279073	1.133903640511779	0.4756014022549231	1.041428261897635	0.8729419570257909	0.15636524087179077	0.5611487290354263	0.4921358982675832	-0.16373710431152363	0.202614787399169	1.2747793747232978	0.4737579391300293	0.8848124368050522
-0.868330645445	-0.83066086176	0	-0.3514571203652647	-0.2919509719858988	0.7506641494322349	-0.7836550572853866	-0.6860359248221756	0.4958440858742136	0.05255059710939321	0.08511616676411742	0.98724509720658	-0.2767959368601923	-0.5131470261457733	0.6935380073991698	-0.8060329775245169	-0.906737986188905	0.4214676312852665	0.20448701822975895	-0.136662669643897	0.942801294071814	-0.26954914815203745	-0.5123388304433285	0.6913915186334215	-0.7201266518010472	-0.9049948423028785	0.43210388571950115	0.1491280783978871	-0.136963529430049	0.9315830507245683
0.499739143566	-0.877687686908	0	0.2470161121960998	-0.26690066947945057	1.167805403114458	-0.09062403259517268	-0.6353537240783553	0.8855531935884674	0.5866442402045225	0.08645897857409954	1.4293413815000202	0.2909654797600978	-0.31137913307522963	1.0495806278294004	-0.12422343946517503	-0.6799860100782995	0.740272809583808	0.7053123521695535	0.04212713214889739	1.3302822190165906	0.41769123912511347	-0.3081570699601114	0.9829210174614745	0.05392131467025176	-0.6767543218278238	0.6854656535726925	0.7850366484761081	0.04529040765808527	1.2562641694158416
-0.984297989337	-0.212384096437	0	-0.26511911911580394	-0.30861922271845843	1.173756807576573	-0.6413897749862225	-0.6493544827242562	0.9116328183416743	0.09332180476054498	0.028175504343019436	1.417590573685704	-0.16852019308052696	-0.3094367713176459	1.062827288473693	-0.6428835813492152	-0.6502155661087049	0.7817543344824144	0.27234650239496094	0.02741418250691182	1.3216387132181953	-0.11889564402357249	-0.30862626073574667	1.046588397526871	-0.5228930450017548	-0.6493878685395398	0.7753739232935302	0.2636493559821132	0.028204846078762388	1.2982314337499743
0.0380074574027	-0.102911428807	0	0.2196100733766412	0.0342521139770319	0.672253612095226	-0.1121959019045877	-0.2977501512283011	0.3436570350706529	0.5534419343241944	0.36933904481643864	0.97804489534555	0.463118268322909	0.21972660549661013	0.22874846673548702	0.008008902000385926	-0.11348228830701668	-0.18139329963577547	0.9290326235948029	0.5560236671892016	0.598082444578496	0.31315215917339706	0.20090647352797966	0.3255059422952103	-0.06332280798629755	-0.13091781901707739	-0.029618302606838606	0.6973486654238191	0.5358696740444674	0.6517013066921333
-0.0227623911457	0.169777403987	0	0.14453416831881793	0.03474201193303695	0.9618898516571757	-0.18192246603001835	-0.29272677694375926	0.6568217178510988	0.4712500281751553	0.3674328212537262	1.2445914625773962	0.180512930670573	-0.04756532134451391	0.8483440660023266	-0.24872012916291747	-0.3757499885062569	0.5130687105685175	0.6068301106368519	0.28643228838333723	1.153520931713829	0.054264891995251655	-0.038403049355347135	0.905771891025795	-0.30402231408457575	-0.3664848026597538	0.5997298961952509	0.40992477146704004	0.2948793167281076	1.188373123179815
0.358605134744	-0.153923852985	0	0.509690978567583	-0.08657408067763718	0.8104591224948078	0.18440860381608074	-0.41202866503290386	0.5211832753876978	0.8371304875083725	0.23959748182818644	1.0788911482065973	0.3767621435650885	-0.119607394787474	0.6918735612560218	-0.054713298517804945	-0.444021829942129	0.38266115177832133	0.794895019368923	0.20563257182613673	0.9753700301683758	0.6155108027942867	-0.1320450664093817	0.5804234453014634	0.2576332428832311	-0.45628802100680843	0.27759156003685886	0.9728857590841259	0.19294378260622452	0.8604148503214444
0.826022106476	0.933212735542	0	0.21897864223629795	0.49223831672307294	1.2446563061690439	-0.10943308205057266	0.17394764105730395	0.8940709560139494	0.5596016891127715	0.8169298856772685	1.569337516842073	0.12848222335937037	0.7379331920913866	0.9904705134562135	-0.30772527765856256	0.41976613429453	0.5842120849439574	0.5862576805446008	1.0627356621607502	1.3537613103682833	0.17143977933707238	0.7392951623144474	0.9618915918668098	-0.1953204216748662	0.42113416829685835	0.5952779465785362	0.5521065108991209	1.0639305294766612	1.2980682712984033
-0.263337087331	0.976918116199	0	-0.11715054150122371	0.06530693032987007	1.2939606015909877	-0.4555987969689694	-0.28748781757957914	0.9534088736363835	0.22941505907862758	0.43255891462302093	1.6056509602182534	-0.3845545196293961	0.522701624153391	0.9949516775554169	-0.7856625739059454	0.17204369238937922	0.6399988061322994	0.029402335421060022	0.8878422846218438	1.3171068141978757	-0.17885497898227032	0.4840514893538572	0.9010934862565461	-0.5445250662331236	0.13526728001024438	0.5461046913827378	0.19446385223975587	0.8475825762299874	1.225513657757204
-0.478166929107	0.554200309017	0	-0.5717442413951831	0.031004274869853975	1.2469395369085714	-0.9135669804732873	-0.30662378279328006	0.953301040961658	-0.23378749421166028	0.3713682570162415	1.5188415101414459	-0.5341564089734137	0.23448620601046877	0.9407283791062904	-0.9645756443095858	-0.10219453423592104	0.6153566977343126	-0.1059103431849303	0.5739194209655711	1.2369976331426822	-0.6442705855377355	0.23754896698058067	0.9875804213980094	-1.0163338548109293	-0.09906275141070568	0.6861166381058228	-0.2795150536798598	0.5769317759011066	1.2660939649768312
-0.137557950736	-0.282959235981	0	-0.2423450366506875	-0.22435817980739897	1.0931641691648195	-0.5760083958298868	-0.562712908465289	0.8096322653725544	0.09105822576153724	0.10941435722732776	1.3564715476527622	-0.2748833549013231	-0.1076731319776119	0.9754756431506096	-0.6842756240096641	-0.4460872120282364	0.6668994954693495	0.13642265264267872	0.22615213259456493	1.2562916834995472	-0.2512341863820846	-0.1085313019223466	0.9642322043738485	-0.6102741011645461	-0.4468785069955948	0.6721166735931302	0.10940620538430981	0.2252092815734052	1.2337526842395248
-0.872284102112	0.727157888604	0	-0.44229223044211197	0.18804303373788842	0.9430159153928884	-0.7853953077555763	-0.1420446686076574	0.6564608378113282	-0.107812149783894	0.5222564722012166	1.208588761088706	-0.34985675694795537	0.3160652113308552	0.6594788141086223	-0.812386561610996	-0.01467097627384225	0.3441863607851385	0.09907697918244722	0.6512039027372636	0.9467765475882339	-0.41972523894013036	0.32042359925845487	0.6852050844428647	-0.8018690655030887	-0.01011516596663185	0.3924724393908213	-0.05222752823452391	0.6550002280764786	0.9561665801013988
0.404008299524	0.806021415082	0	0.4651563340346686	0.46723278650658473	0.9102910263189893	0.1353239705008781	0.14303749104917468	0.5641942878351593	0.805259908469223	0.7978603200347472	1.2306189562605714	0.46067119925039896	0.4756113504041448	0.5832890697692409	0.0075554749301932	0.1514084285768753	0.1673453795187545	0.9399480077507417	0.8063147880127345	0.9515536558579314	0.43592132406132655	0.47614842305421456	0.5992777791189107	0.06911943801843402	0.15205451134896186	0.23695785516577614	0.8176154580199532	0.8068386868935442	0.9306655306396742
-0.0967764146263	0.353841933633	0	0.20657086982117578	0.07438148022723574	0.8650809398733919	-0.1260076077603701	-0.25656673983643397	0.5753160547419559	0.537337670634721	0.4061062921948907	1.1340420488834617	0.027824940313084308	0.11225579882253897	0.7753620409037307	-0.41991702321313273	-0.2206862135662163	0.46985316271372224	0.4629201501602288	0.4459879379465329	1.054441171817349	0.09885875955736452	0.10577786869618126	0.7469942942326421	-0.27284046020644576	-0.2264761531224824	0.4563457136115131	0.4639903929443362	0.43881057219181047	1.0158278608029965
-0.762179426892	-0.204092796795	0	-0.6120402504255418	-0.12527504082447746	1.035910284505453	-0.9788112310015354	-0.4696977684699123	0.7674093411344016	-0.2593786618196422	0.21450122760115747	1.285593410849404	-0.3115677000213287	-0.1859408399727598	0.8575828366602948	-0.7683913278975157	-0.5307695724419874	0.552946816921917	0.12882523448555325	0.15426690742883828	1.135449389114058	-0.3459376421028309	-0.18750951226069626	0.8714902038152379	-0.7359588396600651	-0.5321777736295691	0.5873270249536252	0.03155384522008894	0.15251643425942868	1.134429208281084
-0.585536053166	-0.915797144219	0	-0.36257170908740116	-0.11024268249437226	0.8078596019322744	-0.7325871277163326	-0.47593285051266687	0.5450703581101686	-0.005799413893049213	0.24379128973819603	1.0523085773223286	-0.17530718131268955	-0.052683150336079315	0.6288086064367738	-0.6148551569421027	-0.41823092952675517	0.3445457884760598	0.24534099321031475	0.30119397494024847	0.8898300457470858	-0.1691052804766229	-0.05253575198817755	0.6264137191578718	-0.565523469100627	-0.41806023088456307	0.35227455118118645	0.2141374144429382	0.3013151000649263	0.879976124191193
0.895922702513	-0.568211263069	0	0.5128070717801522	-0.08849501351647505	0.8314539551350606	0.17500894210098333	-0.43101418292532856	0.526172179714609	0.8594001553971826	0.24701354947267115	1.112946951654428	0.3828556727161011	-0.20342894303883718	0.8048629665988194	-0.040396262310728015	-0.5465376847796374	0.45897315594037585	0.8196918937242906	0.1326565735835955	1.1141373204708338	0.3766997917032304	-0.20297251528194718	0.8084105183690595	0.0076729003414794245	-0.5456936562388227	0.489301144410311	0.7602838750778119	0.13274919313751232	1.098365521773364
-0.707291020384	-0.604059912884	0	-0.48695245392330977	-0.29435705398649126	0.941474434756698	-0.8966184258703884	-0.6613307322056442	0.6941651297171045	-0.10302335680721797	0.059866956048389645	1.1718325815685542	-0.36815256018086945	-0.3412114103421723	0.8536092379898831	-0.9090761739990856	-0.7084920074594512	0.5774661106726758	0.11726935696403135	0.013351313927105575	1.1064663791885763	-0.4631451557230276	-0.34652988351158837	0.8819111981404086	-0.9197792536140886	-0.7134493612940327	0.6252166794829023	-0.04156721745023775	0.007633135540548276	1.1198580844764843
-0.0459804468946	0.730619855543	0	0.13401487469960613	0.14576660664451	1.0207376368536405	-0.20356633800755936	-0.19180494746380913	0.6688078304452878	0.4767368510657681	0.4884982358357951	1.3478690865809346	0.07396955262884707	0.32059863453572607	0.7411538936590473	-0.3847853346620508	-0.022450377036007507	0.3250724758698054	0.5428747719350084	0.6684676255578716	1.1161141615376597	0.09746762621471262	0.3248117406773164	0.7256335397196527	-0.2739306961537401	-0.01468322048646534	0.357962358217077	0.474454281581647	0.6693024044656507	1.065388715777786
-0.243936071371	0.0927825246302	0	-0.550049939169047	0.023861732094279678	1.3096191585310855	-0.8847789372601197	-0.3106237240691734	1.0237253777887796	-0.21576831779863148	0.358318184978778	1.5747288953622973	-0.629772594481436	-0.13801129644818882	1.2442182394389658	-1.0598769192837736	-0.47165458083769785	0.9316591580374672	-0.19592395673374804	0.19533809479632724	1.527488185328106	-0.5854719750285624	-0.14130827241248806	1.2251348468658998	-0.9494425937848054	-0.47443191278727065	0.9309422788135373	-0.2222458244155075	0.19173924283613622	1.496774627297536
-0.697331263054	0.977379777972	0	-0.22042579245828384	0.49892547494348904	0.9474795281381663	-0.5528125467382737	0.1608672064282745	0.6246999450062142	0.10742323460199682	0.8490108946750962	1.2447953650955086	-0.17111449127222259	0.5874917989863393	0.7079362907227638	-0.6076148849435644	0.24920203204995395	0.35616972766265753	0.2609784482767448	0.9380603282430366	1.0283325790716173	-0.21565560521514532	0.589488702843412	0.7272082739700408	-0.5845410435823923	0.2512316840280605	0.39593628758359645	0.1454261524651252	0.9397985774971855	1.031947428559122
0.965978421091	-0.703195965828	0	0.2826483708674946	-0.2372416942144187	1.1679686678547583	-0.05565373224544644	-0.5742041414375645	0.8386632711320203	0.630526444239675	0.09527784198221564	1.4726350333016047	0.018390475604018013	-0.4615749646105596	1.2453220691676463	-0.3956911809225725	-0.7989122738220533	0.8871352644323396	0.445971839271479	-0.1287437362041465	1.5677934360737436	0.08001103803090795	-0.4565536200583742	1.2069720603921081	-0.27645463874939885	-0.7933890451395683	0.8759931119242712	0.44791141767685905	-0.12418446259050359	1.5106598343362503
-0.188186233664	0.35985896622	0	-0.234662614404409	0.05603450156447007	1.127840265059547	-0.5594872028955704	-0.27253849967041066	0.8028003788827851	0.09244408531625393	0.3921216349857208	1.4291248480469878	0.12055775554894586	0.202271081012747	0.6337548224672689	-0.3173250184992211	-0.12637980675385868	0.2357728173751724	0.575037583012681	0.5385346761994947	0.9911973415243459	-0.06749334083816294	0.19738963308982027	0.7460068361353193	-0.4351246231787061	-0.13124271652050415	0.397556239825862	0.307599325103137	0.5335697190975485	1.0659640558778571
0.755313165802	-0.00918815017762	0	0.6615007881852863	-0.03707341652772138	0.8310434079238415	0.3337107951186089	-0.36292591276847735	0.5170612877270874	0.9970575030973144	0.28663860753266857	1.1220321222459655	0.3305865970010448	-0.03373562766009964	0.8263481411345122	-0.11874630697576267	-0.3613004359963785	0.4704549668223105	0.779560900840384	0.29156620845246634	1.1474139783748498	0.6288889542321823	-0.011253771957930507	0.6457783081175964	0.272385990593514	-0.33802041715593384	0.31182888489029814	0.9950269447443632	0.3134004434837794	0.9530504668995565
0.83409334552	-0.355079370237	0	0.2712731140856223	-0.2138523300370795	1.2347254548988351	-0.06136327546664672	-0.547042219134145	0.925790575731967	0.6120796754900146	0.11501019245235745	1.5203096209012508	0.12454198667626645	-0.16074190732704752	1.0352319493786817	-0.30383765129898005	-0.4951201942385337	0.7029969369932195	0.5602031144901563	0.16946850089597496	1.3339994602206369	0.19978409730382068	-0.16599297753627118	0.9951115652221593	-0.16205455335973135	-0.500046244057436	0.6850394560859326	0.5733893303089094	0.16373309013435097	1.2783630261626828
-0.0031182170185	-0.00270681626998	0	0.06636213040338429	-0.12585024734620726	0.8504896695881399	-0.2655212362667548	-0.45773104942176907	0.5577267213765402	0.396943959957379	0.20473414684038974	1.1225810224263462	-0.0132367893033334	-0.0762307007558686	0.6585891851337452	-0.44469856325341534	-0.40897388975422694	0.33004859508233564	0.41206599785809744	0.2552071230699824	0.9580584810865472	0.033499033669173464	-0.07336022089226545	0.6348919396156454	-0.3400186689295554	-0.4058714507717653	0.32508260562276703	0.40308200459542237	0.2578182906569362	0.9211985163102513
0.340136302631	-0.596017382401	0	0.21364238745025857	-0.046491540884477156	0.9530534933013279	-0.12611976954232304	-0.3981286892637213	0.6484719930073359	0.560895706014696	0.2957415378651145	1.2341162741289011	0.07635182448306514	-0.22993570325493892	0.946615732591533	-0.3675404235328544	-0.5815882500784749	0.599400066479486	0.532809982457634	0.1123106962932867	1.2547905809977768	0.16652377821801853	-0.22741526478963256	0.8959937927038544	-0.20890106656481497	-0.5790019523308919	0.5762656587976597	0.5525396165691363	0.1147628928711918	1.1871696582037754
0.219541220834	-0.562453806256	0	-0.07299156288742042	0.08015717442346802	0.9091615236665802	-0.4128884272396381	-0.2562863217057009	0.6088407079830411	0.2633284770869093	0.4168773599323721	1.1880584462549733	-0.2143997456488085	-0.08025621211579789	0.8379716416696056	-0.6876043344992345	-0.4162950807095298	0.5118611399909302	0.24032727171441473	0.2560957286137265	1.1346453571795747	-0.055874090931156584	-0.0738253330253705	0.7660518633202875	-0.451151702402772	-0.4097750405355313	0.4527394677890913	0.33045976448038	0.2623583173123738	1.0549497425103795
-0.319559369898	0.925132926509	0	0.015579270520449945	0.16110376228863865	1.1539008675028117	-0.30763490749814193	-0.1629248920867393	0.8602646648248335	0.33572298957864755	0.49245658367278905	1.4257625574447224	0.16561005366194614	0.4559714514544572	0.6921056259087301	-0.2525167836103657	0.13218113515589602	0.36096810221079156	0.5797417313648547	0.7872745495953982	0.9944753232128707	0.23809868209633708	0.4503682708248375	0.6582118970131245	-0.12390076727328894	0.12696590772593505	0.34057558065438515	0.5959866973313318	0.78125968826543	0.9515245679161156
-0.479015379216	0.610055654026	0	-0.3974362684190082	0.1263157023922755	1.0779620537496934	-0.7274739704725839	-0.20452820816545195	0.7718734422771888	-0.06642268934320761	0.4616667063325442	1.361499054115282	-0.2231522851263904	0.1417399012565533	0.8113906443049765	-0.6465849782958436	-0.18879398433999492	0.46007291661338895	0.2123079002061174	0.4769241318390004	1.1281230896230996	-0.28104591888107167	0.14410875561002398	0.8409281346776507	-0.6516638095997636	-0.18629063340616464	0.5159832933398738	0.09371239746830502	0.479204455910801	1.1394240063195133
0.798016076062	0.636236761836	0	0.7101707026216694	0.505626702139191	0.7776364819580667	0.3852074426856588	0.1876670185047046	0.4530024287993314	1.0450202844416867	0.8220820680955698	1.0789883286428597	0.4747567259543101	0.6050380779932236	0.5467494407978183	0.027687340758063013	0.2878170166690718	0.17138093497209061	0.9362765961396368	0.9206886537509789	0.8804016162334273	0.5864744040439585	0.6097076219982237	0.47654495478165887	0.2153064731867237	0.2928041083058798	0.13598267349655446	0.9705735951337043	0.9252659791347838	0.787414979281942
-0.929063476248	-0.703266235076	0	-0.19718607246788405	-0.298233267326005	0.8455349493708523	-0.5843312922722899	-0.6555481988187989	0.5929417884877767	0.1712522745593637	0.05088248861065916	1.080599126641714	0.13760407108628323	-0.4124891605181995	0.6472667829938743	-0.3167508539210665	-0.7702516046428128	0.3730391453338029	0.5679615820277721	-0.06290659799814183	0.899797033110605	-0.025369693929350085	-0.39934611796784336	0.6966537813846717	-0.4400225223151201	-0.7566588592072366	0.43704312368866494	0.3676825402352701	-0.05023180349115069	0.937589634334863
-0.486236175856	0.568333136378	0	-0.20012125637085093	0.21491229667995856	0.9882566069512704	-0.5330012186164728	-0.11490396569965944	0.6981784676985334	0.12948305898492962	0.5485025166356937	1.2571301530006866	0.2919344969806788	0.28457914728200967	0.42621754632212	-0.11975563505140915	-0.044352347609208725	0.060425612334363825	0.7124355794880453	0.6173170552939211	0.7584474223091863	0.005933520283863379	0.2722388933386207	0.5871120792380528	-0.34903474487102937	-0.056555035060062875	0.2667750731116637	0.36082441414988153	0.6048951635345214	0.8833109527120769
0.684666654155	0.165896360492	0	0.5747887317546648	-0.06371092688434128	0.834725485983861	0.2470672602534784	-0.3906367093596876	0.5067412412610596	0.9082890726483712	0.2678751063668009	1.138791135613681	0.6148561260644837	0.06329286388721535	0.5571908415317947	0.14575448238653207	-0.2635449087441411	0.15972265897293608	1.0917533471619374	0.39485334132656813	0.9129201809920015	0.6708086174013186	0.0642137761302402	0.5231625310901425	0.30705076018994787	-0.2625862946779557	0.1742090037984896	1.0432402865216321	0.39573773077704677	0.8440464233214043
0.436263303554	0.61411075995	0	0.15092324313635427	0.2569904918321583	1.2422463032922506	-0.17387410489992422	-0.06666406731587948	0.909597514740538	0.48269592295563374	0.5865910594611121	1.5506247841773457	0.11885843937650278	0.4927248496842221	0.8994741643781864	-0.3089015019836546	0.16891408501338023	0.5342467263600874	0.5573243496046849	0.8224701211184448	1.2288974082812203	0.13193578685993126	0.4922696190227049	0.8921898894940067	-0.22745468565811236	0.1685831092131205	0.5573471104766388	0.49695192397320387	0.82195974657764	1.2004933394961785
-0.867281737924	-0.830713726334	0	-0.4348974275688487	-0.20337184266368438	0.7856040133118087	-0.8064559217053733	-0.5793147158985854	0.5146525437012086	-0.07477598760428972	0.15945341957541595	1.0372145730148135	-0.20125588405324232	-0.28855731291480313	0.5946549705481441	-0.6313784857835044	-0.6645119762520949	0.2923941882261126	0.2212095089530419	0.07428015494936901	0.8702310078362385	-0.4362553839236858	-0.2985344182556441	0.6916504355064371	-0.8309365531302393	-0.6743777546557024	0.41601987811557506	-0.053762120877603514	0.06418617483003367	0.9465360252920337
0.737790628009	-0.921168341244	0	0.30807548190835476	-0.5910393122573231	0.9491178098772184	-0.029295815792830922	-0.9461149303983526	0.6418699830882585	0.6514540608724559	-0.2469203074297146	1.2335392353549746	0.35614376937635167	-0.5721411323877736	0.7482135347307798	-0.09044348783007697	-0.9279037404548022	0.36882032576557333	0.8229362393513799	-0.22713758128008005	1.0825791030623002	0.3005541047475529	-0.5771296742563593	0.7830004695664251	-0.07095663191803878	-0.9322339401426101	0.45374426720189354	0.6862212428433139	-0.23288619319276668	1.0821854795670665
-0.549818692647	-0.918735946708	0	-0.4374403615743727	-0.13984067301418865	0.7972943848226044	-0.7970952030870693	-0.49296738433905235	0.5283277523677484	-0.08851397834972234	0.20531414035368306	1.0474569946865848	-0.4580784324849285	-0.3666333140040785	0.7894109351919931	-0.938750421275481	-0.719848425325878	0.4939842168578924	-0.00032583879130757	-0.02138378405107953	1.058381488829885	-0.4585222665701298	-0.366647007174855	0.7895805513855767	-0.8687451016821676	-0.7197755569159136	0.511976487397947	-0.06512469829085013	-0.02148913226502821	1.0461642137843852
-0.969429720061	0.687909371385	0	-0.5883416293779148	0.5557655056705906	0.9199270825863375	-0.959144693856022	0.22388988874121465	0.6347393646562688	-0.23517062744101808	0.8931801594167937	1.1836673447433739	-0.231777194094695	0.6966997803789239	0.5564231472270806	-0.7022227324965368	0.36477284225402545	0.22472318285893253	0.22209868876603192	1.0341406140136191	0.8581789748939198	-0.6722237141642419	0.7024596988415217	0.715180896795943	-1.0845190337682626	0.37056117213896406	0.42187712437064084	-0.2846972956647011	1.0398803599030992	0.986031638616238
-0.3388112655	-0.678619879475	0	0.21011867169366824	-0.1350859001761606	0.7829655449673464	-0.14200420504199288	-0.490815778927561	0.49748793892024495	0.5569103666463252	0.21332138363561648	1.0479611386252692	0.18961895446278976	-0.13834427223130766	0.7308355386223075	-0.2454538523471545	-0.4937385639063839	0.42543348402583175	0.6130472986794587	0.20971227472240886	1.0099675131822503	0.21578277587799888	-0.13793475447404355	0.7193698981800184	-0.16550245983053538	-0.4933154227930583	0.42866246814227127	0.5887212791009836	0.21010745976996054	0.9881380391971215
0.0973986076712	-0.971916599672	0	0.15201564562111144	-0.18520793221400822	0.7850130029041641	-0.2090657240939658	-0.5507703806105165	0.5033015191124689	0.5062290544574675	0.17125772690006616	1.0462660060414364	0.10663804355942497	-0.21402143585288144	0.6546308927708193	-0.3616851827701252	-0.5800164763520241	0.3431041259755399	0.5527709733741364	0.1429006212604265	0.9388740894083032	0.311139251265232	-0.20580760555871289	0.5627076776021938	-0.08043243318172524	-0.5717000974054245	0.2594275274484893	0.6943141489507705	0.15100560749441336	0.8424840667656214
-0.702361019422	0.312167323541	0	-0.0732888633016875	0.13469370750604115	0.976723081477696	-0.4108418349393142	-0.19727812482139861	0.6911670738405183	0.2594736390357032	0.46771180686067426	1.2418102477814243	0.3924594275983248	0.31446911764901736	0.48285195261772	-0.053370748942104765	-0.017525576198950957	0.12454263730535191	0.844970190200642	0.6475400602306198	0.8046840355391549	0.0985577596720406	0.3245127526843324	0.6310700185302668	-0.27322371344887425	-0.007377469148190003	0.3244846125329124	0.4701039220252684	0.6574851322634618	0.9134964817788518
0.937196543385	0.00999938521136	0	0.5976382106494494	0.004182626257878999	0.9698279695718985	0.2682508647929467	-0.32288017419005277	0.6486151721604493	0.9338341977572898	0.33100670459831094	1.2678074687977634	0.11245601798766507	-0.20262279111742384	1.1016051058303515	-0.3349775383561816	-0.5302675717405163	0.7602041165145694	0.5544793662729807	0.1248230115748154	1.4112886505128484	0.42627592084645893	-0.18204980884832098	0.9263681209416013	0.058153952954777446	-0.5093277313567367	0.5936969406515632	0.8015635297714053	0.14493561429807383	1.231929311420693
0.802180953768	0.00485719790486	0	0.5158470222292035	0.22906688878036258	1.0633962550376221	0.17609412396347193	-0.09704071815950048	0.7259537167216416	0.8702166535844238	0.5518612875129785	1.3741116556761805	0.30695053067502065	0.11320280877894738	0.9517349492205024	-0.15701548273444244	-0.21457460334512973	0.5377325706699048	0.799390174895973	0.43763833136021024	1.313447664714976	0.42757488582155134	0.12157793937249277	0.8693039396369444	0.04886203736174633	-0.205533970842148	0.5028570090935481	0.8301051759065962	0.44537763163568694	1.1999293170079928
0.147744954983	0.357142713579	0	0.24435181729991218	-0.17545497219230125	1.106201103104047	-0.08270183894858113	-0.5014339002610825	0.8022090608406853	0.5704277573902691	0.15243780287044303	1.3890182756429348	0.33057742942037194	-0.07724933330807804	0.7625867595379638	-0.11555566854519064	-0.4033597600912651	0.40499301228580553	0.7750401513922222	0.25070040905378255	1.0865892351464637	0.26671712942803905	-0.08169256990852948	0.7975214003936538	-0.10807170331689428	-0.40733413352722153	0.4751321128206647	0.6402819073808017	0.24590952442358047	1.094766227440907
0.610219978064	0.515692764523	0	0.4809760610858338	0.19692126187088643	1.0083970484618971	0.14562288082173128	-0.13014228078513626	0.6569209630175836	0.8257665956355094	0.5244280661902326	1.3360589857933631	0.37618695143084124	0.18736285494487218	0.8123706740628298	-0.06959996611457196	-0.13917103518000026	0.4176405164488212	0.8340057796628036	0.5144182403338009	1.1671494912429339	0.4766159637132736	0.2023039596394695	0.7451800451768096	0.10735602641264692	-0.12183696144842085	0.3879843107951668	0.85847059691062	0.5270824566183072	1.0729258055269968
0.981065125411	0.4939307783	0	0.6102508091361308	0.08262724427109744	1.1501213851912755	0.26182718642254776	-0.24241305494430657	0.7662832783283903	0.9752995537578427	0.4116239317608524	1.5059405379295725	0.6966673053696333	0.4137391780808526	0.6738731890741956	0.25767916190167395	0.09149299349511819	0.24170831981064472	1.1633569090459728	0.740149540809778	1.059882245556835	0.6796715870698051	0.4127007296902081	0.6862249115045849	0.30915061157428303	0.09077922563992832	0.30256717691401763	1.0710422254014753	0.7387417691736257	1.036591927369097
0.811561446706	-0.587790335869	0	0.38074356611298754	-0.10698786684902442	0.9173908078872715	0.0501213557128245	-0.4374878509957942	0.6113458669724495	0.716522033451465	0.22249190872268437	1.200912956123524	0.072379025516738	-0.18098020922128777	0.9448267947509222	-0.3768250762628883	-0.5113733543413514	0.5982534414489639	0.5215886732088525	0.14833967248855967	1.2569842430819704	0.1175848381312301	-0.18053276040658314	0.920691698324763	-0.2552336431921765	-0.510925278471186	0.6024712258735965	0.4942739016986377	0.14877015136566288	1.2129732780242755
0.0708326086572	0.197228527335	0	0.16828443348362973	0.20190371522127046	0.5800710245429308	-0.15659264572342763	-0.12272842867770972	0.28453338467309447	0.49601880930402126	0.527689025937982	0.8543482819862026	-0.07392118946421267	0.10806405465428791	0.5741642527519356	-0.5096532520658114	-0.21662272030322924	0.25543184297666355	0.35969757458392343	0.4339539159759909	0.8637849644319193	0.1539668944371108	0.09408439170225226	0.46522266297983084	-0.2077012502984463	-0.23029779959498706	0.15631609326621762	0.5186275396632511	0.41961587207243733	0.7498158450922218
0.651393234321	-0.0355728738682	0	0.72876495931673	0.17610915536606284	0.7377464315914564	0.3980961942464957	-0.1465733230920716	0.4141358112331307	1.0695280935714266	0.5002538026704836	1.0367840957118488	0.34408206629056537	0.25029430559587273	0.7734937639043714	-0.06160877701049555	-0.07259170969448539	0.43307054434136744	0.7593354837553312	0.5746541044639326	1.0818703212372984	0.48600358911095926	0.24454988301722905	0.6929329768629955	0.12838747614071644	-0.07828052283470235	0.36485386385192986	0.8528739544831263	0.5687377710655052	0.9943020590758611
0.582080423418	-0.2228622197	0	0.6149706932699402	-0.24948628690784744	0.8316244596709063	0.287358498730055	-0.577323174119328	0.5237386289579985	0.9465835042773086	0.07785823974707734	1.1174384653048903	0.6134247162406055	-0.2555362527054512	0.6012697749011588	0.18342672550198666	-0.5835620559934622	0.23717897315576397	1.0513767033647277	0.07199304292768267	0.929748028521547	0.4138376776141942	-0.2626462667547337	0.7157097515727343	0.04752644050078847	-0.5906552124915875	0.3974430094764516	0.7835750080016383	0.06472388741288625	1.0088276563927026
0.439409372808	-0.202352915551	0	0.5132794331198133	-0.19142119879266936	0.7918575907405258	0.17951441340506052	-0.5292124570765265	0.4844076234131858	0.851074554830363	0.1423476865319008	1.0770223200573754	0.6419874039300164	-0.11284371356725609	0.5216444104645199	0.18518200363320791	-0.45063575112904536	0.14420386732855467	1.1064912082946705	0.22092620470671176	0.8588955510577061	0.5115568219135589	-0.11847087119218751	0.5984925032746576	0.1412244626713497	-0.4560451092276016	0.2751719403547889	0.8892000489243703	0.21516443483015116	0.8948625263463699
0.68884370305	0.515908805881	0	0.5075830796453955	0.5473602740101715	0.9585503219323172	0.17872046608577075	0.22080545243014105	0.6410115269915067	0.8432720578689132	0.8736786926331982	1.252930106783961	0.455995798590747	0.5057855056891727	0.6945408376804065	0.017521314598412663	0.1791501209717337	0.323690345271663	0.9029313854485522	0.8321713138292406	1.0281989642090925	0.4825136077469067	0.5065512264995705	0.6784413350151481	0.12229382815532999	0.18000156038992474	0.34565848601694016	0.8509084435947084	0.8328589675382306	0.9845349302492028
0.172776911163	0.702633214962	0	0.21411364860553717	0.17262834184859202	1.1861870823504843	-0.12013355154627325	-0.15915453855761877	0.8368576296865097	0.5577302120041873	0.5119955247103878	1.5089727948199274	0.06748811143089542	0.26531505246174475	1.0239523772271293	-0.38928721898428076	-0.06657910761881705	0.6164456558919014	0.5431928805110989	0.6048764657292306	1.38694916096925	0.17001624547802247	0.267731826575424	0.9601626487423851	-0.20199499616355346	-0.06413228154676673	0.5916464810852119	0.5535147415889796	0.6071934308975936	1.2980403490962553
0.596118942208	0.313969103772	0	0.3605333072888149	-0.07570262431259535	1.108831284571425	0.03521797619793413	-0.39916999656764635	0.8003504608638421	0.6933573588502033	0.24566620869383562	1.3947544122140374	0.35657709389777303	0.07862733875551267	0.8210284445512644	-0.08143397717227681	-0.24537304685411174	0.45807836492118637	0.8117084726470287	0.400681966526573	1.143303071860439	0.5694326013416335	0.06935659355462917	0.6909729067286611	0.18732552339139058	-0.25445872389509216	0.3408351735015835	0.9711508372396114	0.3912159934799458	1.0071064677606518
-0.99951860695	-0.636062155628	0	-0.43720594450039046	-0.09221030940741927	0.6410481984792576	-0.831341388644998	-0.4634195797262019	0.3786882517657685	-0.06156432902430946	0.2688073230326632	0.8847061975212765	-0.50994412963631	0.009177844826038449	0.5154096812226501	-1.00060230041704	-0.3616393496219261	0.2386174634716431	-0.05358321055208799	0.36982766684794266	0.7698702997867041	-0.43429093813400127	0.007997764274492475	0.4925936178361396	-0.8620257588507806	-0.3628279066149929	0.22230799862402265	-0.031457756565282505	0.3686118173562295	0.7429071965771433
0.0137155737023	-0.491081203033	0	-0.06708027188756129	-0.08360606567706393	0.7655499006386864	-0.4047740155263922	-0.42274810554515846	0.4595494524691594	0.2731493603934221	0.25412421503963767	1.0489885658669889	-0.032019919786883275	-0.023756367253917783	0.5512749523620539	-0.498272241191992	-0.36321638800287737	0.18013781447935234	0.4510701799566012	0.31442669678127244	0.8786829669134179	-0.13204619015964925	-0.020147420045798156	0.6044058835339732	-0.5184104975406231	-0.3595314331628598	0.28101358258435233	0.2600547955925423	0.31785439859059206	0.8999419484279408
-0.868758313455	0.719766844243	0	-0.2740263275598829	0.16323075146177388	0.9017665957081095	-0.6074978245074876	-0.1671814830253497	0.6046860745348623	0.05583832448621446	0.4983043550399076	1.1770696168600483	-0.07146685047735597	0.1773249879817861	0.6661278667446814	-0.4936411416867389	-0.1533333500885537	0.3354912892576647	0.3518266046220534	0.5126288065605216	0.9670339970577608	-0.0906172093727187	0.17821028575236847	0.6748709221281877	-0.449206722552725	-0.15226288845876496	0.36589473417643276	0.26512607751309125	0.5133643923270854	0.9603202001510094
0.885894042626	-0.394390243702	0	0.5621709680688585	-0.08673239776828998	0.8740462312864091	0.22910198045671668	-0.41206047446953603	0.5444729097042365	0.9067163614992358	0.23621899764639928	1.1788802128388287	0.3317415836390014	-0.11501868311428848	0.7352242265830918	-0.11105043226006775	-0.43999214684120624	0.36814823998881013	0.7868441738380206	0.2074024253059573	1.0629039213807403	0.4176346489532586	-0.11418798004268288	0.6831942699666712	0.053149084545491984	-0.4390260575385168	0.35139474644452917	0.7935095563373968	0.2083422275113022	0.9868663105314589
-0.18385366523	0.620075067635	0	-0.10315683121308886	0.3679136779833106	0.904942502158319	-0.4350797135058537	0.034162472388578474	0.5843888667124152	0.22747564453854605	0.70886288582318	1.2017846119714508	-0.1674553630017161	0.4096685893768565	0.7683089249346726	-0.6056726032474766	0.07600406210791037	0.41714606880586147	0.26784074717700546	0.7506447795557273	1.0876209991217902	0.027972132082089686	0.4145397173182577	0.6685531984878255	-0.3414129724351846	0.08094322891790871	0.32923681468585436	0.3969400914883356	0.7554860093326228	0.9813256055799323
-0.875482482258	0.281969725125	0	-0.5528186930305288	0.3088081055842359	0.8422418404186729	-0.9206386101810956	-0.03180655997406143	0.5325270687132126	-0.20048033768203613	0.6584159106542288	1.1277533888286733	-0.3573117259067272	0.19852060863484186	0.6784240232960013	-0.8355634815798694	-0.14153881385348707	0.3430261249606816	0.09738035729368771	0.5478307696913269	0.984278301471781	-0.5245059610088025	0.19874801866110342	0.7375229101112766	-0.9215325631805591	-0.14151353116356244	0.42638177249159853	-0.14906195202991662	0.5478561872513077	1.0241438909673444
-0.745358374134	-0.42582332001	0	-0.43491222983415834	-0.26642404238323364	0.8703403983216379	-0.8303032288847714	-0.6267561224323451	0.6056745891517774	-0.06002250075349961	0.08536397085588267	1.1162945558596935	-0.11850592855876593	-0.28581335743561675	0.7187276480592244	-0.5816474645316392	-0.6470709238664809	0.4192417492604248	0.32251759179491307	0.06694118607828548	0.9924179903315982	-0.40057051487877476	-0.31403211022227095	0.8225730741675931	-0.8162515461691364	-0.6742469836291847	0.5524395915319588	-0.007069450608999172	0.037605715292632104	1.072907593934538
0.659881373257	-0.888945908221	0	0.16587624653960678	-0.19517598941974104	0.9396108494914719	-0.16560113861318765	-0.5555459433788921	0.6697050406998185	0.4965788513158085	0.15079133205483214	1.1906004011418911	-0.2560436341962784	-0.2389078420703743	1.0081453557864315	-0.6945137838132323	-0.5991280996211766	0.726312536169827	0.17021786533476296	0.10689768294500893	1.2647772005865965	-0.15250456998979345	-0.23888122304600712	0.9640013399539318	-0.5224896736765587	-0.5991014275258283	0.696086747533901	0.2121665067961741	0.10692434594195716	1.2116758088553876
0.649689954296	0.336306402464	0	0.4830277105810745	0.24099260209823212	0.8916470088162164	0.1520678801619853	-0.07563175443445116	0.5432346751946959	0.8274452930889801	0.5626446999337489	1.2137998660993246	0.35898642259725905	0.34909420405511427	0.6735931225853466	-0.08012594302513344	0.03245801641367436	0.25844043475704837	0.830492485679247	0.6707577231999975	1.0398945766533783	0.5495812073730293	0.35218021505221386	0.5412567726175593	0.17226930403746887	0.03557709242698337	0.1553577249502706	0.9506761197690995	0.6738115737139957	0.8915946068007116
-0.92813233314	-0.164267910407	0	-0.710752379186839	0.15685740202924905	0.9902621131613569	-1.08018392100669	-0.18730872943193944	0.7124049236113201	-0.3548982240107643	0.5013067747570427	1.2477043634269434	-0.5198128519868409	0.12104815990408868	0.8600459641812995	-0.9557784245383516	-0.2236702525101906	0.5631106922222118	-0.09703968192334136	0.46607294488060813	1.1326389705387472	-0.5901716089457986	0.12638193260285482	0.8837502404729716	-0.9787607696820821	-0.21798596991605734	0.5993350431882964	-0.21574117913406318	0.47103075693415886	1.1468174243898914
-0.0163380818075	0.726650366216	0	-0.19615022278608488	0.13999090373536957	1.1937963004430148	-0.5224007803174241	-0.19310657984806362	0.8731819168906689	0.12868165885094224	0.48346978575342425	1.4898823838225588	-0.3619114479114117	0.2628959196426252	0.9801428234275061	-0.8037831677676075	-0.0698738375047589	0.6308029175224437	0.0730206059955487	0.6064359842712082	1.2980379200261352	-0.24787529791336757	0.2624404659528172	0.9271209980386527	-0.6232297067412526	-0.07049731168087307	0.591491295494753	0.1204138783190792	0.6058080331963346	1.2365046007075293
0.43437749269	0.347087617199	0	0.37954838892060894	0.3390234343467458	0.8129396324543543	0.05313239068916267	0.018612103017843502	0.4976307622564548	0.7149185940989294	0.6628600590004501	1.1044416150396272	0.14251586911119962	0.38946914997774074	0.6914059284986505	-0.28472024544104657	0.06844994141126223	0.35035674426781915	0.58033270463177	0.7142676162329259	0.9986566028597094	0.3039004471915039	0.37467455797054877	0.6062424414039873	-0.05702926718377907	0.05434358244822033	0.281560477971384	0.6747364631897064	0.6985802108699094	0.9039224649440668
-0.6972524552	0.973411848437	0	-0.4273737247289785	0.21422224000828954	1.2864441408617115	-0.7627298564318359	-0.13733644281227297	0.925398319020623	-0.09489408924046841	0.5815082841979832	1.6192211163299177	-0.275483340549871	0.47826993594232975	0.8702033070284949	-0.7113632499788956	0.12773356387548046	0.47403066426828305	0.15947833594897526	0.8453167991624989	1.2301832652693787	-0.33012101012942924	0.4744876348936962	0.8991546911306163	-0.7104123391688913	0.12392085956838307	0.5278465013872611	0.043631075863160194	0.8407295585726432	1.2406296853103154
-0.177719607425	0.22354172865	0	-0.011311065991180577	-0.0280327355285594	0.9899942556045971	-0.3581236017760519	-0.36750504835324044	0.7195619623254583	0.3284906060828327	0.30897675548097625	1.2412755379860918	-0.11662807682238906	-0.03392894064025851	0.8780734532068432	-0.5555019202403446	-0.3741562732960773	0.5899470727348302	0.3046706343246383	0.30385135140954056	1.142919513055488	-0.15314549931983992	-0.03036254379073857	0.8910178219851373	-0.5447665440312638	-0.3700530489496988	0.6147933210210926	0.22389267192709358	0.3068664680663702	1.1469168677371606
-0.226633988934	-0.905934168376	0	-0.14669337612726668	-0.3322296523305369	0.8874571257531682	-0.5059825800335525	-0.6849966178744467	0.6146170490331573	0.20391510533702492	0.015217663377025712	1.140750715915024	-0.18866217709982203	-0.3497814084840927	0.8261120874543585	-0.6520071343978968	-0.7033769126865567	0.534279393509596	0.25437838915071	-0.0014890430907340247	1.0932847706968147	-0.2799356530453522	-0.3424789339638475	0.8573063434826247	-0.6860845206801375	-0.6955964509684583	0.5820183100415218	0.11191525317948256	0.005325496815113375	1.1118389557414259
-0.0582215819039	-0.69726449221	0	0.39641889224157634	-0.032960395913743286	0.48478313168793613	0.049746628546938766	-0.38570670632125426	0.19006183638440938	0.7397724239986432	0.31289933030982453	0.7586391664404099	0.7507393096156691	-0.08163819005748335	0.18849643646459974	0.30810842792201687	-0.43259186193289456	-0.16418002108736335	1.191090836630363	0.2622368418213171	0.5079724170365546	0.49709637627495296	-0.10509914664386906	0.3264511115800068	0.10633716194462954	-0.4554939993733198	0.016522227846814216	0.8850560313309535	0.23828879621256233	0.6111466001047473
-0.935069075252	0.234800847362	0	-0.40982993927996164	0.1903899349125803	0.72988171485592	-0.7911768084481059	-0.14257872648702763	0.45118380741776964	-0.04858240098400341	0.5262999476869958	0.9881120961737049	-0.1873396917749594	0.24734565113253384	0.5496587448841489	-0.6567734737777439	-0.08555200105955155	0.24395912901100975	0.2509161131563602	0.5832471968987823	0.8305689181313226	-0.33434614601285034	0.2448668304012893	0.5994821986674664	-0.7526388792203446	-0.08803836819461011	0.3112598411687949	0.055298961151670684	0.580708362254108	0.8663605467237481
0.259932582437	-0.789414350687	0	0.3569356954795776	-0.30573460583464196	0.8159961117559869	0.01194754774552485	-0.6615049248624821	0.5446842571820661	0.6993064896727014	0.04129122708937922	1.067872554661219	0.2841196495779492	-0.38805008649561445	0.7829637931276743	-0.12419013377787985	-0.7449376518324817	0.49530911250531884	0.684167196058453	-0.03984386894629519	1.0471579001374982	0.26031756399521333	-0.38517265608527806	0.7928642866746289	-0.11479835879640449	-0.7415820937530597	0.5151949062872503	0.6321102254315195	-0.03747607910072568	1.0492036894206145
0.0982875324636	-0.30666404672	0	0.22388395157510843	0.02672980418275099	0.8421647770294991	-0.11611868540641643	-0.3188723997893657	0.530365848899042	0.5685231543709791	0.36709714986547853	1.130840242750581	0.1762025209491971	-0.058926274178879766	0.7682946655470936	-0.2586864821360552	-0.4047604953420247	0.4192566525093896	0.6156989584331228	0.28167875679166354	1.0828860422844646	0.2514304209554385	-0.05526858722100675	0.7256207295426395	-0.12253388346634542	-0.40093533295138006	0.3987891907276818	0.6330033643739948	0.2851621361449707	1.0248517898519047
-0.997714361371	-0.0128442670694	0	-0.43842140651956796	0.09040059102534516	0.7792592179199744	-0.8276968926734719	-0.2546089012924714	0.5116618593276716	-0.06909870926037179	0.4339051475054523	1.0274464519001134	0.041148660318732495	0.06485366187378147	0.461620596730275	-0.4178927813096651	-0.28136663036186815	0.16354467982611687	0.4797202793412899	0.4095799414842642	0.734823516699952	-0.2775681692427919	0.08967841669361619	0.5628614345872941	-0.694174193111809	-0.25594684001958423	0.28848306334498364	0.11660428028627708	0.43379052243116833	0.8168657195746596
-0.23317185367	0.552839797399	0	-0.16582679869157407	0.138466534834192	1.0635465716580192	-0.49629345539650116	-0.1983917696544838	0.7334497728873377	0.16595285517528185	0.48495912304477645	1.3684171700349939	-0.35110580642663597	0.1987121374422559	0.8962885948894819	-0.7800842773210902	-0.1378277545611923	0.5346451682601566	0.08079669863118161	0.5454810148662894	1.224508707281506	-0.31222147077081075	0.19933427537738338	0.8764806222527709	-0.6796678051815671	-0.13744075643776482	0.5351691057901877	0.053449750806998306	0.5458540838322568	1.1909120772194597
-0.0193606449515	0.762553230824	0	0.34066932327791694	0.464090871148652	0.7629635007482802	0.016882689008072604	0.13946854642160675	0.4482535858202403	0.6648964378569076	0.7934576281431043	1.055532784005722	0.17391909490982532	0.5230737849632978	0.612389632343256	-0.26621307642815517	0.1976476834464578	0.25505919042282804	0.6081628832642925	0.8533296999672241	0.938230981371294	0.3301551052619067	0.5358634818259894	0.524197881249659	-0.0238831908586417	0.21105651170809178	0.19188570462638302	0.6835526580659682	0.8653841035837948	0.8323719730861653
0.220239485812	-0.0656231699239	0	0.331857608013618	0.28167980633961426	0.7862805815349287	0.0017944076109638399	-0.04830720685846149	0.4777922497672527	0.6665840778117861	0.61115208756705	1.0722491719691345	0.25706871702045425	0.1293231229422143	0.7589937131822428	-0.16323587927425762	-0.20090224273258186	0.4161094143386006	0.6807761786819445	0.45902854144999833	1.070124354599029	0.403407032530311	0.13363917440650747	0.6760999980993647	0.041138977190748605	-0.19650748162606227	0.3482701981405036	0.7724746621826578	0.46329559389057434	0.9775782134497616
0.264625280111	-0.324269240342	0	-0.020743240375801615	-0.06530569856744926	0.9124570933327286	-0.3507027589783712	-0.4007906039210981	0.6058416413510169	0.3159235407520905	0.26416991769853304	1.1965797057265564	-0.1432179064537871	0.04421158422587542	0.6676883198369401	-0.5782987724095408	-0.29098063006510877	0.3254213492779588	0.30210887136284037	0.3733422903970506	0.9732865319643751	0.006663125547136242	0.04705804032767783	0.5822053342961191	-0.3460202757035071	-0.2881744604504861	0.2696019175483273	0.36827569791472126	0.37607580828938114	0.869416005545033
-0.751352414943	0.365059237385	0	-0.6792853739658086	0.22874078186415062	0.9632338328206674	-1.0331119144931362	-0.10931120158203939	0.6802732839249442	-0.33543103588380396	0.5670823320942258	1.225817945793143	-0.49360957835231584	0.28380414465604636	0.7060939978528903	-0.9427775549827367	-0.05432104938756745	0.39338873065011454	-0.05454814356279884	0.6222064549830674	0.9910363356764743	-0.4726233659169093	0.2834397382954971	0.6975606730961027	-0.8602311888932503	-0.05464784954155123	0.4006231854896424	-0.09544017436384095	0.621839878676	0.9719253225105625
0.244074885493	0.577132982748	0	0.004982704495607518	0.009422474499685812	1.2249979641792694	-0.32580209642110375	-0.3175166399708404	0.8710043079732653	0.3453603254821356	0.3430096905992845	1.5532761781990243	-0.1307441763964846	0.30055546642245046	0.8359457867647156	-0.5795257389011492	-0.02731130396884263	0.43199774499046706	0.3375767075110826	0.6355902379873453	1.196109360115989	0.07851842886720731	0.3193523385557351	0.7002435689759365	-0.2926218797162243	-0.0077717322754164535	0.32713340196048196	0.4618012951518333	0.6532049910475454	1.0429859281981453
-0.745781750106	0.823566636259	0	-0.3620374116790882	0.2744696602305578	1.1455534785745678	-0.7077066484410888	-0.06510594650241947	0.8373377944288104	-0.02160236186322931	0.6174999031585269	1.4311139674032414	-0.17860206951505841	0.4475275009483131	0.8562631713796954	-0.6312654776924344	0.10727537987372075	0.4962737412880472	0.2731774074587982	0.7912177353854288	1.1816980360004674	-0.40353203886928235	0.4335827304678517	0.9660201728950435	-0.787189882738372	0.09370710660361656	0.6481295716560413	-0.028348625651021905	0.7769099694316005	1.2594241685840342
0.598682422844	0.833774816182	0	0.4376596802263756	0.5189017267193323	0.9593243043454207	0.09267749052028598	0.19298162144444342	0.609557354473415	0.7987422315588958	0.8513813546875204	1.2801189340114272	0.23943937424722697	0.8800412542197513	0.5756918545034313	-0.201027318616505	0.5568041630581751	0.15249567888500037	0.7144668923749214	1.2098437986906145	0.9493257492713465	0.3376925396762551	0.8798144773621995	0.5083653628879742	-0.04906411889727737	0.5566087923764709	0.1153806121978468	0.7489214155804526	1.2096473079906562	0.8641076481141565
0.745069443547	0.362012892714	0	0.48301618515521805	0.2990016216622799	0.8160814813000986	0.1567646251277496	-0.026130802247580312	0.4912356534555739	0.813959604931631	0.6259593036291543	1.1183560022741934	0.2733257603871378	0.3759556170935737	0.6647655584005031	-0.1811987834345697	0.052324935715103146	0.30145942697844913	0.7260302206210276	0.7015964665962254	0.9929929911376365	0.42947353209061734	0.3858056258998161	0.5741265091359229	0.08017559009553585	0.06263578263026597	0.24684916193656078	0.7831913165435757	0.710875163283395	0.8768484309452041
0.620501698875	0.0380146184628	0	0.5961601843860982	-0.04463316349159447	0.9052494347609832	0.26397703791143123	-0.368279494256975	0.5709591730366875	0.9389668611747575	0.2815935350979496	1.214288003379148	0.6744843115348703	0.10598547196523952	0.5438669996866149	0.2233564769434132	-0.21763689184912924	0.13185428388755568	1.1498752113523028	0.43223772481286893	0.90899980599468	0.6427365645744516	0.10586099586036285	0.5648014174684225	0.27063556590479537	-0.2177599622029691	0.203502301972357	1.0332936801561459	0.4321117211525752	0.8936361953321826
0.735205550986	-0.512178246226	0	0.5506963620054899	-0.06790476049675064	1.008194885244484	0.2229659514871982	-0.39189216760720796	0.6841575129308372	0.8860879268606361	0.2596478669478204	1.3082232573014752	0.28097702653409495	-0.11242577575607704	0.976702983851175	-0.16464337074172933	-0.438021762440292	0.6336424865317765	0.7261736564953372	0.216849362748592	1.2869508782418022	0.4179518438820051	-0.122706002400583	0.9066176311681294	0.05359758831130437	-0.44775947914798064	0.5838449372193143	0.7881336728247393	0.20596491020326904	1.2032295438744878
0.570978298721	-0.621745064286	0	0.1274665318672179	-0.3547572654451717	1.1467877823725607	-0.20889372669898604	-0.6976108891972836	0.8586440562455744	0.4630056917203137	-0.017787415230738034	1.4144562025853569	-0.03448213502753697	-0.4654813923662223	1.1262529796347769	-0.4920888984399172	-0.8084631369387849	0.812304838174578	0.40987789919099904	-0.1283777435281984	1.4112858710388934	0.16922705489958867	-0.45874322281108715	1.0295260485746498	-0.21287116272994275	-0.80165197617347	0.7260902927607853	0.5487424259421774	-0.12173099679360896	1.3088350996020925
0.564228212715	-0.110840791887	0	0.5190094366304266	-0.1104654542369764	0.8342908529792492	0.1828853903534453	-0.4399288868786887	0.5019615893503077	0.8658775136993399	0.2170373793083919	1.1415880087036157	0.30512252476668295	-0.0958673297890599	0.7931659686053704	-0.16060552735628053	-0.42695383802292564	0.3998372466892307	0.786308294330436	0.23308512338553586	1.1413368284084178	0.37625698531092944	-0.09031754570718781	0.7484276010301829	-0.0006691527195189645	-0.4205936708155391	0.40075208802829865	0.766082429745499	0.23792563231978542	1.065664104759618
0.513232442595	-0.0890595263756	0	0.448766921183782	0.09447581367373602	0.805677787027663	0.11601011716402733	-0.22553689451883008	0.4807479386300901	0.7937154983990291	0.41540038955250624	1.1051829060486131	0.3745614997978907	0.17318243829765503	0.6237858181002793	-0.054398511637658443	-0.1468067310799738	0.24123393799817847	0.8268683893875002	0.4938517110239883	0.9636260569476688	0.37121588811884276	0.1733310871786201	0.625908921521985	0.006443905811519528	-0.14649634351023644	0.2813166594678155	0.7544202457655982	0.49383594104081346	0.939323922621392
0.579117456556	-0.849320829563	0	0.38805964560609074	-0.4278470932223063	0.887532756818418	0.05396218998785971	-0.787569385254811	0.6060509636311783	0.724866529019923	-0.08133830252659659	1.1484169820504448	0.04515590284634382	-0.4356430122397578	0.9372039257632893	-0.38845760696213266	-0.795484548248087	0.6497289199909548	0.4671807738980676	-0.08901911219640805	1.1993855634216222	0.3130090910227857	-0.44365816842761846	0.8141133142401726	-0.04999119946036654	-0.8034507468399261	0.5306630311820865	0.6756924177054034	-0.09710206204030795	1.0755090630025683
-0.910718189151	0.868579164743	0	-0.761479877577514	0.3369623068733691	1.2819711186441909	-1.0962563534287402	-0.006795488133957409	0.9499915398705548	-0.43130182542954026	0.6942956164241579	1.5872943532592698	-0.504415240259538	0.5253950021782096	0.9252314030589724	-0.9145685112877358	0.18167131344205023	0.5580979222011353	-0.08698983564469376	0.8834292792731627	1.2588484010916476	-0.725051550214613	0.5349187461583614	1.0268266810574018	-1.0863792041791727	0.19097062381376534	0.6868773631835602	-0.36678325462342876	0.8925152927065881	1.3389041098760655
-0.0276697985025	0.802142799298	0	0.20106164571248641	0.3949924242767754	0.9623184859767224	-0.12221067485095129	0.07462296835426495	0.6828455069703951	0.5209262671479563	0.714687094989099	1.2227968404649985	0.20564534299749648	0.5520589509022646	0.6583458167511513	-0.22098218178676293	0.23138358895038602	0.34147330847801477	0.6220653952904807	0.8720509102556112	0.9482978554491622	0.20861116337131608	0.5521927646662311	0.6569069424316896	-0.1549400399772899	0.23167825071281245	0.3615368219884584	0.566961354183839	0.8720317722784053	0.930558728894358
0.889566503764	0.333022304911	0	0.6271651840479312	0.1644056171953875	1.040087509308381	0.2807247403401636	-0.1612445432994576	0.6731070531066842	0.989396348075678	0.4904506036028288	1.3794808065505004	0.27035791528298275	0.3146285940606347	0.9469675876724385	-0.20845728256828788	-0.014183087508667216	0.5216125591386684	0.7676109118410882	0.6437527238676376	1.3233385343940396	0.5304421860730876	0.34722735996567106	0.7644693724098781	0.14299452369598123	0.020979786386970487	0.37919201022130117	0.9355052037004626	0.6738003765793282	1.1162165056465552
0.143593652187	-0.568041231786	0	0.25114807031283964	-0.23441468070806937	0.8286445703971562	-0.09673668630189236	-0.5805628185985686	0.5481525007386999	0.5942640876781705	0.10817998726583536	1.0889143769846719	0.368074497163887	-0.26154338832698243	0.6905042620388799	-0.0606677320415228	-0.60938730691162	0.3833855765598141	0.7865591764732068	0.08279278600943181	0.9715937556790782	0.34065827714558733	-0.2587608257829897	0.702191154161528	-0.03546824861196689	-0.6060360330826684	0.41089547677266003	0.7127545818334862	0.0849822787600972	0.9710548266153731
-0.813047561402	0.638788430165	0	-0.46723405762676096	0.16628731274202385	1.1621127262390234	-0.8201822359273802	-0.17373985142801018	0.857726554794831	-0.12332602043319811	0.5115618488011583	1.443620103403244	-0.3099490810770029	0.19388045854903269	0.9929309331931778	-0.7745565015436161	-0.14619091165219777	0.6565277886153209	0.1390426732857676	0.5390908454450063	1.2994091951258344	-0.430489664202416	0.19195047582400324	1.041973661972864	-0.8318205441227404	-0.14804539448864587	0.7297428768702012	-0.04562805829933589	0.5371924816487413	1.3299644297771738
0.777544135264	0.55879142139	0	0.6995910477427036	0.025153582103300508	1.1398202098480468	0.35191704314943717	-0.2901079479741703	0.774990081799142	1.0676207999314533	0.34470747840574656	1.474011770636566	0.36845804644598734	0.12011432101785328	1.067318456011098	-0.1069650524796014	-0.19533591345853143	0.6391491586902801	0.8799508561508597	0.4397765813027777	1.4385190028212875	0.5555732587931161	0.11393427245426871	0.9420421504379844	0.17034475942627209	-0.20129237680944667	0.5581819165299838	0.9695431563465883	0.43344938044682607	1.2870043404669342
-0.349591274505	0.740942464217	0	-0.05412640349589382	0.14886571224218625	0.9682889688946026	-0.378868607021921	-0.1766707224461798	0.6411402403885361	0.2738255849573154	0.4791305753858652	1.2725571968329081	-0.21645260023503732	0.13112978861812505	0.8985891776253241	-0.626898343111842	-0.19393334197087472	0.5490974483522697	0.19557846551084065	0.46093205706197365	1.217685168179418	-0.19191177303059956	0.1330029551930844	0.8849729588575994	-0.5431442138273291	-0.19162471181753887	0.558890484883847	0.15932454597659967	0.46242463662648	1.1868538115010567
0.397004865463	-0.15977776785	0	0.1388321035410872	-0.1450222466044088	0.982380017856941	-0.196778567867331	-0.4777601309896951	0.6976845356017226	0.4707381078378173	0.18666217818238093	1.246939279913782	0.10768032830455687	-0.23095623848368843	0.8744872198835214	-0.3344546560596272	-0.5636432958235138	0.5533138412779149	0.5405655404211391	0.10077412763822947	1.1672064921010423	0.12456372640994089	-0.2307841238348435	0.866692347610444	-0.25129198687168547	-0.5635000618162453	0.5657955200739596	0.4961873123292949	0.1009072330542104	1.1444884732490936
-0.389376819946	-0.773110208725	0	-0.33741331785666995	0.10615395443493285	0.7641438331477658	-0.7091303691505311	-0.2484148382656652	0.5091172473973513	0.01853797734206971	0.4510097500625374	1.0017183260670488	0.14058473138480498	-0.06430150297428493	0.44448716863409266	-0.3205384473204582	-0.419376342344725	0.13702647033438387	0.585541178942	0.28108912192436436	0.7237494880016746	-0.16663267009355545	-0.07795112944988852	0.568377492968012	-0.5768876821914811	-0.4328327935808013	0.2973837360325774	0.2267999188705479	0.26724502767344405	0.818926001384138
-0.148059503856	0.132025948496	0	0.12443430699429	0.20801131245793367	0.7656465289367554	-0.2087350582512325	-0.12664521740408652	0.4692070449734228	0.4578723173688547	0.5407972016421514	1.0408832898499993	0.2816611442046134	0.09689647665831257	0.5766309168464323	-0.1429533475164078	-0.23855427613122393	0.23053973577766504	0.7090638775133653	0.4304908519981457	0.8904552781907508	0.043539366127975196	0.08348895741438642	0.702170165432272	-0.32513082283467787	-0.2517386165331205	0.3972034757382069	0.4098371071281235	0.4168750364171908	0.9838200478295256
0.845761166275	0.871509538662	0	0.7037324576200894	0.15194747443866707	1.1141627390463436	0.3454093526223908	-0.16266666110916353	0.7254935784386203	1.0861065966862984	0.4701386866376495	1.4698774024078094	0.5221002467276786	0.3551643977174688	0.9068221438964522	0.07379267195841788	0.0404696517387223	0.45674607235056236	1.0130948207619792	0.6734271057899825	1.3003639717009448	0.6512297320798757	0.3588133874818487	0.80898305114854	0.25701950035870585	0.04434511151489835	0.3926955915870569	1.0811318409198993	0.6771036511672852	1.1814001794781228
-0.168717606918	-0.801578023804	0	0.10178693509564818	-0.122347006448687	0.7358438816859033	-0.2791015721244892	-0.5001588661795172	0.49304439983865705	0.4642652913331623	0.2379843659972718	0.9623403210695125	0.3546347401700385	-0.21246804366312264	0.6000010794765478	-0.09238483033820857	-0.590749383732506	0.3295038112498462	0.7739510978607829	0.1483836186449702	0.8491747166057898	0.22089611226829287	-0.22093331546527864	0.6480152040080548	-0.18371779290120743	-0.5989721911036283	0.3944605777748758	0.6062370725310545	0.13965869254495575	0.8832783727582333
0.547637464943	0.468558683314	0	0.5141113056712435	0.032712440553988725	0.9860274146219921	0.18253287277758665	-0.28416757935372267	0.6502165359585229	0.859175853797287	0.3547609637205438	1.295535187404629	0.37666727760333835	0.1859055402585543	0.6768224580338517	-0.09145393660903574	-0.13116451367678506	0.26368317483058473	0.8767970478676934	0.50814241897065	1.036922620675166	0.3761490715298003	0.18593721353294193	0.6771448104759751	0.00834190735482875	-0.13060518998653334	0.324295939575482	0.7635384594136501	0.5076509368748399	0.9978800014353432
-0.938598308096	-0.106562801732	0	-0.42878897377504493	0.3980173209301661	0.7604864569339169	-0.7974303468109218	0.0562480211951856	0.4794975741950839	-0.07428050066478115	0.7376796284609382	1.0215711892919865	-0.05382698834042596	0.33496654196356257	0.46783375594995985	-0.5398769763150512	-0.004896885384027095	0.13914314399874556	0.41041913753360837	0.6726463151765079	0.7660584809241908	-0.2043761590402734	0.3257794755139498	0.5323091636956648	-0.6106760592922323	-0.01366087996983301	0.2387754399100534	0.18391530206724352	0.6630256218138995	0.8038270768976097
0.372836208597	-0.939731530895	0	0.12419863986954033	-0.1420423632766874	0.9092058701187383	-0.21878778764820275	-0.5104913655662486	0.6247515688418469	0.468085731664486	0.21278994020320371	1.1727125810699925	0.0769555328785076	-0.21217617331824207	0.7886613911200687	-0.33289475988264633	-0.5812620747690403	0.4710924838408035	0.48879662058427054	0.1433385863401948	1.076975641651607	0.14744664284957615	-0.20834057296219124	0.7508265097315056	-0.21314409961442987	-0.577281016453281	0.4494525176942135	0.5115058285523784	0.14701546823356365	1.028248850662475
0.838564706803	0.924484973021	0	0.7180201123134466	0.5289485458662496	0.6823938840501536	0.3825034382647737	0.20813678422305776	0.3268916045410655	1.0658659869708724	0.8501876752436097	1.0131960469491808	0.8168737765063807	0.8112311440147363	0.2782013854601532	0.37680702087006823	0.49089435152422467	-0.14515308233547417	1.2787341638704115	1.1326554440531276	0.6580004164212199	0.8317873137572281	0.8134961587329711	0.2671266929579982	0.4605438739218192	0.4943873018028131	-0.1087203463692919	1.2202753569510267	1.1330174685328656	0.6116272499379058
0.445085544178	-0.842922920696	0	0.17399345490389767	-0.1586194932732876	0.8288041944976797	-0.1776025264313317	-0.5546123550455736	0.5585122096767847	0.5202919324492185	0.2166745410930549	1.0798343569537812	0.21216521975241837	-0.25981995630619664	0.6956204949421716	-0.23573218237377197	-0.6551437818918974	0.3912448323661845	0.6470225983354917	0.11468846596053342	0.971606874539661	0.16190486181964642	-0.26646339676240377	0.7192610275786585	-0.21945317935226616	-0.6606326139312335	0.44242162640021504	0.5365263324926227	0.10673850186876002	0.9745440517102113
-0.617865816995	0.135021481241	0	-0.36321758527264864	-0.04188827367660693	1.0742453419671445	-0.7340894484149668	-0.39051077610726853	0.8088336776102095	-0.005782603250852664	0.303420716292418	1.3206679548463633	-0.3457870834811159	0.06848017215045732	0.9067768799317735	-0.8139170703792348	-0.28091586804529833	0.6197451428038356	0.09914460564323682	0.41455305286708916	1.1701388941491153	-0.37561266221520156	0.07155134423198321	0.9162709201018848	-0.7758167975492966	-0.27697602543053407	0.6425129937764485	0.00926398804661563	0.4167767147649208	1.1697133574385614
-0.859341068247	-0.281493370358	0	-0.2930879238935366	0.07131551399835381	0.7020133763849664	-0.6748691747697033	-0.2817115198011468	0.44361901494773087	0.07197905889371264	0.41878617886040603	0.9421700203225485	-0.17706893832478265	0.022232745289135634	0.5387924795441358	-0.651441969624458	-0.3297741078226335	0.26098024939319836	0.2681210271016521	0.36867532697338595	0.7944163583746399	-0.23886613341973117	0.026109509139327046	0.5570196438673548	-0.6544509230002741	-0.3255829834756065	0.2915756208904219	0.15195299913788446	0.37223704126528956	0.8033380364430265
-0.941244984486	-0.304244545431	0	-0.5606607959157635	-0.06604801971370963	0.7872170600532258	-0.9840450523169844	-0.41546193512675256	0.5381167609387425	-0.16769238914415752	0.27647475200848265	1.0190370995236107	-0.36641852608723774	-0.033002632317098435	0.633604424681498	-0.8857869809896124	-0.3825248752896413	0.36465789789264524	0.10380637022343778	0.30961820603841816	0.8814346585043809	-0.5840479540172083	-0.03656075050415289	0.687408160968563	-1.0516488399056432	-0.3860438589808605	0.43423240525570067	-0.15712065154242308	0.30602736874808956	0.9225577333638249
-0.980071517374	0.948647025682	0	-0.7165440067618493	0.23700247575564182	1.1301451515367784	-1.050783016840273	-0.09979101612792937	0.8176809301585465	-0.38510628877579745	0.5829256681336826	1.4183306085129104	-0.5286633312827695	0.3987124135754655	0.778304731455329	-0.9452788554498961	0.061788668920811224	0.42427449102223297	-0.102801571342565	0.7447255762385864	1.0995832174540607	-0.6685271724790116	0.4078512864018803	0.8445071591498915	-1.039953950142575	0.07110843752292752	0.5146924733666722	-0.2951627126052319	0.753579392932951	1.147307543338475
0.638013398138	-0.858964777044	0	0.4905051111065747	-0.22337878230772656	0.7518336102190075	0.1565348402976691	-0.5701069655488262	0.4518401193931628	0.8290558194362984	0.1146916676335952	1.0298692016529054	0.5042974637199247	-0.2517468047642347	0.64871676842388	0.05912283367951035	-0.5986916633830645	0.2936763991810813	0.9561115915732361	0.08657627604058114	0.9662436117617632	0.5067624841892956	-0.25160068870335617	0.6472854919768901	0.1305512810485283	-0.5983715512339908	0.32672678904413044	0.8907856180995611	0.08649472471135812	0.940065050370406
0.786870183696	-0.584043919992	0	0.48985457185727416	-0.1423228409638181	0.7663147644274286	0.15792970502326642	-0.48705481670649087	0.4844300958841652	0.8251301592114636	0.19405681338339906	1.027568222285622	0.3135050952258858	-0.32292398186306126	0.8322770460337876	-0.1332268809050763	-0.6673402830736792	0.5224170437098714	0.7509129222205997	0.013092541204067495	1.113107414143172	0.49136881231997315	-0.3334372273428604	0.7453188967381452	0.12422430772691528	-0.6775584722128757	0.4498519797675021	0.8623475929287965	0.0022578466984387534	1.016609307008929
-0.590418403461	0.347518291058	0	-0.35249714534779575	-0.13031658934263943	1.1878372984203582	-0.6873685630001551	-0.4622808828290268	0.8847452571506328	-0.02068144224139421	0.20530453252157163	1.4688910704484788	-0.058715349379642574	-0.10111854880479061	0.8366292463385472	-0.4928129807411451	-0.43300214948536847	0.4732026314452262	0.3854699460382631	0.2344731822192769	1.1637864929844297	-0.3682531016411657	-0.10155901573929611	0.9946130741694322	-0.7284848707304925	-0.43344051148888296	0.6829393695318081	-0.009066593632645323	0.2340344557950973	1.2823369376557314
0.876524536325	-0.753623757542	0	0.655110402299442	-0.4069062734043806	0.7606662219157391	0.30316825062388475	-0.7510265973422465	0.4249968574872168	1.0238288953690775	-0.07108098374077207	1.0672120160555336	0.19752376222118292	-0.4516843942468464	0.9844490529959538	-0.25076805136178687	-0.7963453162472397	0.6322285662310151	0.6604359359648201	-0.11545948716082645	1.2957783218321484	0.44950161236389247	-0.4673706768853205	0.835695496378931	0.06721547555686012	-0.8115579750946492	0.4960738069862427	0.8515298157735349	-0.13151063886219236	1.1413810137166185
-0.985630865495	-0.26173970566	0	-0.7734577078791813	0.26444468414909067	0.8324108666727109	-1.1627469625009041	-0.09665028959681093	0.5625074911923439	-0.4006175538242988	0.6210837196452355	1.082555997755389	-0.49498154688212403	0.3029161463993639	0.5921268775938969	-0.9650495182612214	-0.058066827017984976	0.2972444889690175	-0.04205219403719922	0.6594485745307846	0.8617082897821787	-0.5497492350508125	0.3078114423442638	0.609816589530975	-0.9683419775737631	-0.05261179186971178	0.3281998515645776	-0.14973394112716493	0.6637874568113061	0.869984001277158
-0.950699971128	0.209696475161	0	-0.48230087439668834	-0.24405085735549867	1.036080031648397	-0.8872142531022991	-0.5874714567416276	0.7583643258031635	-0.10186873281362839	0.1020485466000836	1.29268454044075	-0.12390605232451886	-0.06018415456490855	0.6826595220971884	-0.6523738377848218	-0.40382338895716147	0.37571981142430066	0.35763006379592777	0.28617893225554514	0.9637560005244269	-0.3768861148975583	-0.04843440435530966	0.7530612490997384	-0.8355781394433525	-0.3917672745298504	0.4672580701888787	0.045572667356738594	0.29759316495664806	1.0167959515527012
0.718351217238	-0.626016595154	0	0.4778544625721912	0.08435662849832756	0.7393091488426384	0.1362417383395449	-0.2564781609196125	0.40380300978175165	0.8256315201334977	0.4240690581761406	1.050458980315367	0.2791808414267854	-0.032436852766031435	0.7277737033939197	-0.15891734124882623	-0.37411146039992216	0.3512828428830112	0.7223582751552452	0.3080665723882622	1.0685603499903629	0.3017516504640043	-0.029757295917719893	0.7137928788400972	-0.06937462646056468	-0.3702967589217988	0.3692226864910179	0.6807119713725875	0.3096567281131217	1.0303814595115672
-0.52276814277	0.93508050058	0	-0.22288126315408754	0.6159304653768048	0.8506790128071738	-0.5502983418814813	0.27417525121145436	0.5147134172944166	0.1072525889089741	0.9710750471775438	1.1595426462587208	-0.4428679274409089	0.5053119926213623	0.8284796123758584	-0.8484570245362962	0.16410847579815607	0.47753489754932965	-0.036081614092531786	0.8599566487145104	1.148573735387254	-0.3513832181955803	0.49892551886963504	0.7869073843464794	-0.7152489933477916	0.1579529058596717	0.4429397721220008	0.011506458831182759	0.8533548709182605	1.102681974848591
-0.77521792834	-0.311100785323	0	-0.3027400832086422	0.19506387581187654	0.6142079704295688	-0.6627683607017141	-0.14942594364905912	0.31244757358166403	0.04752778564517453	0.5410643988732461	0.8938716309032022	-0.15976484613754846	0.16283527951327087	0.4264469527073047	-0.6236749154089062	-0.18210258475940383	0.09121374901849116	0.28739794337121216	0.5092847110520942	0.7320002712580341	-0.20697389921808904	0.15886584673388893	0.4473478200167894	-0.5984529025387969	-0.1854465617728666	0.1366963597619022	0.17199544954825563	0.5046876607970886	0.7343350672772547
0.918343041215	-0.739684611143	0	0.47259773175180825	0.08971790052298131	0.939508604905673	0.13536816422562664	-0.2377751389604154	0.6082490669108207	0.8219915894781543	0.4154997303522528	1.2450795923608373	0.2996168875263451	-0.2652638316436952	0.9950796852789893	-0.13672833677625576	-0.5929420818645837	0.619791317530028	0.7528144191794798	0.06047025662148488	1.3298662342212288	0.4158902092055821	-0.2635652253557613	0.9217367346463802	0.0460424554753043	-0.5911547788859672	0.5753005640971662	0.8009258569701226	0.062212425889563126	1.237733908457908
0.933038520934	-0.27552026011	0	1.018661609193886	-0.05749549506517787	0.523846692820478	0.6863869492732961	-0.38278312088715266	0.19874059021018653	1.361508649275025	0.26612378959778993	0.824422824981791	0.9240953978928566	-0.059065489371171793	0.4373296987794496	0.5056081992974186	-0.38450680211230404	0.07900518022220875	1.3532890634589878	0.2648039691352186	0.7603782841654545	0.9636237358628069	-0.06017601389541319	0.4131092131243087	0.6032141765973553	-0.38565761526904246	0.08156521435591717	1.3361232962942582	0.2635101077910459	0.7168918952080654
-0.0532591944798	-0.41473602807	0	0.030453191027433584	-0.07905151948501686	0.7101194486082083	-0.31356990274112967	-0.4258709076262085	0.4113151904781556	0.37271200886328676	0.2636120700507736	0.987391345298389	0.08843139909022646	-0.11999292439475072	0.5820568365516573	-0.3367591119687014	-0.46848636222140577	0.24546506587669575	0.5115109703311941	0.224387713853917	0.8884462962920806	0.046361297832085514	-0.12411228502646758	0.6041901634958324	-0.33421696154721975	-0.4721130241473209	0.2888476418823498	0.4253994178142774	0.2197746161605052	0.8945380739462445
0.874253688431	0.916295789975	0	0.7848933122787506	0.42498186007471794	1.1309168787444877	0.4389067203751072	0.10562930588003314	0.7551142034943715	1.1491537072242357	0.7477224138738863	1.4781537151023547	0.36954320302476024	0.6319217067825972	1.0329066315647095	-0.07556746810405357	0.31289601814181006	0.6350405537567315	0.8296624727353216	0.954725591598087	1.389433078414746	0.7432851743926039	0.6551594837153534	0.7757169708992067	0.3483752709545568	0.33661197130238624	0.37987278324191137	1.1575616481498772	0.9774500202594053	1.1360704562553456
0.271831413015	-0.63190889965	0	-0.1229832878799331	-0.15882680733310242	0.8971915107295382	-0.4746623812138566	-0.5340716036132075	0.623995869120984	0.22424989443827478	0.20164077543889755	1.1507834274405995	-0.03396118599395723	-0.3179915046030539	0.7951457539808724	-0.46292828560651017	-0.6933563427457999	0.4959193761511287	0.38786396336514395	0.04260585075236966	1.067592899587508	-0.011038832721870095	-0.3174700885772774	0.784792795969479	-0.3885212618519047	-0.6928087218747424	0.501122366682501	0.36232636722946016	0.04309934262003931	1.0464027190796847
0.985903577221	-0.794839120906	0	0.5536821159335792	-0.17283453992862857	0.7970472607373013	0.19658123949575762	-0.5034555629085288	0.4511733191779017	0.9281931179696328	0.15699072235503023	1.114104157614067	0.38427299570129386	-0.41244549025957766	0.8000674794130449	-0.07041605068663502	-0.74240099158967	0.3908011271994894	0.8766841335593942	-0.08407867166733196	1.1547821840669523	0.3727715753762246	-0.4117995851402734	0.8076778912169601	-0.010527083942945731	-0.7412046072439923	0.4467763140902651	0.7836591941135904	-0.08374376073457271	1.1308197778904523
0.161698763188	-0.687193879834	0	0.11376526843930992	-0.2030752686087741	0.7638414484690706	-0.22941793767930485	-0.5527501551130364	0.4923348595207931	0.45107919875236724	0.13767739105205531	1.0165405705949608	0.38871460147303455	-0.08339428254685981	0.5119043791826716	-0.054075909381711376	-0.4329665823482453	0.1913241416177344	0.8224573106531713	0.25723327403893675	0.8029776226241208	0.1991578302669168	-0.09072156659512608	0.6020701679126823	-0.17997288416559373	-0.4401720907038878	0.31819979016710115	0.5713859094239688	0.24978948830288655	0.8643463646885262
0.7953506283	0.891356782991	0	0.42992153775392583	0.5953697928171007	1.1947019747908076	0.0797594861859136	0.27595933839621944	0.8111339257104097	0.7998209138366269	0.9194224190205816	1.5483266732263126	0.40333053206414227	0.9134674298206013	0.8604466746618485	-0.03104614743381646	0.594360794568069	0.4160223423941928	0.8757878323609909	1.2372962923970041	1.2539809718228623	0.40384669943799517	0.913532305318178	0.8600645842244594	0.018986781320059296	0.5945797451815285	0.4541823901262705	0.8183056439801352	1.2371393975788658	1.226826583450736
0.608780596	-0.368217162664	0	0.4616436401563797	-0.07804628254843646	0.8757754049734172	0.13197715742786104	-0.3988292662873414	0.56188389984267	0.8025158079562296	0.24097124165557446	1.1654486933583792	0.33707027167920367	-0.17130401235286025	0.8367804196867179	-0.09878159234022234	-0.49376090467495076	0.48004371423460396	0.7929169169654334	0.14943283172522673	1.1523425539684413	0.5472373158127107	-0.18990934022276434	0.7116518345746143	0.18756629192948232	-0.5113888797762771	0.38000154994567464	0.923992833119155	0.12982626689542562	1.0135387455952962
0.60635893856	-0.104060857129	0	0.5718866459123271	0.02397372369422457	0.7080575385283484	0.2468933276138711	-0.3045630864124418	0.41943662129989534	0.8997575583421623	0.3491091680127837	0.9761382620326993	0.5193275041675764	-0.20675397834009804	0.6242818589498063	0.07245589021396345	-0.5357674451274161	0.2940836382678775	0.9644215425710297	0.11859624477404958	0.9218956004135412	0.5301999178568099	-0.20724825641025915	0.6188850864018779	0.16091199166412642	-0.53606618418946	0.3187659946507483	0.9000015959940936	0.11796098249404616	0.8951301279569098
-0.514322620084	0.509716826438	0	-0.2937095406922224	0.14847296192283238	1.1075195596876761	-0.6385911680158108	-0.17566539124277236	0.8323244183330717	0.03992040703248773	0.476852699998512	1.3627612548404646	-0.12165483965335915	0.37972839708524103	0.7708674113831354	-0.5633235330549444	0.053100219167000993	0.47558635943907346	0.30339501062898466	0.7105177939092113	1.0421514477443137	-0.20832726748465796	0.38902575534950484	0.7990390189351206	-0.5942218718765392	0.06336583314292946	0.5175878777143527	0.1618384663193098	0.7189809900423263	1.0596333158750249
-0.417880961709	-0.160429244292	0	0.02575714487100347	0.05742151311907221	0.6731214879644928	-0.33430688152222127	-0.3071976011025487	0.3958036578182846	0.3815518898654683	0.4150903615518552	0.930010697759855	0.21995630313047082	0.09205052467104029	0.4743708011487339	-0.22616151052835068	-0.2721663358203104	0.1570252278056952	0.6617909867378431	0.44933391355599445	0.7619040299672163	0.17441944279391608	0.09767716502120849	0.49429849458144365	-0.21113528618485156	-0.26555770520448907	0.198765388441789	0.5593904709982132	0.4539199725376316	0.7659050727797118
-0.907488646195	-0.735532379132	0	-0.5118004574247461	-0.2754058367140795	0.6064000944059215	-0.9540160562389687	-0.6505934500557542	0.34048600593712486	-0.10111532595830945	0.09079046208381027	0.8528166398183538	-0.1817325351981621	-0.4018258716493305	0.500889849669748	-0.7011293498317721	-0.7770641756397016	0.20936269166547175	0.29088886708162054	-0.035575412107514665	0.7684206124568106	-0.44761231262154233	-0.40537305715484995	0.5755793174699428	-0.9286013761348031	-0.7805923892461581	0.30319666419628716	-0.006484842721352451	-0.03914491566845451	0.827339627481329
-0.958900758716	-0.844157759813	0	-0.3789933858462003	-0.3498742657410316	0.8974056892856763	-0.7654041879354123	-0.7256847418574249	0.6346089923807176	-0.009396137886787195	0.01280667661687045	1.1416227234345764	-0.04824518214564783	-0.27067538534143243	0.6533458704616097	-0.5034352529872522	-0.6467185201597003	0.35059580232840104	0.39313148964505823	0.09225798865981234	0.9286964960046604	-0.226706028949651	-0.27859720138097166	0.7245154027030026	-0.6357300439923887	-0.6544981452307341	0.4473349906315536	0.1679379063216775	0.08418807102582326	0.9804095264822432
-0.85357770127	-0.159536595652	0	-0.295583433447155	0.02225786447942034	0.7053414249866695	-0.6884188082899922	-0.31809899139056136	0.4399664059415012	0.07593104014903379	0.36337785686529783	0.9511869049166762	0.18637107416277837	0.07654869407353708	0.37610216215827064	-0.2839653404636308	-0.265827932692102	0.08107121233063772	0.6312706844672442	0.41967728769190776	0.6468714111255303	-0.1937736336268811	0.12040787203047895	0.4837238111161715	-0.604579139468269	-0.2201479550164887	0.2132846478212153	0.19123961839583936	0.46172926973860556	0.7342503702486032
0.101554355275	0.481757639742	0	0.05319309126354379	0.2726884097162565	0.8473990433262348	-0.2732947594546034	-0.05342446056952509	0.5342331519114292	0.38334080799533676	0.6004335846607112	1.1382260636411998	-0.19872304153928266	0.32154828611230174	0.7930032209619872	-0.6508109582423307	-0.0055665709179566585	0.43855835482555455	0.25349674033806163	0.6502316387613386	1.1127165370023016	-0.04068094536060019	0.33167362658610905	0.7056984700164557	-0.4046755250333069	0.005004956098270601	0.3783846264892578	0.3251584315836154	0.6599077543237821	1.0080226339805463
-0.715433052315	-0.155622507661	0	-0.40761543910668485	-0.05325846569004696	0.9563548838978709	-0.7775438935851976	-0.3931667442736275	0.6806618508323702	-0.05254732934281256	0.28777931363883197	1.2118104165833352	0.1427271777038374	-0.20283765528625844	0.6988405313059786	-0.3217906814548001	-0.5429774254860033	0.37220532653408356	0.5964907664875377	0.13847323248366322	0.9953130231752568	-0.21410275154284267	-0.181663138648419	0.8349523465254893	-0.6048403713410571	-0.5213864031688143	0.548264954232015	0.1614943755807727	0.15919363535338718	1.1001461040580993
0.273932074823	-0.830888610362	0	0.13833144677134954	-0.3823894733502598	0.7670412225600887	-0.20692580193232846	-0.7449187632240365	0.4849731178780601	0.4850312007479431	-0.030264762679042975	1.0280836416531356	0.10421274260215613	-0.4516207593728519	0.7208077872742903	-0.3211470156564494	-0.8177139889870622	0.42073777937208284	0.5299133524217451	-0.0956929145911634	0.9929211940930317	0.08772346061782019	-0.4490304763855504	0.7280034829732676	-0.2871675863336714	-0.8138272588144766	0.4454876164242271	0.46381040189649714	-0.09449915835738801	0.9878682848796652
-0.110377689708	-0.26148792152	0	0.11627726184825629	-0.06873897664109085	0.7923362060339517	-0.22441727702065056	-0.4096216827725576	0.48162622934120936	0.4592728828692376	0.2756120391029501	1.0793005642093398	0.07212638730105098	-0.20833552288481277	0.7579938847967834	-0.34119111500291094	-0.5477694756816908	0.4200219090493027	0.4864578735784679	0.13462162317187423	1.066294128181381	0.11901284164024357	-0.21013817206391738	0.7346549125637716	-0.25843575421864134	-0.5495350462097462	0.40604489588475395	0.49914367074335914	0.13273230510447245	1.0364546717753935
0.897863857883	-0.884285772198	0	0.47872078251418676	-0.20000948016022724	0.6405239801192883	0.14221591496057454	-0.5359398341136636	0.32520775467983326	0.8256339205638976	0.13013311478445336	0.9313691532984492	0.29766818552507524	-0.32084395002005023	0.6224709501539741	-0.1685133734603867	-0.6579701224634161	0.27571288084305823	0.7710978055835574	0.01038880215050578	0.9294145359903989	0.5538348055482211	-0.3368928358505433	0.48060541288429903	0.1914349850253086	-0.6731800574169656	0.1619330538912593	0.9279780343314593	-0.0059339907270548695	0.7715024276749038
-0.839108362895	-0.359890790655	0	-0.05042799802452874	0.018279816907119897	0.6378823686318877	-0.4104509719195236	-0.34725883552598874	0.34925454874663664	0.30613407115470087	0.37676351748355813	0.9049565124253847	0.26681235102875617	-0.028203621456822595	0.405999517550205	-0.16399671226914575	-0.392715443407096	0.07272757511935939	0.6991238137171593	0.3292191460083778	0.7078031109050829	0.12401432629524241	-0.02396274647622171	0.4749016166850003	-0.26205941964018026	-0.38843063399029537	0.16893267662566205	0.5084758267897065	0.3334128183182514	0.7561443351146724
-0.182747557634	-0.165549040408	0	-0.023511741998668477	0.024951507620307293	0.9030112354071382	-0.3624344656336375	-0.3141743549029542	0.580637550764567	0.31771753624323895	0.36751323863435	1.201300383302458	0.25162208550545434	0.11696512779757948	0.5481965390356733	-0.2020758508013694	-0.2221148666940222	0.16231143934244432	0.7198549962874612	0.4595324620235353	0.8925225398606564	0.17110156855422573	0.11658556895745566	0.5936784690226566	-0.21252128563786474	-0.22240992150638214	0.2487211067340361	0.5613845282466496	0.45923511520778404	0.9092731181287764
0.456361009199	-0.358657994251	0	0.4966511221326791	-0.09221715926235646	0.7507652444289244	0.16954417877409064	-0.4230997162422323	0.4585406131499413	0.8252419964194628	0.23516286861567692	1.0224166236402932	0.34914237875792403	-0.26888064761384434	0.6732441075753051	-0.06044463256687693	-0.5996553458071705	0.35861648993253725	0.7544651617188727	0.05826382389818507	0.9611109039377317	0.2923742007642165	-0.269121779673151	0.7014951355224488	-0.07036367439053653	-0.5998575529973075	0.4070874406496881	0.6547086729407743	0.05806035546048509	0.9733597524611107
-0.592019448108	-0.413376689667	0	-0.33863077894008686	-0.060390017215547105	0.856981434540285	-0.698103963572508	-0.4054098348383438	0.5778991820650218	0.009962432046298637	0.2808385599688263	1.1163064662666224	-0.2224839894401785	-0.026188538962738987	0.6839091537259558	-0.6648419652888332	-0.3706068289558183	0.37878805692414264	0.2043107799011172	0.31448936494980034	0.9631785240453637	-0.403423768670459	-0.03067582026935014	0.7553324150093774	-0.7925734346724207	-0.37507907709954774	0.47509952854271004	-0.029977167614382873	0.3099139228169664	1.0151090290333724
-0.0582249151013	0.900536659143	0	-0.27980731652684726	-0.23714873837553613	1.5918433982044415	-0.6055937096872922	-0.5632222387061765	1.2628524445828466	0.05280535565947833	0.09700336529143683	1.8959157596303717	-0.11077771495673805	0.09335819901911957	1.0783343371112815	-0.5488522295930042	-0.23483724727299468	0.6922719829195102	0.3545253337762238	0.4281374759572513	1.4210320722361114	-0.26639722832815554	0.10484995349586738	1.1647418758983978	-0.6232901374854651	-0.22253363597489056	0.830777976768719	0.09947077356438867	0.43937037835326914	1.4715933459615955
0.593034045527	-0.446059508441	0	0.14276550341688476	-0.29380779948651414	1.015402817913892	-0.18237225902264	-0.6236675035452266	0.7355112397001187	0.4678996588590616	0.03163415467753529	1.2758384035001493	-0.06279041901543438	-0.3076125959728616	1.0176996218835601	-0.48794251141110023	-0.637495818567145	0.7221044860986571	0.35319840544254283	0.017991500159678948	1.288148231705198	0.16692976179392727	-0.3120207211660465	0.9116569282271988	-0.18665326073445876	-0.6419728450172515	0.6232813033588412	0.5209674966921484	0.01345965088751019	1.1782260918799359
0.116363176786	0.376400607137	0	0.011138740721117635	0.09917106057017659	1.1248377469636908	-0.30980147223512466	-0.2218907713646573	0.8226172059157348	0.33394395521746784	0.42116263482339805	1.4060809060329755	-0.16005787458103032	0.08425914679061672	0.9807646599716026	-0.654113071426444	-0.2369579211273934	0.6212431711440386	0.33346533113905624	0.40638808717757097	1.299654478172878	-0.15564739843355474	0.08446515889389512	0.9785327181731553	-0.5147665465047966	-0.23636888575888337	0.674893211898233	0.20091220748249455	0.40621133034489965	1.259616068177079
0.591314311364	-0.1076712321	0	0.22245372735079813	0.08671190327798543	1.0645251323842062	-0.10426065586191063	-0.2462141638007039	0.7947411544998958	0.5486818637494286	0.41425384275471605	1.3155141290598706	0.15483611357417082	0.06988737622464643	0.8687933572367298	-0.24880574919897605	-0.2648357840286757	0.5859629071496939	0.5526016316874306	0.3992810490663423	1.1283939957385116	0.26241578736862947	0.057539139061592526	0.822655330105757	-0.09205086534418361	-0.27651862935572213	0.5473868527779852	0.6155560214840159	0.38624981516293105	1.0774656646054093
-0.202446189741	0.535281485643	0	-0.35629793581529456	0.33446652423385115	1.1381543423386837	-0.6856635163726188	0.005960430947240081	0.8532565352974099	-0.028509878432835156	0.6668248512187602	1.4022414384878303	-0.4677847175664864	0.3216563605928342	1.0227622540941734	-0.8956302087838932	-0.007856697843004655	0.7164182297401085	-0.042425236742001805	0.6553797582650712	1.3025256087466632	-0.489148087960628	0.32475768900768637	1.0308389083245542	-0.8575106696256248	-0.003441391102977101	0.7397463607529043	-0.12409111414668765	0.6569751067324113	1.2996227508374716
-0.136567008872	-0.504084662206	0	0.09250751039058294	-0.06305753470237245	0.7921060680159002	-0.2539017653761265	-0.4040596549062055	0.49465235114544764	0.4333456676651007	0.2763339844597459	1.0685460731929022	0.2607479406159628	-0.04607346152641944	0.5137683400201062	-0.22701854885558242	-0.38930706382311664	0.15332181203467832	0.7341859434430028	0.29552407931699665	0.8391488769972998	0.057575329964009575	-0.07107636995910067	0.6153901903708758	-0.3418169289798847	-0.412461075732596	0.30455012243658675	0.44783189629373665	0.26871678057659737	0.9018065878205931
-0.0931059369387	0.874209292581	0	0.09735083484578902	0.2846392669518755	1.0127515595082597	-0.2313781845625473	-0.04223922704033864	0.6833918684782839	0.4335826166909432	0.617474576281375	1.3172448029289678	0.10793654260237628	0.33386067061436625	0.7827415269787387	-0.33341793489694094	0.007163893621811884	0.3893101342135699	0.5706662540619999	0.6669391750909665	1.1330798634940584	0.07178437528074158	0.3351136951307433	0.8044332594927804	-0.29641329516301484	0.008270836037193828	0.4526812592044521	0.45401917956945376	0.6678987276480737	1.1258298588946782
0.0158812850411	0.865667648454	0	0.03047054748812661	0.2551850859376859	1.2231827706548275	-0.2998811688911729	-0.08642868877279963	0.863919656830325	0.3626937911043965	0.6085635870375727	1.5563694913851491	-0.05422952052888253	0.4651363560562668	0.8619056353455536	-0.5112853584714308	0.12596687683768745	0.4698168726780983	0.4021887804746122	0.8165600969555443	1.2167987931133752	-0.0578106825762331	0.46512183785152567	0.8636543691126536	-0.4208849440046851	0.12626503044147344	0.5090671858670347	0.30325917271666025	0.8158578952871299	1.1907087559426506
-0.714865023563	-0.0751292909456	0	-0.5988396508971441	-0.11899788737544026	0.9848575020650026	-0.9484447889261848	-0.46300176584683694	0.6822513402742229	-0.2545750144332962	0.22442227088772734	1.2656412055896962	-0.4670883987872778	-0.011031459260023344	0.7237617478110148	-0.9008086724487199	-0.3544569120232302	0.3930412545860857	-0.0347258574806574	0.3317392435751525	1.024031997795362	-0.4200916800329876	-0.008149959927905836	0.7012089960674497	-0.7941589996525327	-0.3512704290240539	0.38912641488041083	-0.04967156535106881	0.3344007333389707	0.9892466962440505
0.274607048728	-0.0334240234638	0	0.3928424401082942	0.08798844533808604	0.7285807656422925	0.048700497940926124	-0.2441939384648319	0.3737904812438977	0.74983142024244	0.4222755673925602	1.056143036415927	0.04711355508811223	0.03998917845222943	0.7854463104439715	-0.41412044994277925	-0.29376603346726726	0.38821418961406406	0.5227543811952108	0.3751784268891123	1.1396139748846101	0.35809333421339407	0.06261521297477715	0.5833772557683073	-0.027908861330407726	-0.27014044337196746	0.20418914383789377	0.7614173436211803	0.3973767152959793	0.9288272310183413
-0.592720191259	-0.996313678769	0	-0.5861764095662688	-0.161757234127571	0.7880439156608421	-1.0027402636466352	-0.533949158765831	0.54463563227635	-0.19613573731708656	0.1975965021404099	1.0147951699956632	-0.3427939543325051	-0.21160695352037306	0.6336826079126088	-0.8138974655982496	-0.5840965851944964	0.3775713723964397	0.09317157093972608	0.14806264452894477	0.8708300065872736	-0.4321311850229599	-0.2053031119834397	0.65620235253169	-0.8599173271485604	-0.5774775144348556	0.4086658436425429	-0.03175976201793241	0.1540356113977296	0.8864776278537143
0.397983423607	0.237471036047	0	0.1366860834366981	-0.17631983137210355	1.1190367165268682	-0.18971747191439073	-0.5069740814602282	0.8387070539087108	0.462841562667966	0.15012888891205828	1.379815570206072	0.04386249093040398	-0.21863583645330953	0.9119255545834196	-0.42548445882082103	-0.552715847222925	0.5651727448198549	0.5072675750277279	0.11133429227730356	1.2231710403771583	0.04478217938949281	-0.21853041156417471	0.9113329824889039	-0.3210784501951024	-0.5513038566913953	0.6081957253231103	0.4106662801296816	0.11008626105821114	1.191029573438168
-0.984446701128	-0.402879757964	0	-0.2870216713665191	0.16637332587541032	0.7638598198275288	-0.6763287796586698	-0.18290274840926796	0.4685390765344538	0.08401439397830164	0.5169442717544697	1.0371172458844378	-0.3160093352854557	0.1366011698602255	0.7078203596384474	-0.8517958306450218	-0.21336437354391585	0.3839070585973177	0.1768844892769475	0.487874199708008	1.0025871064479834	-0.36458978276675924	0.13219633029927294	0.7249380162368582	-0.8167860561258256	-0.21682835386928648	0.4221031976576629	0.054731039618096784	0.48250624752711724	1.004252465135523
0.537268519086	0.257840757089	0	0.23051379219726967	0.156024229564524	0.8890356571514038	-0.09541075234602012	-0.1668741514563156	0.5641612299477543	0.5630687443557226	0.481790845894224	1.1904855083653045	0.04157221066387713	0.2527399452629917	0.7337496909591338	-0.40247842747968254	-0.07099061092563848	0.35852423833608316	0.49614933479333234	0.5792782832541504	1.0702729281943737	0.04344614317343992	0.2527835336289581	0.7326183141041018	-0.3136171274840697	-0.07046246761031065	0.4010165624640803	0.40656021222593536	0.5789904877667745	1.0383525810971486
0.0904162318879	-0.687557780382	0	0.023405385012594593	0.09990961260791799	0.7853527777962345	-0.3209225919491704	-0.24441844389929201	0.5055066960749393	0.3630894794462895	0.43959362745030933	1.0452953416735182	0.023424201405470798	-0.01704606897680876	0.7164771305735478	-0.4274659659688615	-0.36156357576011955	0.40069102461456313	0.4657701587740705	0.3228495668016212	1.0029957807690917	-0.0009218974619822492	-0.016247009287418963	0.7272267884496543	-0.38770189934595184	-0.3606956393977861	0.43354908402612513	0.3804217921393847	0.3235586454295873	0.9978772842156287
0.412588085999	-0.0571301565684	0	0.0229772304766257	-0.01903683936781957	1.116882211679619	-0.3086404115797003	-0.34964713891932125	0.7976936166479641	0.3595756862356396	0.3128553571631857	1.4128098859017835	-0.023900610114378818	0.0038864563780137726	0.9236719643825151	-0.4803286503279441	-0.32646696360775385	0.5558999838967241	0.4440789469823958	0.3357194227332785	1.2513635005761814	-0.017457747489462976	0.004058468811867825	0.9200661133642422	-0.39565429207907876	-0.326415790492282	0.5890552008419484	0.3674430363333357	0.33576086975604413	1.2231743780134805
0.356357492472	0.520179673447	0	0.47041031989614596	0.21866421893022775	0.8875751411714885	0.14482870510124918	-0.10390506627293242	0.5694853062877251	0.8027952983680262	0.5426423932055	1.182607377466632	0.40867722197839146	0.32728950380830313	0.6978499901754932	-0.009748223667515255	0.0047497085010683796	0.3402490162463302	0.8335339334754924	0.6511560139301317	1.0222992196843648	0.30457287186606524	0.32629734654571807	0.7581612669281639	-0.050313634441317284	0.003825213418637438	0.4376267907938087	0.6637619332600531	0.6502204636637317	1.0539429567777017
-0.535274557118	0.523990026195	0	-0.4604842834398704	0.0013079377876377828	1.1872761507501863	-0.7958716230239409	-0.33145018219831	0.8811039909426898	-0.12765206150329367	0.3361496222186503	1.4716416785255453	-0.5019383910571834	0.12517583397500553	0.9951745611590422	-0.9188755107855674	-0.20885090588737062	0.6553629179872935	-0.08374156092773843	0.46136465182664055	1.3045511147094773	-0.5576869105481208	0.11973920736861558	1.0237544749403185	-0.9319067931249075	-0.2138075158227014	0.7058622380627702	-0.18845795356764172	0.4553412004222654	1.3175117085573622
-0.781884308138	0.102534492181	0	-0.4887214156162989	0.020652455766466037	0.9781922464089147	-0.8408857941375556	-0.31721083768658087	0.6927855580940916	-0.1457901009837226	0.3593555373916443	1.2429237187825883	-0.2774983960664729	0.013661626047695023	0.7439779768545132	-0.7046308262792881	-0.3242896470032558	0.42553983188671346	0.1417886502430701	0.35239661189488863	1.0351240709331824	-0.4327863530509051	0.010889865009029812	0.8093113540360516	-0.8219023527481222	-0.32701235376063903	0.5116821491685181	-0.0554194323347552	0.34963664379836856	1.0843063983745105
-0.158856838338	-0.482166499414	0	0.0779577620960405	-0.22929829104555471	0.8315916226520896	-0.26943199313536625	-0.5779164999857047	0.55801952105195	0.4188740793720013	0.11222127422335997	1.0859716425553296	0.19897819100113637	-0.256834610044231	0.6385207197832301	-0.24541542490545876	-0.605529192343495	0.33374911293251175	0.627998828707923	0.08475804173980198	0.9169849863381148	0.053913536052955874	-0.2593831272723807	0.6993929280451657	-0.3300485569384346	-0.6080516223692449	0.42130430121373624	0.42623097680950506	0.08218636038723241	0.9569804726752332
-0.439823230623	0.968030274236	0	-0.41089431055624337	0.619653858958195	1.0536192368711426	-0.7371882797042558	0.27809407404879805	0.7026832367441975	-0.08109963462207984	0.9754817391352593	1.3770596236030979	-0.23620565245613884	0.6132160581404665	0.7758223295436494	-0.6736051481984494	0.27163184436920196	0.36170962920783234	0.22389999839518493	0.9690317320362276	1.146578128538508	-0.38436256131819047	0.6117148041367635	0.8618080579960726	-0.7430247990903571	0.2701402503878743	0.4963648745338496	-0.021567665954518967	0.967521856433964	1.1976415079223894
-0.758336778431	0.767436037488	0	-0.3983031509688751	0.25254329734278447	1.0610370917073646	-0.7381641490248328	-0.0827734838137636	0.7561258374090624	-0.06340611679407405	0.5933673616841517	1.343253260982803	-0.2479147852268395	0.47471566563159584	0.7544953745086345	-0.7002755887720613	0.1392852002598267	0.40869614239392177	0.20199772228373786	0.8157032301534807	1.0676505242642607	-0.3560893954713663	0.4772171894139543	0.8029290586194219	-0.7432419161559841	0.14179010376782697	0.4856406212683445	0.02339455219858271	0.8181187051798229	1.0953161328103282
-0.918905749913	-0.486848363304	0	-0.5605054776180938	-0.04637633568770695	0.8180204717691199	-0.9570779538917287	-0.4084449121503288	0.5492860920340406	-0.1837398963999506	0.3090776311005645	1.067339368958293	-0.5751659187996527	0.04190767116791271	0.6715387240521493	-1.0719342900373343	-0.32018198413910587	0.38593311606620273	-0.11491833275157579	0.3973584462110345	0.9338892625632117	-0.5432147931596446	0.042354000772119475	0.6617616632946787	-0.9696743158158575	-0.31970922108386585	0.3857503001308933	-0.14051815215895225	0.3978022643970017	0.9171333709842805
0.0522038175249	0.163232366889	0	-0.15062282358059106	0.17579111724019256	1.0088410702581727	-0.47693167446784845	-0.1506489267561668	0.7135786825244083	0.17828454411736264	0.5053046669157321	1.2824274741434156	-0.20305014155115583	0.14016357787197312	0.8283654399401104	-0.6217086488267326	-0.1868611976850041	0.4991081423998131	0.22442729475832993	0.4705620459394733	1.1262208636732252	-0.20562880417237545	0.14059887692680784	0.8295334253160712	-0.557545662443499	-0.1855761368642155	0.5245262539375095	0.15074921149831702	0.4698248595619731	1.1107220461841738
-0.207530029944	-0.795936543546	0	-0.3199262934424048	-0.11533591276209278	1.0737794859246137	-0.6643455822098978	-0.4800780400632271	0.7868879269540706	0.02509326660112981	0.23753792947642857	1.3395307887216008	-0.18925494539282203	-0.3070798813632818	0.8882229849315689	-0.6074684204867553	-0.6717917794893987	0.5642975347381493	0.23722886483451852	0.04576300302708257	1.1797835970801946	-0.22290838078547248	-0.3070963036062918	0.9055801551919763	-0.5900169160285441	-0.6718068006641065	0.6073600603188563	0.14727043415290006	0.04574796074640324	1.1797005471065696
-0.494783828351	-0.433206992279	0	-0.315298442662808	0.03412631281168075	0.9035246219702537	-0.6701416980018101	-0.3259248325110947	0.618924092653883	0.034032694415851814	0.38589352692748713	1.1675867390710415	-0.39662124790822134	0.1345286713424624	0.8359538340565497	-0.8452744686070708	-0.22544921347780517	0.5321506462085764	0.04067825059366455	0.4862191259154172	1.112617715987881	-0.29118838141353875	0.13665800421144075	0.7909533191007029	-0.681194263030018	-0.2232981344768754	0.4978020528794356	0.09116997113153975	0.488324058487489	1.0613119666240471
0.510445709117	0.817548650444	0	0.14847133827558773	0.1898877625883803	1.1854332074099017	-0.19159260328686253	-0.13202468024786762	0.8332828264595944	0.5042001626254763	0.5181158576992857	1.5092081529385029	-0.06830700594844577	0.3757593340969762	0.9659325115486368	-0.4923628741796092	0.05305506726407441	0.5815381891530836	0.38136514341875694	0.7044416063366802	1.3089259222616931	0.017972388933492855	0.3694164695580326	0.9130532410339063	-0.3396758936736884	0.04742697706346205	0.5594584439875271	0.3924123396024123	0.6978248350164704	1.236315484767882
0.190819830973	-0.929098068618	0	-0.20682767450395345	-0.22599190977649614	0.8803973678886953	-0.5627735091449	-0.5915107270584637	0.6196125091399258	0.13978641137759196	0.12653295082379795	1.123124301508746	-0.1875842507350111	-0.20971477506832978	0.8094518547162315	-0.6415866626365069	-0.5753562584206761	0.5285703824001267	0.2467798610270147	0.14293589406292487	1.066409621047484	-0.12431397976203272	-0.21113455854815463	0.7853031819974696	-0.5039873784378462	-0.5767412196211911	0.5187125207141278	0.24536578655198887	0.14147911179132835	1.0323403324187579
0.584472943283	-0.38879213432	0	0.20994343760347856	-0.3419389394166736	0.8900596534510469	-0.12415226413465336	-0.6797576167044023	0.6190170957826893	0.5417189573669638	-0.009097893544736942	1.1420791811729185	0.17199935930814192	-0.3407532718688914	0.7504815339079209	-0.24366337693521753	-0.6795012180626446	0.45440258235586334	0.5826515297224639	-0.006955071484491921	1.021158258795506	0.09642275666793722	-0.33349500505106344	0.7826062197249609	-0.26421426754060046	-0.6716562444332255	0.5073691745936277	0.452806111089938	-0.0002851045868896276	1.0376439521289844
-0.320219187168	0.0603708752908	0	0.24906637676221313	-0.04772123864830028	0.8115610459680704	-0.10035227572421024	-0.3896122573931143	0.5048898190731275	0.5924564753302777	0.2971312932982314	1.0955805268192236	0.25817834641429993	0.044781313135924046	0.5863626969371522	-0.2139732616328133	-0.2975477700621404	0.24412118195054788	0.7074197242273096	0.39006086399549417	0.89904597275518	0.15628100933257238	0.03960102419693576	0.6317470876678127	-0.24542113397177626	-0.30249479075437596	0.3162291536825182	0.5429059573298576	0.3846541257160939	0.9229792130749357
0.413122819734	0.0948818226568	0	0.40478816894805264	-0.034232279617518416	0.924817819723054	0.07859196987706886	-0.36019549495490605	0.6196435013936882	0.7346496669280244	0.2924612305133822	1.2080130997631668	0.3507027475522861	-0.08261947593534197	0.8157070995679887	-0.08749378537463068	-0.40857693902204645	0.470013167559566	0.7882305677159047	0.24406961468918484	1.1288957553162011	0.3879074979271095	-0.08254166402438844	0.7957599582058328	0.028188075063846928	-0.4085291868424439	0.47932276265006224	0.7508435022059475	0.24411704618306013	1.0875833237507866
-0.501905904849	0.839956175715	0	-0.22824849995038904	0.3135241184607657	1.0619628906594938	-0.5586319033534898	-0.015784124103803174	0.7641723653341781	0.10037601201299459	0.647159263117977	1.337963736254297	-0.37457278490890783	0.3146159141606401	0.9836119723364417	-0.8066108348754802	-0.015732666812824217	0.6711106782653086	0.05258486267335722	0.6493701813875826	1.2689398523346263	-0.23684398556671754	0.3038955392720091	0.9274171650495232	-0.6104846934830002	-0.0261177397973087	0.6227342986890247	0.1313580764859737	0.6382211119152621	1.2086377848391079
-0.672890483318	-0.170339198993	0	-0.08232699909320233	-0.11125073825273898	0.8428728973654991	-0.44287378966146623	-0.4538639671710497	0.5447409806074291	0.26754045730726544	0.23313126376398458	1.1191675278201048	-0.07542184854064639	-0.1379627028716108	0.7264407588636761	-0.541167124445573	-0.4813405684741697	0.3964164173788911	0.36905635352607585	0.20720080219960946	1.0280539533945765	-0.015273654067662762	-0.13311936551697717	0.6999416031051185	-0.40864336400396023	-0.4760110722144008	0.38645194702714797	0.36470904677391647	0.2115501101898771	0.9896535818489675
-0.420616100986	0.0396682044032	0	-0.3521508958239596	0.27533353299571667	0.8988839405644032	-0.6885652995710513	-0.058913255884036286	0.6193975432862624	-0.020018612804596943	0.60693713361677	1.158798671194865	-0.32421160585846504	0.2638623448974567	0.741122086660107	-0.7790229357438	-0.07036814610356805	0.42611794274193326	0.12441507151219874	0.5955051831371493	1.0260892575547769	-0.2588276475733847	0.26327286454836124	0.7121458673708654	-0.6275094193735201	-0.07098120423218979	0.4211304447638216	0.10403197971069951	0.594873980512542	0.9814566150467694
0.147963606165	0.25427937821	0	-0.040653555568212256	0.14531638041309258	0.9274728788634947	-0.3769279606104224	-0.1876938379132252	0.6026834673867217	0.3031163313848021	0.48072670827464015	1.2274961023202946	-0.141659637150987	0.1319202339629926	0.7951012868157241	-0.5706349440174449	-0.20084332793886445	0.4158735426176359	0.3074771504222365	0.4670702561851632	1.1339985287707002	-0.20316049449623527	0.13190886724552162	0.8316328600013793	-0.5800349446290234	-0.20084088730443236	0.4876629272362026	0.1805482648156152	0.4670726815899515	1.1471675243859631
0.0627516076759	-0.178390995329	0	-0.14606469439940337	0.04882436393171709	0.9122247310298625	-0.4782010286351243	-0.28846270583185785	0.6116998046822087	0.19034311587000083	0.38126708944028165	1.1908228363120665	-0.15392377801768165	0.11320340180716522	0.7631404279954893	-0.5877071997384471	-0.22402540692562856	0.4129152960677178	0.2945540117093267	0.4456766004569953	1.0751014192709174	-0.145469806992125	0.1131921565418346	0.7584113325674828	-0.5178423171080693	-0.2240123289031498	0.4390649026825421	0.2359803700052746	0.4456893545854082	1.050161560360276
0.269188024753	-0.193174246826	0	0.042336843972160795	0.034714153314218524	0.8579454791718987	-0.29004046525330046	-0.3063124292709574	0.5658191458992972	0.37576320627346105	0.3692823094128734	1.1293765392213941	0.053238422900433735	-0.06373915732398755	0.6978521491076197	-0.3780509692192622	-0.40518892175606497	0.3653512083274063	0.48608049947621995	0.27129929697450683	0.9981699730879608	-0.060650439895839	-0.07116382029351884	0.7570656495826859	-0.4338595375947816	-0.4123349850431321	0.4576351446398289	0.31377822870764066	0.26355774880713856	1.0323402597307698
0.557100518108	0.57635485051	0	0.7184864640252531	0.19948395469014532	0.9910513685658019	0.3757944366195878	-0.12620589482183553	0.6213550605161201	1.0755266652801463	0.5288518248704872	1.3336165688232313	0.7545810842539612	0.22869679254583128	0.7355740829186099	0.272100911438317	-0.09748139826874637	0.26888305546947083	1.2681991286012635	0.5585807441946076	1.1470321398590486	0.9065210383793914	0.24233214660574726	0.6214667749427455	0.4981523749174569	-0.08267204500755562	0.1947350798830609	1.3477038265206946	0.571107655183714	1.0042970057349117
-0.415491663778	-0.256391352888	0	-0.2451223486065927	0.09527186679370446	0.7565337878491989	-0.5912833597700142	-0.2427422022162286	0.47689993750984194	0.09416746429405817	0.43217462896733044	1.016177621535218	-0.03480758514016992	0.10100193546305447	0.4536297415890759	-0.46792725121601986	-0.23765536964429657	0.13443509050211264	0.3945564805792975	0.4385932176582947	0.7440012548409017	-0.24958513651199507	0.11429309222882712	0.5449592173847521	-0.6274915096517734	-0.22410069155661425	0.25607704237162443	0.12117971637528996	0.4515733337980052	0.8119815874410404
0.257621811894	-0.685860065769	0	0.5621871501492709	-0.20492762241506868	0.6341903729234474	0.2332336604039546	-0.5379940863051309	0.35241433214193446	0.8904516744754135	0.12380069115302292	0.8962584339621715	0.36952268061842336	-0.4163443051742316	0.6349616965788113	-0.08622473932408281	-0.7502491765329773	0.3293039517084495	0.8097536462295157	-0.08649074658498272	0.9132265511578892	0.3955142296627546	-0.4176958371423057	0.6236482402076693	0.014788687719413187	-0.7514799215532846	0.3376673859764529	0.7725896826450374	-0.08826955215961377	0.8872570456929196
0.394063861974	-0.237144494039	0	0.23638793856459678	0.020850813987803057	0.8183274431074191	-0.09429682527498487	-0.32017132171169044	0.5305702111749351	0.5683640634675706	0.354636538936081	1.0856819168404668	-0.04956141784096985	-0.0688858623219489	0.8636175401858407	-0.4952795626598463	-0.40970598785447326	0.5537433880360537	0.38961299630373886	0.2647094274972721	1.1439924808735336	0.16056371674293501	-0.06579413578292444	0.7615989418785161	-0.20209605060698432	-0.4066081012410217	0.4667782467446915	0.5240451159626199	0.26776942941916065	1.0334372379086925
0.628933726583	0.0805672139406	0	0.37182204586858214	-0.18210128551541419	1.1045782675938545	0.04620413481112828	-0.5051656730458522	0.795909906256003	0.7042568345936486	0.14093156690298836	1.3906070995725115	0.13663245709515043	-0.16200735284607026	0.9669086925286778	-0.3044466400732856	-0.4851967727215637	0.613260943261888	0.5884577145724047	0.16117431984755842	1.2829660308971886	0.16577604766279694	-0.16288124153237413	0.9507540827257115	-0.20482257637943477	-0.4859863675111949	0.6278279850082078	0.5460355775517882	0.16022393004981583	1.2460127512044008
0.182124949514	-0.720933801538	0	0.19583589499493406	0.06504526006155904	0.6455776096127515	-0.13604083576786233	-0.2825068637778575	0.3771952826354173	0.5251535370285404	0.40216463371664934	0.8954566807335582	0.20832135444465702	0.18060849909912774	0.4805373592325077	-0.20991705950860384	-0.16686923496474843	0.17996763239226474	0.6217125624565554	0.5176487688478237	0.7541783194023546	0.1399409933265263	0.18047543442537947	0.5127234195729982	-0.22888214718006772	-0.16700444098051556	0.2342344550972759	0.5069353182645724	0.5175131412637132	0.769544720559341
0.336516772195	-0.291884278773	0	0.20770512198432023	0.10852643176114157	0.7189684109615998	-0.1426956732983042	-0.23927785261707424	0.3793967455939674	0.5726962004807579	0.4480870658629458	1.0305989028211193	-0.2642066668326569	0.03087683032545766	0.9296684635472156	-0.7045054624915059	-0.3168520042774704	0.5783018888376861	0.1968697710538175	0.3702505559438864	1.2391494576720943	0.15839189246360127	0.03500398532767272	0.6737452366051024	-0.22076752103186903	-0.31271122243608696	0.3226421584608156	0.5583963319474247	0.3743693649424157	0.9905398002884018
-0.0546688475855	-0.169785198301	0	-0.12998901622921333	-0.21337785437637802	0.9525163804050529	-0.4687256856072831	-0.5595473458031669	0.6589436339132595	0.20722683011473833	0.12628034931287488	1.2254702615007624	-0.3788500463787405	-0.35122304297034473	0.9986344499476411	-0.8081122632369785	-0.6981373072009768	0.6857142477412195	0.04263978183344165	-0.010771598125547817	1.2838622513455495	-0.40302562554066823	-0.35420610887360104	1.0102165237977017	-0.7838179696265519	-0.7002882762411589	0.7163514670900939	-0.027644892320434225	-0.014640091975327186	1.2813290352562658
-0.0465695040098	0.389391265833	0	0.35611201213630866	0.17995665988999301	0.9617722078893691	0.024778976990759507	-0.15158540312812344	0.6297065259160796	0.6906565532017913	0.5152190918013314	1.2704896599788322	0.3482215300030328	0.2588864190040238	0.7724225647441095	-0.0571268140116356	-0.07256326963140627	0.40826374873974364	0.7587129774508836	0.5940561484958738	1.1051592552601222	0.37355701259051555	0.2616441210577502	0.7569422629211444	0.019393344393244517	-0.06908203333077709	0.4163577271016796	0.7305273979078037	0.5961118258613007	1.0723942434221276
-0.363519646336	0.304108961797	0	-0.421257479941556	-0.10522272098548414	1.3544957487960496	-0.7672347313032211	-0.44094073932698685	1.056002901797023	-0.08248544478879927	0.23210710892848294	1.6316925003012794	0.021597615827653793	0.061665063841539254	0.8996618968616613	-0.41172874646821966	-0.27425829811894914	0.5449363481427704	0.4567979124074193	0.39921639882488713	1.2212413555109807	-0.2275519061611269	0.0408301047393083	1.0278906865711492	-0.6018081191571515	-0.29453871199656795	0.7149312020450649	0.14235667004114497	0.3778252184268042	1.3167957221138589
-0.879555785001	-0.399629695076	0	-0.4177708334808403	-0.15299346804426825	0.7453099912113644	-0.7946891920022452	-0.5089678567560161	0.4740547392689557	-0.055234407545495884	0.19772164154770785	0.9970361973314652	-0.23473480293916063	-0.2113407426879614	0.6185311747623468	-0.6855487673195335	-0.5671171991205173	0.3230531937179738	0.1971826722632169	0.1391745238690709	0.8894846056007168	-0.22379058582982897	-0.21161224118986494	0.6145143599662731	-0.6217688808725802	-0.5673520864976064	0.3302358436603473	0.15972183872588483	0.13887042201155966	0.8774264290469473
0.4904193803	-0.895188243876	0	0.29937477417286773	-0.033652489165536065	0.6795928217279139	-0.03349702299606479	-0.3818597841395522	0.378786620496932	0.6366645276433639	0.30501688987199904	0.9586485737027184	0.009306294793545918	-0.24727672373498896	0.7497314389205424	-0.4545170781498649	-0.5962043234324317	0.4193658790079319	0.4717140661958149	0.09214646820726564	1.0446489835182915	0.24441370647087848	-0.22579732338723987	0.6249423269254719	-0.11647626390756703	-0.5737933171841316	0.3212829328225284	0.609380641221157	0.11265225321642022	0.904305726955126
0.242284390564	-0.948906401464	0	0.38714519781620355	-0.32922469069210264	0.7637556546571799	0.03463785197510602	-0.703322411147766	0.47256606339291546	0.7419222487874851	0.03248895909589339	1.0326307058119086	0.21837277043350248	-0.3214234834755471	0.7124165504769366	-0.21818893429665834	-0.6988246400588392	0.40482491593709446	0.6503822899861874	0.043859211284135426	0.9914872025288349	0.32580210469553506	-0.33661216046326636	0.6628203251873146	-0.06339595303222077	-0.7130565424876553	0.3621420726253527	0.7193717178263426	0.027631847036840695	0.9373711155901394
-0.0569422633802	0.777090087427	0	0.018025240889538444	0.07592790453154741	1.2109558790033392	-0.3125039786807024	-0.2532893099931571	0.8990105920067742	0.346076569754896	0.41016094269577713	1.5006208994091306	0.13668604912963764	0.2648195491372449	0.8412920009038494	-0.3112671732026939	-0.06395253739833187	0.4783871334899187	0.5834107943535489	0.5986695788198793	1.1700010507242566	0.03253910876635645	0.2597852400964362	0.8958614926757373	-0.34258092657142764	-0.06878280597149317	0.5698221075987892	0.4037667738341878	0.5934167655593428	1.1967994770524422
-0.979779812005	0.0536560413078	0	-0.45902534783699656	0.08852914974713945	0.9485056858574259	-0.8217430698727023	-0.25401502437278817	0.642737997904529	-0.10870495728295082	0.4379606296133464	1.2306780024855086	-0.1272257961551599	0.07990451598218187	0.7172317699880256	-0.580872008468556	-0.26272500005596156	0.37635326043543993	0.31567571395558053	0.4293593876968784	1.0276139617306175	-0.3469403784951287	0.083330135319057	0.8045511544108744	-0.7393171749682192	-0.25923636742772344	0.4916268816059975	0.03027472910018374	0.43280038830173045	1.0928545727800565
0.927677091948	0.206371255923	0	0.5866721238887356	-0.19120640091438554	1.1977140047168073	0.2376622304812115	-0.5196492534598007	0.8196279962252332	0.951950425757913	0.14135811971266918	1.54711330357128	0.3157698372313083	-0.21685519636103517	1.1890372593477043	-0.14238515672239824	-0.5457197243642781	0.7552334231172906	0.7992701341246066	0.11591842223066398	1.5747544719879467	0.4357084649610595	-0.2071250975294918	1.1038717237324558	0.04547814167706904	-0.5351545347736143	0.7046794649909626	0.8511202528991708	0.12500048612015313	1.4652669799257398
-0.867086340682	0.734219552299	0	-0.4992946260078376	0.264394064320079	0.9705412624274106	-0.8343925889391746	-0.08483478036978956	0.6341075988360589	-0.1591487095835192	0.6271043096687459	1.2789814706099587	-0.4826982424288587	0.2732739117668574	0.866904934868639	-0.8780123913897246	-0.07732711578611641	0.5074528192296492	-0.07117172223544009	0.6369354887418556	1.192703670980098	-0.5884182477672736	0.2913585386519397	0.9148173985653456	-0.9460385539183455	-0.0578445142516615	0.5728759948858718	-0.22453353702493872	0.6539693447726387	1.2276121395933355
0.372593044479	0.483907713363	0	0.23942868128259384	0.11738243397412729	1.2256048595587883	-0.08824413039289462	-0.20357617752786966	0.9072080661125214	0.576336737649632	0.4406376469565226	1.519993047146062	-0.04395329584463458	0.21227551513936338	1.080775412223962	-0.47648488097671804	-0.10845387482957945	0.725581388643467	0.4014016527018854	0.5351000975407766	1.3989606536226207	-0.152838293070341	0.21573851580709075	1.1391431915959271	-0.5123101615978704	-0.10479855417106379	0.8257009984945715	0.21083918796419704	0.5385654320457803	1.4277911501328309
0.338015159892	-0.987153092604	0	0.433667101947141	-0.4501706260842618	0.9622100972505365	0.08236836046355756	-0.8257640763377195	0.6977440605150962	0.7818837813344385	-0.08852343035928437	1.2076282833847989	0.26945178950905097	-0.40533550064363105	0.8694265535633502	-0.18962618191344605	-0.7865877639261498	0.5853404650356945	0.7123408508203366	-0.03753319885764477	1.1282059746560515	0.25976870764645543	-0.40345770220282223	0.873067852087327	-0.12916584871754003	-0.7821949244026928	0.6061875710054965	0.6442998268756196	-0.03845207664532892	1.1191586569156207
-0.917644275484	0.241753608044	0	-0.5648040700159295	0.24438157709118816	0.8080311068450785	-0.9700321978341062	-0.10300245298535128	0.5104838893935429	-0.18390240146681783	0.5984331930498484	1.0818763957570265	-0.1635832275864594	0.27406884516640995	0.5284219302202554	-0.6717292967722485	-0.07368548453385192	0.18978700201952517	0.30800717620714796	0.6285082107004051	0.8374496846730063	-0.47520108936742256	0.2638648252945669	0.6344508281626131	-0.9137738254488337	-0.08371869360669537	0.3258531774666708	-0.07003512393292477	0.6181544526848416	0.9186538778197083
0.999370251154	0.746294478184	0	0.8941983694453383	0.20025738131888912	1.1519985469307066	0.5641934932735516	-0.12557634091182274	0.7921391937598884	1.2339617524182585	0.5329906791492505	1.486670100494322	0.7216487705218906	0.3394425509972726	0.9360546906070659	0.28570350471271805	0.012265146728637547	0.5216089155995431	1.1669400760192576	0.6736242518126099	1.3136382154728528	0.7780252827304388	0.3459972251287076	0.8966691814526948	0.3987022669989714	0.019895174136190703	0.5102521979693481	1.1694842379567105	0.679200859399995	1.2521176096269895
0.399371613451	0.454199908685	0	0.2396602171907425	0.29852066040366215	0.9009008206747994	-0.0932333259355297	-0.02750589156024344	0.5652216875939344	0.5822900075295023	0.6267858042829099	1.2115036221147153	0.08508551761391894	0.4172457185763885	0.6982361687176051	-0.35100388876571215	0.09154086145791142	0.3213896060241242	0.5393161856585982	0.7454265107256599	1.0342710635350763	0.3175746760763178	0.4204866818284475	0.5532005609145316	-0.04190344091738955	0.094669060449114	0.20181311250163972	0.6914498516521982	0.7485111408059474	0.8752371674476612
-0.546625954797	0.503227868272	0	-0.6141690541860816	0.3341677902125504	1.0523013993037418	-0.9455061077764308	0.004430545519032509	0.7584173732228189	-0.28442926422731196	0.6665677839288776	1.3248426078852371	-0.6294559493041892	0.5295314485895997	0.7753858947205365	-1.0485961759649058	0.19936072751969586	0.4566966587075913	-0.20990430275906732	0.8622453018110977	1.0657657005647099	-0.5814499949195354	0.5266120993163087	0.7539128623785627	-0.9406730474038261	0.1967586225808569	0.45104060293411613	-0.22321663097688135	0.8591588652761287	1.033524508815927
-0.424151790273	-0.789079465955	0	-0.2676974037531758	-0.023148287816150432	0.8101800166018859	-0.6335532020156456	-0.38379322160060647	0.5319390573073426	0.08743454417424197	0.32893276811977973	1.0686480288381104	-0.1595093368016747	-0.1665495911918563	0.7412713292909994	-0.5951493096251812	-0.5286897958809021	0.4347719845285745	0.26142422875334653	0.1871358464231906	1.021900775938586	-0.24647562377167737	-0.17738321381269237	0.7793878722891739	-0.6392183368403376	-0.538676964729339	0.4917841223513988	0.134229927970416	0.17539976343500796	1.0452682815637981
-0.0782102090665	-0.339608454941	0	0.1345294155813831	0.02185430228162534	0.6519094727703976	-0.2002370268174352	-0.3135523051691434	0.37387746191220955	0.46666567328914754	0.35410875623878635	0.9103161282564082	0.18828158945917725	-0.1271080686867907	0.562305264639249	-0.2376654353999917	-0.46358186523518696	0.24130284745504763	0.6161899684392595	0.20625891482950123	0.852957215522845	-0.07347410664507227	-0.10671363426305987	0.6807155383725912	-0.449294791496483	-0.44280975402059664	0.39519727064993976	0.299486056559421	0.22625780468672876	0.9441365090617901
-0.663489202698	-0.156580214977	0	-0.11252906688486644	-0.18704476360600852	1.242438542729164	-0.49129117626845603	-0.5360205430183859	0.9670848716990411	0.25071402731663456	0.16078903643902964	1.4974653152415154	0.1510643732394428	-0.08976204950145342	0.963057822159986	-0.30600947493439407	-0.44008055944177804	0.6647331743632039	0.5865471359910818	0.25930055909492356	1.2368296921203847	-0.12512748033237597	-0.06634330354676975	1.0497594079390753	-0.5351230443194613	-0.4159931246105868	0.7724157368719105	0.2650810218717327	0.28202894660121247	1.3063224755908491
0.175234128351	-0.110021947449	0	0.17097303487614218	-0.11034913843728508	1.004387179723012	-0.15163512711474703	-0.4331552440826459	0.7088758022591516	0.4958501345170166	0.21290041550172617	1.2789694780518703	0.18514448034924216	-0.2818177008824974	0.8637694323080783	-0.23498559297288482	-0.6045438675722113	0.524737104743162	0.6118574882667935	0.04140466863577917	1.170131692013017	0.0896593059107861	-0.28276259287586886	0.913660789728313	-0.2685011960037482	-0.6055395777018264	0.6080434769836351	0.449404876888596	0.04039243007770923	1.1958350814827319
0.794401953928	-0.129459453404	0	0.5718020582542348	-0.16694523930999763	1.0535663220283507	0.24429044302704203	-0.491760915530189	0.7511122444601058	0.9065894622096786	0.15694463470230294	1.3334404664012884	0.6724385537175	-0.30544520036840855	0.8160453074320478	0.21465007065859046	-0.629699056588922	0.4437664255387779	1.14123235444623	0.018392564603497554	1.1472844611842472	0.49192158844249584	-0.29492273077520437	0.917420146896995	0.12517396730808514	-0.6191740574825609	0.6028644180140417	0.8682232482920622	0.02828582673193949	1.2052677358669113
-0.105416209501	0.417655514888	0	-0.04016739987625138	-0.08611369414830004	1.0393230580048889	-0.37324766177833013	-0.4097565162428017	0.7613737788733335	0.28628174676569784	0.23922538118953476	1.2977358440883786	0.014794716700773546	-0.07998833486567007	0.7858929182741895	-0.40916718088103915	-0.4039593052116135	0.47993688230079856	0.4272422331908099	0.24576363704041831	1.0666209960368451	-0.015448066802932746	-0.07870305510410569	0.7984861755771622	-0.373325614257358	-0.4025621804725294	0.5113512481294978	0.33559709602144394	0.2468895764523932	1.0646661188754134
0.0483237403046	-0.741553929316	0	0.40448572557601875	-0.14116763076375777	0.6729792307586998	0.07040037829976802	-0.48965055671946073	0.388220755408811	0.7396504245039864	0.19818620814599036	0.9373193503887441	0.4551393694512587	-0.2041075220668218	0.5732423563811103	0.04101152879785813	-0.5536553043529046	0.2477882217339939	0.8694473070704445	0.1364027503943946	0.8691240045797132	0.41332504370508594	-0.20693568931688172	0.5958995164445609	0.03937183329521847	-0.5562947777836498	0.2908217316990703	0.789074052119635	0.13335746782646324	0.8761497883527231
0.820784795088	-0.111751327676	0	0.5699030886975336	0.022624698641968404	1.011298474598683	0.2441259986252773	-0.3030773809855808	0.7124930172783096	0.9012691839697018	0.34666508005041274	1.2882636323207166	0.20805612785721778	0.08789623417566636	0.938077736162223	-0.19469928806653955	-0.23775632933179094	0.6249990963403543	0.6097580862979887	0.41188512657255677	1.2242848950091367	0.392894898100475	0.08017867811066884	0.8420619911623592	0.047124925689156556	-0.2453595280030274	0.5378692198543457	0.7434049574980854	0.40404606293575357	1.1229871899727613
0.578675478451	-0.222249739956	0	0.3688389607341175	-0.1479309447468065	1.0189539002194692	0.033920106996509845	-0.4843576555030694	0.719188546397759	0.7096111642214107	0.18536593424780248	1.2961369575021766	0.15071131561465906	-0.02216778383536261	0.9665948726870875	-0.26238238465524416	-0.3584035201692629	0.642135474582032	0.5715308729324395	0.3109514837908267	1.2599694416838447	0.20818722762975045	-0.02637075272146445	0.9370374386273187	-0.1553835873042993	-0.36229727721903116	0.6292133005265815	0.5779549211083792	0.30640694079690395	1.2196961661255161
0.613692037641	-0.220927167985	0	0.4911113427887556	-0.15125543540899938	0.7621167289791175	0.14875378246572987	-0.4823524952834575	0.4015598746496087	0.8457550641456744	0.1833889556982137	1.0957369205468293	0.2733047236600339	-0.09705414335573034	0.6288626017924811	-0.14022198163122093	-0.42749952451585693	0.25201925891883636	0.6991868427162709	0.23700442599552396	0.9705382274288118	0.34964683190589996	-0.09261160597588193	0.5804270255525602	-0.020978717882826552	-0.4227633745388654	0.222092279530617	0.7291612632710466	0.2413235378914427	0.9100137287440946
-0.559680956668	-0.607610666167	0	-0.3156638576966766	-0.13480490696437358	0.8210215699274209	-0.6753046619543535	-0.4944459766261545	0.5564474757971524	0.03288029983667622	0.21373898491158513	1.0673203434771912	-0.20129302486747333	-0.12747260032516192	0.6800825815043028	-0.6685355460901133	-0.4865901751637757	0.3884499823701267	0.24559954477435705	0.22050509692462195	0.945524800665485	-0.20383976915647656	-0.12767190915571366	0.6810942368966142	-0.5972350677842297	-0.4862977286802805	0.4100500428776586	0.17583016269386426	0.21976493171881767	0.9320064861483782
0.880069288675	0.173060517162	0	0.38213069796693816	0.21967230193928408	0.9217703556017683	0.0551725957511553	-0.10299491686868739	0.6008963972677936	0.7169582137902629	0.5432795428870942	1.2192042827152234	0.30090199554655	0.20621387882296088	0.7703975532236601	-0.14645702375140437	-0.1170226929069794	0.37541181500614057	0.7686986255949728	0.5304725677204637	1.1209260255048745	0.15999663562486405	0.19948919399985393	0.8580360142726914	-0.19716551070282307	-0.12354537846528223	0.5262206627361314	0.5265274171198556	0.5234697758184748	1.1630557213930561
-0.900413469883	-0.223304807644	0	-0.6466165855615308	-0.06944801635332207	0.9351845009302365	-1.0355621720564714	-0.41187033723661537	0.6510835895554001	-0.2777792006134511	0.2741585318510989	1.198341452340007	-0.23767288038731832	-0.09165660559353417	0.6911213631968891	-0.7313186870674172	-0.43495864868480477	0.3611980086591654	0.23120002557918082	0.2528532039769815	0.9910426354542994	-0.5641418044538239	-0.11410700746562501	0.81290030728186	-0.9934962523204719	-0.45674240771677543	0.5199623274115317	-0.16261631228879486	0.22970104124742152	1.0836544527799938
-0.53194147895	-0.830685870781	0	-0.4067843757442779	-0.11741031534090461	0.7444176653650861	-0.7700363696469645	-0.48514395417889467	0.48782280397312827	-0.05589272141781216	0.23641001675298842	0.9834094014989316	-0.05360577342035435	-0.16329591399277846	0.5796946077242496	-0.4743556623644256	-0.532730558107245	0.28156373830736064	0.35737114467040093	0.19238478648096524	0.8522923887512686	-0.22776718563553247	-0.18040058381358415	0.6573555958572076	-0.6094925808626197	-0.5493096976843498	0.3837678238232785	0.14517512611195343	0.17470939100055816	0.9103418101915571
0.192573723166	-0.230197708055	0	-0.034091276352353705	0.015533661895751576	1.193012438993394	-0.36311084352949635	-0.3148271046545812	0.9077152351332582	0.2941732517639201	0.34362534758977903	1.458229988704939	-0.06419234773621725	0.025232112248749175	1.0636714579465623	-0.5169325301211708	-0.3053355538202868	0.7397540667073292	0.3831890650785528	0.35354235017030905	1.3563667610710803	-0.06024627281621649	0.025125145055444012	1.0618179079800398	-0.4286089686898026	-0.30536796779425146	0.7669730299661411	0.30667516274866924	0.3533473276044339	1.3338820016927975
-0.626488262957	-0.886019040001	0	-0.4382102445481999	-0.11974327352930723	0.8075909723589763	-0.8219163528550606	-0.49490191741728184	0.5541330039708363	-0.07223021086260846	0.2404127620682113	1.0435684524964284	-0.21753906006363546	-0.15665642840466612	0.62946657687497	-0.7069038100705178	-0.533143220173311	0.34219772728132225	0.2418864477695229	0.20498276913316743	0.8911556281144545	-0.320300276113867	-0.16608931029906088	0.666537636547217	-0.7485134771363638	-0.5418692301826679	0.4011139539016951	0.08453718342113073	0.1947613123603807	0.9119792837696229
0.276147256456	-0.653252270325	0	-0.41259849375128144	-0.09802752212986796	1.1596493499108447	-0.7509057020967407	-0.441748865407804	0.8923173358236143	-0.07887236421633319	0.23824190523997055	1.4084562864405172	-0.4985528010013141	-0.0175941291736522	1.066813153005234	-0.9207312769046323	-0.36118020889457547	0.7799193196891209	-0.08608015966254755	0.31852484129180547	1.329604643822869	-0.497419170780694	-0.017634929033020875	1.06636102727527	-0.8680594119620171	-0.3611837142044715	0.7934169844493721	-0.13241380524917507	0.3184822641451395	1.3189382318798804
0.221559752487	0.225013495782	0	0.03572013206915454	0.06412270327545604	0.9720966655591248	-0.29087745373602525	-0.2579158529094836	0.6406485173735146	0.3699870127796665	0.38723533371942176	1.2804028095111992	-0.2701573582758651	0.0171569803144083	0.953749170141672	-0.6994001656325952	-0.3038920790796225	0.6035641787315894	0.16581617305164098	0.3391165014246362	1.2696229874467642	0.024046395037240816	0.039046054446832665	0.7791902869520576	-0.33131806323805146	-0.28132433620029784	0.4436836386109326	0.38873544554082773	0.36053009590647084	1.088062651592657
0.40984742148	0.0242373012229	0	0.33931740391560755	-0.0036029362077073996	0.8982210993682419	0.013863227956314984	-0.3290483378121386	0.6077889170909397	0.6642758853959437	0.32136431967736806	1.1683525976212408	0.5007515235919271	-0.060469603518422475	0.6237037058252797	0.07193361288987629	-0.3860117935840199	0.2889621724772114	0.9293598259606489	0.2646443947909843	0.927298532927815	0.42341066083072876	-0.05855142160181563	0.6632664139957698	0.06042131207748951	-0.3840587752869671	0.35964079862918147	0.786896932841952	0.26650455553910735	0.9433551562891854
-0.43115201933	0.754914907857	0	-0.22923008254870092	-0.026915358555455213	1.2418291508950172	-0.5564191847432123	-0.3554089485575841	0.9292399419504028	0.09842201064733104	0.3071952416736218	1.531588899746079	-0.41665310932489	0.20092681486257927	1.0142628117845502	-0.8403263843285662	-0.1274438091371332	0.6750923191865918	0.005478314985323602	0.5351821771541055	1.3233676465580775	-0.4165068908734118	0.20116546126632595	1.0141839392618035	-0.7809825267239096	-0.12744020302892123	0.6952601414423986	-0.05462584157385615	0.535180059203592	1.308558625088293
-0.293857836553	-0.0834113500425	0	-0.5661415255575809	-0.04898574550388522	1.0619384459491485	-0.9179317556818853	-0.39131218239204063	0.7677129516159145	-0.2218256738317426	0.2924777176005711	1.335035739543137	-0.36522211118942366	-0.20225141632176283	0.8942429313538013	-0.7945910943112056	-0.5455774083638387	0.5617678862346605	0.060016416528937744	0.14018412145101744	1.1970883828386725	-0.5264529179886758	-0.2164378900948126	0.9705260971216274	-0.9059162807633825	-0.559197232833705	0.6666142419964812	-0.1544815183666959	0.1254882201627738	1.2513131117863057
0.263758863461	0.0322485963349	0	0.24942257755449052	-0.25352869557231233	1.153950404732522	-0.07625112222736885	-0.5878702765856465	0.8857697964436521	0.5764432381837217	0.07464940033316227	1.403214061980104	-0.06877848951031974	-0.029381084782199782	0.9475846581317288	-0.46642660094568317	-0.36143661626320345	0.6632521921365906	0.32723133287188755	0.2964248951874084	1.2078704061517236	0.002701273043937681	-0.03375109925616863	0.9158063379721221	-0.35614061385152684	-0.3656598484713224	0.6393100453170593	0.36192970243433237	0.29189244104350065	1.1711090786435536
0.912936697133	0.909435354876	0	0.48128688913223505	0.2754071906933347	1.2540147332989429	0.14616367959159035	-0.040301936127724286	0.9000278184496171	0.8319681728438677	0.5963022172212257	1.580591020188912	0.3168538494430451	0.42997335471808723	1.0410254003718546	-0.10993719111234315	0.11431427891123291	0.6400608698938145	0.7699448550265887	0.7510244789934539	1.3984226355007554	0.4369486440626559	0.428323130675798	0.9598707326520832	0.06396380579400682	0.11272089740361198	0.585285081561321	0.8297738500415949	0.7494027506961055	1.301017017589359
0.859519701219	0.868152699331	0	0.5947998752679692	0.4626397611141131	1.1497847932808112	0.2548990516696102	0.13964384045711264	0.7871855680055136	0.9493897885096163	0.7901296279576195	1.4848628343226835	0.6014549590311431	0.4774756059971862	0.8366008859483809	0.12686475726795968	0.1517290108880886	0.36840679967882733	1.1142560338987628	0.8074929638021202	1.2469915821354924	0.4820786277218373	0.46574683504956427	0.923641790558733	0.10208126950314662	0.141108486453366	0.5351353424454673	0.8840240961231823	0.7947457572237548	1.2771350821993024
0.161920271137	-0.01959587254	0	0.4909409446603004	0.2080371805652594	0.5988705439242848	0.15335162994553128	-0.12857409542554932	0.272462381116216	0.8343851410453037	0.5443768588737325	0.9012544122834435	0.6804988805778536	0.35824818364956884	0.2922444146962233	0.2444903558864006	0.020729506285862866	-0.10201454619433399	1.1299145843053948	0.6954404935167441	0.6473012794396481	0.7457603814206787	0.36318211447105114	0.2488513551083892	0.35691589345192304	0.026030551297549852	-0.12356639168807983	1.149497549639811	0.7000006395185817	0.588084239036692
0.15130202833	-0.419340995194	0	0.21406088136192478	0.1772020208044351	0.6920196919055498	-0.12360183983018787	-0.16378184019119715	0.3751441555960965	0.5558378715620083	0.5146277179526585	0.985987362303058	-0.11969545724457387	0.12396332034644875	0.7381822398310426	-0.5442160057897295	-0.2155027313506793	0.4184792519870394	0.30093589871690984	0.459848568841323	1.029365262335354	0.1263726170114848	0.13430588521135242	0.6112106235945886	-0.2482730189480781	-0.20507101025460653	0.29285009347403484	0.502991104479911	0.47009313369931394	0.9040059111962143
0.408233634765	-0.569160814029	0	0.32808743719192757	-0.06529762366375515	0.8471672698697199	-0.013241657626500838	-0.4176055138118896	0.5753687805403399	0.6674390921208678	0.2785119133718295	1.0995639899317293	0.0392450361470077	-0.13152539420592224	0.8378261111989836	-0.40293028976963896	-0.4836679895992724	0.555894439396484	0.4622954044314086	0.21210773856117443	1.096680840701387	0.291169932661976	-0.15124138291260558	0.7358690957306062	-0.08673921310979583	-0.5030718061424635	0.4537796346603997	0.6640887971412919	0.19207199167756864	0.9962737941401008
-0.468255921569	-0.912385492734	0	-0.11313519267422228	-0.29958978309951584	0.88807590958502	-0.4659673372056237	-0.6741999639839565	0.6196442252822744	0.23369565825155394	0.06006933262008571	1.1374772561038433	-0.13546745046652556	-0.3845037573217843	0.8842677179074541	-0.5555056089994381	-0.7591411898793344	0.5996186674401709	0.27317271240898167	-0.024817017871845686	1.145293072578948	-0.1364951876196508	-0.3845154901276463	0.8846952150540832	-0.5175773832176831	-0.7591478784030689	0.6113304711265297	0.2357507650649939	-0.02483359438167715	1.1375815390763921
-0.674284914884	-0.992250900122	0	-0.41281306119910127	0.07464191074101917	0.6262570741166025	-0.7889263038953713	-0.2854454899654805	0.36204617805185935	-0.051282937339335824	0.42644553289366605	0.8718028636992349	-0.41086495050268795	-0.11658702859047024	0.5361179278373883	-0.8724889247121747	-0.4768145484078277	0.2575767655944194	0.02754895629442628	0.23535386997075086	0.7921043745988804	-0.36271219383691544	-0.1183261705665309	0.5204198839763202	-0.7616498709850978	-0.4784706704061496	0.2512529971719948	0.018481977142523257	0.23353679517093756	0.7700396784024328
0.309255153047	-0.719186021929	0	0.010845566528764325	-0.27079130161764164	0.9979177345479467	-0.3512663958731348	-0.6544569491795709	0.7518725674450498	0.360385523406347	0.09343937338344764	1.2273574765782218	0.20827032732704912	-0.29480086253190674	0.8169092055573359	-0.23940614777969457	-0.6784143208346985	0.5415404772293231	0.6343675994239704	0.06936684567073303	1.0690841585624618	0.08600201425804581	-0.2948225302513219	0.8629518119992658	-0.31167424215680684	-0.6784344077438773	0.6076329791483367	0.46915543536907695	0.06934676166574623	1.0993947219770814
0.573358691152	0.361007991763	0	0.2942606067279964	0.06749266065755727	1.0996338156836032	-0.034683378648106056	-0.25585359979047184	0.7852719836638248	0.6321485851607694	0.39082893191976226	1.390334486021635	0.04811530359271683	0.09383854046031644	0.9631113363501503	-0.3785530182768441	-0.2296915572115199	0.6195208896028533	0.48521231861624725	0.41755539174353506	1.271841244521772	0.09588495888334847	0.09148102539728095	0.9369698734439799	-0.26011260359360744	-0.23186578887955914	0.6220335077075041	0.459661602069871	0.4149377103200719	1.226459644832659
0.941351586709	-0.206971026096	0	0.665517665439447	0.06936356209220743	0.9078293739870708	0.32743773186876457	-0.2648714160377414	0.587034378458424	1.0156186269574654	0.3980193247474398	1.2032337681716159	0.27771232725578265	-0.08018566456855625	0.9975039194464939	-0.1393857767942384	-0.41453212264281397	0.6617791591155744	0.7023009162407279	0.2485831387075095	1.3002832221766374	0.39054709213357447	-0.08367061210287421	0.9327662857411575	0.032881938754355564	-0.417943146429794	0.6161748986617063	0.7594053455136773	0.24502728638396365	1.222518041790744
0.842783826902	-0.0925916553609	0	0.5546911560358826	-0.024568871849288597	0.8131918271340023	0.22456905708323327	-0.3479729573243201	0.5019108361403493	0.89419439044645	0.30113109799669224	1.1003044976033902	0.570660776434792	-0.11598065333504307	0.6833619182861541	0.14157358265070794	-0.4435066078969683	0.32858133019507096	1.016404807923758	0.2140291455046284	1.0003352371698808	0.673895057364247	-0.13207758775874123	0.6254164437286044	0.2995191690748769	-0.4576578208641373	0.2887496509092838	1.06435158984827	0.19585985919184287	0.9313585012732593
-0.320992520328	-0.795322260166	0	-0.006417957368206761	-0.2610902117997832	0.6765461363779266	-0.37658074269616626	-0.6312529493936303	0.4015037566853354	0.3524231180803203	0.09775091142801987	0.9320136521089577	-0.13198612860791156	-0.43317986853181395	0.6690587850928033	-0.5712163274466516	-0.8042074626760632	0.38314344293147495	0.28527672470843213	-0.07332934458872319	0.9320387364457252	-0.10229204262143693	-0.42830956466105086	0.6571269592763901	-0.4901953162403737	-0.7981571155596654	0.38232689394618086	0.2713776176019163	-0.06980297460927105	0.9118801404287833
0.765664370144	0.589580317125	0	0.36927676202191634	0.27731295436657294	1.2536600453866855	0.02035707700501221	-0.048625199084135026	0.8901834022328402	0.7354655022450296	0.6049833943629598	1.5880030123352409	0.22771484913609824	0.3119211809033998	1.1765713279689922	-0.21218351920382422	-0.016401761787413614	0.7445102720931854	0.7020389223990874	0.6419368549106624	1.5584982165496895	0.39981252936778805	0.32693250328581924	1.0489658595498443	0.013515697481142966	-0.0005740236000765196	0.6456071357569518	0.8138945692605278	0.65609880864302	1.4140329765200044
-0.35414204693	-0.0885112301487	0	0.07468247319736696	-0.051152725540638294	0.8599297530154237	-0.2672751025905914	-0.3868329555296151	0.564728909938337	0.4113447398300993	0.2853486617484003	1.13397732657535	0.03630103550914643	-0.2180587469809031	0.8299020117448769	-0.4044895211274467	-0.554450858882325	0.5042720212192766	0.46226997482471166	0.11919976101250511	1.1281687383797743	-0.00040111904352214576	-0.22031028283574064	0.8467124522898339	-0.38627832986021343	-0.5564585379677278	0.5406509544211107	0.37309785207008117	0.11668442597309259	1.1299899285811221
-0.621217342891	-0.626540943489	0	-0.14572544149329478	-0.11262440117176027	0.6007177593005969	-0.5102518950758355	-0.47320577974393413	0.34710932577463854	0.20664269323655118	0.23726867062678597	0.836895024127994	-0.02543888038481391	-0.2042521429189418	0.5229822734337314	-0.47624572245809105	-0.5657063542075957	0.24780979944175133	0.4048457299060879	0.1465592055122339	0.7756453726126522	-0.04274947702427181	-0.2027292589663133	0.528951384345736	-0.43130514633184447	-0.5636715666226872	0.26755020597778256	0.3327579506602385	0.14754274874966172	0.771446842172979
-0.349713068374	-0.942341766924	0	0.15106509356474213	-0.4786844985509257	0.7096524977602021	-0.21582455064543696	-0.8352074367640969	0.45807360065297903	0.5038498051601686	-0.13255896046895876	0.9441039701408832	0.12731423316088825	-0.4973431469248467	0.6196565536057715	-0.34228097256549894	-0.8536367500333308	0.35143194344978185	0.561646808258141	-0.15145710065352094	0.8671929787173791	0.19764942253326861	-0.4985692160618401	0.5966488102725878	-0.1903688641661983	-0.8548431349447366	0.33881938232343434	0.5683896768749176	-0.1527074833732236	0.8363946567299441
-0.911294949202	-0.262591748236	0	-0.6824051441695926	-0.0016667096047250426	0.9440292135427023	-1.1218949352984673	-0.36459558826546795	0.689077939368821	-0.27540978740513555	0.35367729057559216	1.1807649345186242	-0.20891354705528528	-0.20860085826430536	0.7922343300345589	-0.6834490833480006	-0.5713823229065883	0.5128460198954028	0.23550585746272917	0.1465924616381226	1.0493188502978537	-0.46865090958648314	-0.2003266411660439	0.8638964121124617	-0.9138800678223986	-0.5630149310757032	0.6006950733025739	-0.0534737584781503	0.15476898275117398	1.1078264866024514
-0.580817343742	0.0490292064212	0	-0.3053915103679915	0.01901741391013513	0.9880311428071142	-0.6646622586594665	-0.3225878433559928	0.6827446403580171	0.04298791050425548	0.36563379245347427	1.2703883151598494	-0.2525390541879138	0.0712818973279082	0.8452761951917687	-0.7085879493550573	-0.27042771055349624	0.5122432603656917	0.18463336963959748	0.4180311024331146	1.1498897679446445	-0.2691080115101351	0.07050139896573238	0.852240626590367	-0.6627779270697017	-0.2710578604718841	0.5361774068891287	0.11043566632296448	0.4170599273595203	1.1438884788202448
-0.624429928701	-0.596756827067	0	-0.4551675783929969	-0.20548171391512224	0.7480752059507066	-0.8497638304655357	-0.5638189911630195	0.46125376621071035	-0.07912540363759357	0.14983346274945308	1.0136550871034666	-0.1276485917108523	-0.17966497063263423	0.5249411937268678	-0.6289657731033313	-0.5394189527856383	0.19663420106217022	0.3449987700349389	0.1771198366701985	0.8233936120453943	-0.24163486962326838	-0.19029826063316324	0.5702771376369669	-0.6783668312615263	-0.5492270218036176	0.267191925950013	0.1715240046970089	0.16562762727131772	0.8495748029490513
0.345335762635	0.471205313523	0	0.06642836200056501	0.31202434340678736	1.018608126188948	-0.2596051111068606	-0.010878696230747255	0.6995175491396944	0.39985602203804693	0.6394055801783937	1.3137556529720784	0.0257654698810552	0.4173142059005671	0.7681957329780082	-0.4094358040052397	0.09489009853872682	0.39747516905940194	0.4784497822161373	0.7446594832485146	1.09913350728356	0.1257166148553446	0.41393243465558366	0.7099601704572172	-0.23313322085371396	0.0914190858426285	0.3709840882601358	0.4947013945543759	0.7409105857418344	1.021236475664292
-0.375535808252	0.719988798867	0	-0.5492736601850555	0.19662830478876164	1.2097596276683429	-0.8810185551231614	-0.13581626981836192	0.892933965575919	-0.2165749385161373	0.5339484992357258	1.5032968174640589	-0.42240807657914103	0.3531333532152235	0.9125550186241249	-0.8533341263607587	0.02057619501542862	0.5524183067115347	0.0220712637306604	0.6904046465238912	1.2364649346920866	-0.5800353135441862	0.3555359426643473	0.9930270044545088	-0.9466352017162758	0.022974640241458073	0.6713384781468621	-0.21200063769170208	0.6927665956285183	1.2893491855128751
-0.490721650689	-0.312119247437	0	0.02238290461784731	0.03674478228452522	0.805927817042747	-0.3383016124508224	-0.31943885143632517	0.5328730702765317	0.376109383739357	0.3885441486756378	1.0591279832861027	0.00818234816473586	0.18049948041646569	0.6291197916310541	-0.433398120736307	-0.1794030028881069	0.343043440572798	0.4355608113944673	0.5360385262453409	0.8918140673202862	-0.01048401291397113	0.18380166035646586	0.6353197955035904	-0.4000575987572982	-0.1743122896939055	0.3598152769710169	0.3694052465543236	0.5375380363183474	0.8901581470174627
0.424960780739	-0.910994197342	0	0.3986441850928782	-0.3062591883404992	0.5244421480331092	0.060503298821055776	-0.6622814801052126	0.24093530821098277	0.7387625529474829	0.03920441583229443	0.787135815891249	0.18666760875408653	-0.258794380615738	0.49929622423876907	-0.249645125443605	-0.6146624682346901	0.19372989075357192	0.6163763743152312	0.08651115639752116	0.7766167898397226	0.3987062567888269	-0.26660129568609636	0.3961389541696549	0.033488054887098995	-0.6223604202122482	0.10026107446005114	0.7669577783051734	0.07861074774574685	0.6681790527068173
0.868366920232	-0.855324536425	0	0.7927824812189361	-0.22633024739338842	0.6503964778015335	0.4585779825731677	-0.5738687921236735	0.34757407588905403	1.135608062589995	0.11076454402317434	0.9298878518197957	0.37342650746214	-0.46478991626777016	0.7415974511863959	-0.06155096123043631	-0.8137435698913146	0.432019300214004	0.8043565693185425	-0.1262307015278256	1.0215341047933615	0.6455211856129245	-0.4848652259202409	0.6003545142845506	0.28841829447894435	-0.8332697471411012	0.30032800771354956	1.0107722959179624	-0.14678475850670641	0.8753455768764353
-0.0781378821239	0.44920965192	0	-0.17016239262639918	0.23459753155291524	0.9017538124704925	-0.49871344623613656	-0.09469753135756453	0.5584904386273963	0.16593923669536778	0.5719957178495378	1.2193782029269096	-0.3770143753715043	0.17130283168941363	0.8977476141968254	-0.7842075039786673	-0.1580527540646905	0.529420118419571	0.04265382404843031	0.509179041118792	1.2318048626331553	-0.29882165347469614	0.17448413018613926	0.8522409428335695	-0.6484244369409845	-0.1551282977061106	0.5060295688951516	0.05702400973886291	0.5119134901297597	1.1718138076826168
0.225546359737	0.313318777979	0	0.14680999694055263	0.10165337931056964	0.9828487688201617	-0.1913066410459632	-0.23580546077766287	0.710699725205553	0.48426072431222983	0.4397619080949137	1.2352333373695243	0.04174440692667848	0.2060553509385418	0.8112006225277849	-0.39121324371708543	-0.13215782302298557	0.5165240350302791	0.46871198704555783	0.5449979118810888	1.0804890194542263	0.015025215360696665	0.21177557198665245	0.8209550916612873	-0.3616993913703371	-0.12358736941644216	0.5404873356505691	0.38825368644797925	0.54776481238268	1.0800429612498164
-0.90506293003	0.618005371274	0	-0.7388969630708246	0.17574146851641573	1.1810721505718298	-1.0906779709282572	-0.17050769298558718	0.8780603858387953	-0.39419542938023416	0.530317906580286	1.4598927867877625	-0.3924678407742145	0.1439757634063436	0.9196768152781318	-0.812121670295463	-0.20146793315445824	0.5837165121672021	0.02725589286508815	0.4976974642243914	1.2260716934406706	-0.5964456951429812	0.16703072017735335	0.9996117349325877	-0.9771268963083156	-0.1775830722612939	0.6839813652335047	-0.22395838632024206	0.5201024038682229	1.2899282626325566
0.957786686623	-0.0789766544087	0	0.779575503895491	0.07070391207645685	0.9248162650249312	0.45171320367302403	-0.2486839146295841	0.607817548915593	1.1180726148402176	0.3891984646832674	1.217817335385158	0.7180924885115915	-0.08426978852997645	0.780467096583672	0.2921994193030849	-0.403645413077821	0.4217694845715121	1.1554022667679262	0.2342719644209254	1.102605150340923	0.8637003591950961	-0.08826921665689227	0.6908861214895724	0.5060240731568013	-0.40759581930694516	0.35626124959489297	1.2360944305698793	0.2301680756687115	0.996751731380014
-0.763752727425	-0.837046008689	0	-0.4107111372433073	-0.011098078489345603	0.8782899872549218	-0.8084624398952938	-0.4054319406805776	0.6228776754706024	-0.03241570973836628	0.36488790172106067	1.1157497545357833	-0.30714071218357764	-0.10830787479241415	0.7443421736912778	-0.7709062020650401	-0.5026140692175718	0.4709858313164806	0.13077341984781932	0.26766011000901063	0.995471565162966	-0.3367622178085801	-0.1083869810079181	0.7540896132886372	-0.7616125533553112	-0.5027006054974373	0.49029997115695034	0.06623681576607476	0.26757276008723707	0.9982503443687554
-0.802539127674	0.530882748273	0	-0.6513136154668758	0.16675793152982327	1.0571563340972445	-1.0091605065867317	-0.16235882896927717	0.7835263955831764	-0.30729313962550575	0.4996885806299031	1.310671197610743	-0.5269831354619566	0.3025153590866443	0.7676348900270095	-1.008205077012632	-0.02612592478716247	0.4666426238533303	-0.0711914608141953	0.6350612747893272	1.0432816558110771	-0.628099598412745	0.30839010979860454	0.7993124597516983	-1.0517659240680302	-0.01990497305611772	0.5136932187656738	-0.22992045318987137	0.640644161335713	1.0632895567446057
-0.171974303063	0.838468316398	0	-0.37390821810728764	0.2954876991579316	1.2379026072448642	-0.7048874760499065	-0.03817968173679767	0.8923430118786106	-0.03520667833769775	0.6383319616344644	1.5572519090598034	-0.16734428908554125	0.388297942883634	0.8833730045846884	-0.6064429286450671	0.054995685937605066	0.4596393085870529	0.30975896513792334	0.7315690228213987	1.2563947085616045	-0.3833608995983346	0.3923955045233499	1.0169423182028972	-0.7425941751091862	0.058893616928720034	0.658382442250063	-0.012518826650063968	0.7354143579859944	1.3457518128698698
-0.118720447827	-0.845713379711	0	-0.03011333574088341	-0.2012420932114543	0.825509001252688	-0.3805104520125512	-0.5612310073722052	0.55254160984654	0.3131396628225859	0.14766824417465377	1.0794556516485658	0.16264646487762552	-0.3755794691283627	0.6696984570189431	-0.2811940487710776	-0.7384117453049878	0.35286870070657045	0.5948662809078099	-0.02360794799832437	0.9578387973927686	-0.06248578475657176	-0.40767732687483865	0.7747129200021784	-0.45538688468078203	-0.768937125200555	0.49281814413047065	0.3193275589965499	-0.05736861098921031	1.0350523668328393
-0.146128824964	0.509655786851	0	-0.18926130899177263	0.08993773726040659	1.1619341375299514	-0.5163332046220159	-0.23761556180701762	0.8489895466932793	0.13927320091670983	0.42152456011353073	1.4523311714770204	-0.22618897334121904	0.009537574171628385	1.0527530357626116	-0.6690549962341212	-0.3179921178600072	0.6895884874943535	0.22587719767483236	0.3413497453659672	1.378730924636931	-0.28551278925886997	0.008012214665287112	1.0842812676083542	-0.657471882003009	-0.3195695096890553	0.7572840194308956	0.0887530357930707	0.33963454025819295	1.3851480296935086
0.658676853694	-0.921296626942	0	0.5295664772779883	-0.1648076531994387	0.7077474484339665	0.20135013997284587	-0.5043315543772291	0.4275331796976937	0.8595522528235783	0.1671156674708899	0.9680238305058918	0.6503858944118946	-0.19541733636823197	0.5538438461497414	0.2292860109844005	-0.5352258729212184	0.22519381834612956	1.07414855106763	0.1368311826702368	0.8510255653541243	0.5104202378997963	-0.1894712399747394	0.6278166479865194	0.1505019817846442	-0.5291013262946459	0.335597106741258	0.8728845970243201	0.14272125360137145	0.8970372959838031
-0.639221217487	-0.0199730959527	0	-0.3973953259400084	-0.002699194500624497	0.9439956156355527	-0.7728160656498306	-0.3439034229455392	0.6565354691341639	-0.038405377432018314	0.34290528322733305	1.209535339894976	-0.05980175724637538	-0.0452904775859174	0.6853513498431745	-0.516514701478172	-0.38604313891884945	0.3673372555760769	0.3765964385192531	0.2999326652022291	0.9765830174870136	-0.16317177047795495	-0.04373406578163487	0.722598138477134	-0.5645718432223898	-0.38449638783964046	0.4211677483218891	0.2213601716892939	0.3014451621457028	1.0006589154159813
-0.743829044097	0.742185283884	0	-0.7227738307417516	0.38222377999216195	1.072892237060181	-1.0727592964865489	0.0504521405024932	0.7713518629741756	-0.38470111223102166	0.7222992781640224	1.351527561605146	-0.6136457126977725	0.22861762021143844	0.9705299530160172	-1.077405504991335	-0.10339978522284188	0.6439546177819888	-0.172603404276009	0.5688260167014478	1.2696424083866527	-0.6738098214749904	0.22673480781041866	0.9930625574776422	-1.0663910101541756	-0.10512516359163881	0.6843741597460147	-0.3007000697436957	0.5669315006107581	1.2780063755254445
-0.0469380159812	-0.820351277609	0	0.10204688049963051	-0.4047242497341643	0.927243359744706	-0.3004272714703375	-0.774361342126741	0.6734487892298141	0.481896542424217	-0.046970374009026435	1.1633568571446056	0.08067056366735516	-0.44133651392632534	0.87175789166555	-0.40449252069490804	-0.8110029573146657	0.604536599854513	0.5230483274084415	-0.08355186690183763	1.1187363600077995	0.04895951846329123	-0.44167679466209225	0.8808685546244406	-0.3933296394723892	-0.8113362510114398	0.6208972892006378	0.4612102142562096	-0.08389668576180483	1.1219297532990489
0.868921776892	-0.360806003292	0	0.688201153135404	0.2379510384596062	0.6719199994976623	0.3538980038226564	-0.10555512446088816	0.3685598655266995	1.0303316600250119	0.5730343693484192	0.9521825136529567	0.7316453743266589	0.09737600320001485	0.5371805627690021	0.3092483988731758	-0.24606794210313865	0.1855671005343747	1.1645346371919778	0.43239660128383217	0.8529874347219737	0.7548985320009006	0.09752611587466274	0.5230802943033909	0.3887836652453658	-0.2459163164558077	0.19906615291345192	1.132562179408542	0.4325427874109409	0.8188749538827484
-0.130312634896	0.11410812884	0	-0.1437259035495546	-0.13317686559567687	1.1618972056845278	-0.4785337576278188	-0.4599902722465819	0.8989568362030486	0.18320990877622734	0.18983719591010634	1.4071635943641931	0.1113693690106501	-0.09622547803301394	0.8503104022788914	-0.30312922701079914	-0.42313360304659803	0.5569567844440683	0.5139807698349821	0.22687401573643154	1.1199238818427089	0.03999389996319772	-0.09436006589656913	0.8811526863898872	-0.32878219625996036	-0.4212372676120678	0.6050173513476907	0.40178630531916354	0.22869633334063166	1.1369706644218076
-0.428988417833	0.0821513949191	0	-0.25926790658951343	0.1842232581617034	0.9150391295812434	-0.6073585028879153	-0.1498058999253667	0.6112875559845105	0.07995563242863263	0.522135173255264	1.1970422517866262	0.3791835964558829	0.16259935772771406	0.468246432325305	-0.08882977463484817	-0.16957273491298383	0.07457538349384672	0.853322916798318	0.49860003641951745	0.8210315428934014	-0.1388407640378749	0.12936773219656136	0.7431259322177554	-0.5159996325225819	-0.20227093043606376	0.4292141174132051	0.23034488727754085	0.4649218311418152	1.0332525832256851
-0.597629909052	-0.406717497446	0	-0.2798345181150002	-0.2548739842708535	0.8635017072259747	-0.6415697830519891	-0.5995040939616091	0.5956847056810572	0.06917976316982924	0.08429990781710316	1.1126737257768444	-0.07944692719454259	-0.28451426551795156	0.7168155258300345	-0.5518898203432174	-0.6293817154399894	0.4104446688177074	0.3693978594969846	0.054924009730552684	0.9962851609899246	-0.21502953496165975	-0.29019157239084165	0.7704729301130236	-0.6141688220547549	-0.6348877585909005	0.4922907443081344	0.16644584651784833	0.049054684884607846	1.0282511049801921
-0.116432733625	0.209339804382	0	-0.036766821516822645	0.024684918383631408	1.1176102555011458	-0.39423775129220956	-0.3086422369939453	0.8418904552944241	0.308097713406247	0.35987074117068646	1.3733344310908342	0.4156109441533053	-0.1451292909464115	0.8910138547874659	-0.04577826552449148	-0.4782902576495277	0.5616272927919892	0.8593096511718615	0.18989926217431768	1.1915247876791928	0.24625789123095773	-0.13887914885423072	0.9633921739469293	-0.15452891894142376	-0.47192940907560244	0.6619919167379366	0.6344251207935734	0.19603903816057644	1.241471789876158
0.0723300521725	-0.478024046532	0	0.09710474471953123	-0.2089191661509922	0.9370544029702019	-0.24378817037383033	-0.5627190662060455	0.6635873450030186	0.4348755112326162	0.1349793588492508	1.191226583999752	0.06986450719207683	-0.20000966330813888	0.8992735539481127	-0.3620328136058171	-0.5541036023804973	0.6023477411009902	0.4953913413250859	0.14419931808385478	1.1693781701556223	0.11805233299152904	-0.20171286362606405	0.8780931449539956	-0.2574972068400751	-0.5557341432582544	0.5958590226354002	0.49081101316679043	0.14241960031996112	1.1382934892641905
-0.536424249164	-0.762539526599	0	-0.2898114324963803	-0.47640863178455495	0.73017907128371	-0.6996008727710771	-0.8293190861889088	0.472770553463007	0.09439142389016458	-0.12949657979471502	0.969380398192235	-0.03403609706728592	-0.561816611479445	0.6148538076479557	-0.5421904038943147	-0.9148833062843006	0.3337948849093001	0.43018738450419	-0.21474541467882394	0.8733165267646211	-0.23356997400221255	-0.5566729738199999	0.6702035968607689	-0.6824373210854143	-0.9096639594837275	0.40686949253506605	0.18292082407218335	-0.20968225758683692	0.9143063683685697
0.566987271784	-0.802198467067	0	0.16094469746293186	-0.2169959280791874	0.8843905791912181	-0.16821354450695658	-0.5542982558864918	0.608459381887049	0.49198582512952777	0.11428359236950572	1.140559758165888	0.39007444684494486	-0.44230497833515053	0.7206914715689162	-0.03529019146177488	-0.7779321572679941	0.3917863848690517	0.8176344386581588	-0.11308784287609365	1.0180054940980454	0.376415681169484	-0.4419174777878539	0.7280689585645751	0.016410937028580576	-0.7773283951584011	0.42768042336591827	0.7417448023636247	-0.11268087920398229	1.0042122219193816
0.465770012359	-0.502452608674	0	0.39539715674500503	0.08924533460174035	0.6078416079766111	0.0666875742266315	-0.2446820240520405	0.30078262154126834	0.7293264310642631	0.4179568342072926	0.8929907075964167	0.34665656092244757	0.06626762605802718	0.4216101223271479	-0.10981084547296938	-0.2681149570285368	0.060176568599860515	0.8068933096211001	0.3954575702323004	0.7449214765491762	0.3863116987864917	0.06941531737466304	0.39836846237124063	0.018235850553398342	-0.2642276365015611	0.07774913562827762	0.7612042801677175	0.39794103140813436	0.692446871542755
-0.430886031988	0.472166866022	0	0.0012871384105989853	0.088651823781809	0.9889736139685712	-0.33725376732066076	-0.24661788934688042	0.6752699729074997	0.33525294711946474	0.4301973537152351	1.2795147402073168	0.15016048698033796	0.13807331466487147	0.7187426132531031	-0.25534125255913653	-0.19671989580258728	0.3813212524083755	0.5522699142258966	0.47921089736357964	1.027905846004887	-0.037612337873663734	0.13615100680188313	0.8053008857837323	-0.39960605370120844	-0.19865671297056897	0.4919276554481798	0.31690811020628257	0.47726179619236725	1.0949089117788662
0.515207843933	0.753540741646	0	0.32166602700673835	0.34819333552630216	1.0735399344384193	-0.002435085927971436	0.027570029108150335	0.7435286755573594	0.6530173150820967	0.6721858615650248	1.380132123973304	0.22458551349300507	0.45889951745777136	0.8557904734770888	-0.2137739382971798	0.13851976107704222	0.4747500360226781	0.6751350137292871	0.7827475948965428	1.1979631698826763	0.24341909096450212	0.45989920450582755	0.8441675354308839	-0.12561559975734668	0.1397640436047911	0.4990616412290253	0.6209556315108598	0.7834932555776187	1.1611450140055088
0.0225494427372	-0.190131725099	0	0.07078416825308086	-0.05064457594359499	0.8366060348336277	-0.26087637032033906	-0.3963217418848871	0.5535592320225662	0.4045448151003654	0.28618824984629043	1.0992569685379672	-0.16313546373755491	-0.07054389336335591	0.826862651481713	-0.6005945590249502	-0.41629020968442015	0.5204527143524733	0.2716509324219514	0.2663882814014664	1.1037483965236448	-0.023411933840328362	-0.07427487099250436	0.760138539202435	-0.3847778689386523	-0.4199791704386149	0.4715817379640438	0.3396258498248211	0.26257927256920316	1.026023029370661
0.319241583443	0.483843111031	0	0.09857098299383096	0.4070889427489462	0.9971118022727006	-0.22624916644089196	0.08038871814200946	0.6800777851550646	0.42629330149057176	0.7397336338282499	1.290866496247263	0.011493074597587867	0.49612216130298836	0.7723019843975236	-0.41743797528422544	0.16950862843837186	0.41716163198174727	0.4414718607663498	0.828870572886388	1.094991234187237	0.07099991151283155	0.496891521902074	0.7401433275374415	-0.29655140048801226	0.17024863690764994	0.40517728802435565	0.4415832080269019	0.8295887675465036	1.0485050890136658
0.0305661175887	0.718191639331	0	0.15584115443328683	0.46882320754707707	0.8661075182944243	-0.17221101572264427	0.14069264858748004	0.5580562560683073	0.48565674848013557	0.7997319100682635	1.1518832267655148	0.02121176301614161	0.47223221924630643	0.7936041318109693	-0.38566795851854124	0.14406311114943235	0.4587444688920983	0.4298451947338312	0.8031787050678999	1.099223991657661	0.07578661839140656	0.47291943195298924	0.7650509105314782	-0.28327679571869196	0.1447547765125331	0.4454385883944248	0.4356758147147554	0.8038528866447353	1.0602347754858854
-0.756412217249	0.290393922813	0	-0.6657950237972521	-0.049703471399459916	1.1664566678699053	-1.0400126092526734	-0.39201493970514745	0.8860201358820431	-0.3070016728113213	0.29574965706943007	1.4256990831486893	-0.25863853597308256	0.03602326632276142	0.8384055466193645	-0.7300737968337598	-0.309731166928925	0.5317879545965349	0.19736403169432665	0.3847668463936255	1.1184027732839352	-0.38805558782351113	0.05282980286340244	0.8788433039559778	-0.7958464335575427	-0.2912688035251788	0.5896642607365653	0.0023183105727231854	0.4000003278239863	1.1457012025512303
-0.763511375023	0.474566736291	0	-0.45150051025655763	0.17942394880715654	0.8627405794076898	-0.8001159248809259	-0.1592982892905297	0.5700310629387806	-0.11016334028982236	0.5218283591870514	1.1336102680902398	-0.08074513747439017	0.4070801643945362	0.42690598437325306	-0.5057333737584907	0.06842816683282882	0.09150002215277847	0.344640493244146	0.7494041172427761	0.7320669018487669	-0.2974624780951765	0.418406112468896	0.5224035217949824	-0.6645247135051635	0.079957509811086	0.21797969939886544	0.06304487512184978	0.7605185270877506	0.8036215977424541
-0.282190677083	0.349764208742	0	-0.1714008681269382	0.05112920554042607	1.0040573995854967	-0.5155697777472203	-0.28664478547370026	0.7266572339564992	0.16519048899077285	0.38470046744721254	1.262303256733358	-0.07383553966199974	0.3484261479043794	0.671575682060862	-0.5136016672003569	0.009250404988917754	0.3557874877237278	0.35300020007901756	0.683460866486782	0.9599369783950054	-0.07007592204378038	0.3488141067885003	0.6697912345468873	-0.44287273565973545	0.0103898307124544	0.37623067522002224	0.2955765794712877	0.6830590737254297	0.9415591422610112
0.406967826883	0.321216915282	0	0.07581681440584266	0.1428612352093472	1.2525385680395555	-0.2577772745556542	-0.18447976791732273	0.9161966504342393	0.4198479858677803	0.4760986653291479	1.562851516690823	-0.263146173626766	0.07737255254825597	1.292125292937097	-0.7171488002939892	-0.24987055932918142	0.9202812269652095	0.20424380395592232	0.40983489105950816	1.624379176932166	-0.18037707161488148	0.0750117591771351	1.2470951668176853	-0.5701338759530865	-0.25194474622944374	0.8983284718914487	0.21959271269728237	0.40764248760916894	1.5650659142868368
-0.556884039344	0.663599772775	0	-0.3593340554634857	0.06343059158662258	1.1010169097629015	-0.6979182330198755	-0.2699555634302417	0.8278746931588379	-0.025044642191150886	0.398647508854466	1.3543914995733441	-0.25095987074539783	0.35728170154524796	0.716011925131062	-0.6982962823871072	0.017064860980562733	0.41714703091562855	0.1935006316902771	0.69911810197464	0.9883957227784775	-0.328827795446274	0.37363576701272244	0.7429461045684983	-0.716146465880366	0.03692797360777951	0.4612515830998502	0.053497369228283284	0.7121236269111453	1.002882456194817
-0.519727825153	0.0363065944242	0	-0.34442910783543573	0.09241138091766006	1.029788945133187	-0.6911660523948566	-0.25270485318162816	0.7290470203472982	-0.00021489666449290082	0.4423911246334467	1.3073925348795146	-0.4671266437173775	0.34968390217575696	0.756795004283528	-0.9146287881518637	0.007044160188464894	0.42456459175361005	-0.02119806199237294	0.6973836739664653	1.0583487876475521	-0.4445144272031195	0.34806996718984656	0.7474153204757703	-0.817626574229205	0.005861364913745035	0.43463101597684495	-0.07679890724406603	0.6952121544101773	1.0357987748168804
0.349291508307	-0.53279365043	0	0.04151620422421714	-0.18645468458628023	0.9391266129496528	-0.297531917373	-0.5287167299284579	0.6536464029094545	0.3810904929426781	0.1525064050195792	1.2037205019468726	0.2226983948055743	-0.3393956191210185	0.7666342867010678	-0.23263601436162257	-0.6813944775927422	0.42468663311025173	0.6813810341135084	-0.0006631902706192207	1.072950681441982	0.11780465607509447	-0.33057837231896414	0.8180944254114727	-0.26466937846073785	-0.6720157437062575	0.5123365978297071	0.5050266228075225	0.007535773226968746	1.0980205881932672
0.257023445968	-0.426337904005	0	0.00205060196819651	-0.052740574284146656	1.0352907412064205	-0.33580197878988144	-0.3956201958087209	0.7316017907414006	0.341011068079541	0.2856602407076081	1.3172150952744106	-0.011964846471276276	-0.0673451541581683	0.88896327775669	-0.4495313191590316	-0.41049655988727535	0.5539999765157269	0.4240040754821173	0.27134723388534937	1.1921601896663319	0.029779429665476944	-0.06414029766064927	0.8671088676464803	-0.34079260790291954	-0.40684954507219856	0.5569818379302619	0.39978004060382366	0.27409064835730007	1.1531189496822671
0.846762031893	0.68492044628	0	0.8805688470413833	0.15171609436689318	0.8579049470601285	0.550609859380465	-0.16401045171373344	0.5038045572351084	1.223549922427272	0.47178342890507285	1.1864269801346095	0.8900228762912743	0.19702538500351652	0.5373710797989371	0.43272222025583484	-0.12219965128147348	0.09946773431649841	1.3652676253610057	0.5203633899099859	0.9318287990935612	0.9270026267719973	0.2014774649863222	0.5101007800910381	0.5608256093471807	-0.11584341655683036	0.129342459499796	1.3103447037398193	0.5230915317852015	0.8600704062254638
-0.657235247831	0.619497657053	0	-0.4497366624981781	0.13226221144301362	1.123946686229744	-0.7864836909587009	-0.19874807408370018	0.8205711404025946	-0.11876924394117755	0.46896640062560335	1.4051081638851277	-0.2703619364550187	0.2163911563688775	0.791976661185705	-0.7065649882851789	-0.11460016584104088	0.4564995198439658	0.1599248375933949	0.5530091882603044	1.097732271165974	-0.4585126920768574	0.21380736304364087	0.873049028442717	-0.8388241030590281	-0.11716316422961277	0.5659493749281289	-0.09077797220405266	0.5504147928827968	1.1570745196586476
0.106245540155	-0.344230586782	0	0.29735741163333174	-0.40855692102630203	0.9424016855918926	-0.04001809338026934	-0.7466118780871993	0.6516750992303247	0.6320361369472157	-0.07377089308975988	1.2126636325161202	0.26587980034765474	-0.37731079000222795	0.8143152109514756	-0.1596103650432249	-0.7159985637045366	0.49570822784953433	0.6831331202378155	-0.04191504835220779	1.1057115658443026	0.3874106007759031	-0.3686851376837625	0.7535082173557875	0.025666523206344324	-0.7070428121017833	0.44909610471053596	0.7473310110214452	-0.03361521766729044	1.0351080889047048
0.170861894411	-0.949427205145	0	0.22761888203203748	-0.348135215353699	0.7537260384147749	-0.1215299692197388	-0.712451717540279	0.48549832881920696	0.5715949933945645	0.004150562139246094	1.0029831271438472	0.2600554142051536	-0.48764541385047444	0.6662762487803428	-0.19097048101909753	-0.8518554365649617	0.3706080366859951	0.6961808606332708	-0.13548023352219488	0.9356029645015724	0.23304262845977824	-0.48693770839855066	0.6774270747091201	-0.1468955611251134	-0.8510974535570325	0.4035051359264195	0.6054070490962217	-0.13482826134175507	0.9307332282003212
-0.740354286479	-0.208838296604	0	-0.45422508293550945	0.12581292641169742	0.7541106952292401	-0.833972419590188	-0.23174649718669046	0.4629418080053189	-0.08835374516522265	0.48007094187371024	1.0238687001893	-0.13314139103880618	0.14253271256803543	0.5239768903730397	-0.5903793091002376	-0.21507000572695634	0.2006648210236768	0.3092967952667938	0.49682866206391435	0.8186650355405616	-0.23068148164634975	0.13469139484626338	0.5651682884659123	-0.6286897270801005	-0.2223999367198472	0.2658637653572988	0.1516799392928653	0.4884575380307029	0.8419197462612884
0.951513158929	0.0209490357522	0	0.6074736073243816	0.05429857925239938	0.9366224562596036	0.273588639641863	-0.2674315839475476	0.6057094831251215	0.9542576896944757	0.37458973724022904	1.2419718947245335	0.3585617122630408	-0.0455935199592461	0.8986602139389505	-0.10532632903687936	-0.3673396523736255	0.5180453198657212	0.8378815323031885	0.274733566534384	1.234731550756504	0.6483128976830589	-0.04286866490643265	0.7162883843945989	0.2608970174018628	-0.3645785916399665	0.3534856828031352	1.0569325255585695	0.2774693091533777	1.0434369678140116
-0.847087589866	0.530081230499	0	-0.6134186613750537	-0.0045654058066117754	1.2046249279159786	-0.9527581919966759	-0.3361610741112716	0.915889297745873	-0.28029142591646244	0.3310522830955412	1.4721655267417137	-0.3390819421787901	0.16168903181679423	0.8404951358859689	-0.7800188224321196	-0.17109216440806604	0.5081527805354942	0.10348341363160098	0.49826766090272534	1.1415973581342571	-0.5362518004456679	0.17761642530759608	0.9241108527652554	-0.9061193182017316	-0.15451645084908847	0.625241715197513	-0.1718383659550924	0.513597958744128	1.2000968988589373
0.562887741851	0.54960434879	0	0.40603218770448946	0.38512466073125234	0.7012061579878112	0.07599161613674335	0.05983067209703347	0.3536999288281417	0.7443172109093198	0.7147221655068987	1.0245251576813734	0.4033310416772003	0.4627834724977423	0.4988708453624064	-0.023220818485542048	0.13544674253695152	0.09442853402441341	0.8455229711455616	0.7943329495517856	0.8647909198822573	0.36359831815525684	0.457525053442464	0.5260479451786412	0.0009979649044632652	0.1315457521844028	0.1631415312471778	0.7369897767188944	0.7878006619653569	0.8605258517120923
0.138996076096	0.391397475739	0	0.1846164936720479	0.11892319055006575	0.9005362354145185	-0.1488173920992261	-0.21362365527931673	0.5915583967472746	0.5228402420168143	0.45304050074645796	1.1863572293437414	0.41232023084290476	0.2260776886739284	0.5174879013844578	-0.04404778891475391	-0.10659484403143363	0.12157040034524577	0.8966560951673871	0.5602448170880132	0.8648765171231735	0.1769510607543063	0.23980433888170466	0.6525303925588909	-0.19477290363155528	-0.09253240095200002	0.3221914191154984	0.5609190919469856	0.5737023287254518	0.9540937202642794
-0.573084127377	0.465121181788	0	-0.5940394957923404	0.13068402479503513	1.2071699890966092	-0.9301170508992306	-0.2113952527766997	0.8765364487058891	-0.25547581367444994	0.4823387736353939	1.5118254503195516	-0.5669833967571097	0.10254546213946009	1.064656594249051	-1.0055781722676471	-0.24098280380877102	0.7067610874346753	-0.11895561953522935	0.4555355507510619	1.3876849761140253	-0.544453183893744	0.10036832112517724	1.0542324139608512	-0.9241145031362961	-0.242406429838599	0.7150893967116604	-0.16244533788295853	0.452904309912493	1.3649856397741853
0.632347974683	0.519933080444	0	0.7001809389760365	0.3136416867140143	0.8396913413915792	0.3655203424343169	-0.012323237620476782	0.5010834472387216	1.0461343663927003	0.6375096394704806	1.1535624640126882	0.4917343667964527	0.20998736709077656	0.7900700664695393	0.03388007949567098	-0.11765472193351492	0.39063801683340044	0.9629800149002312	0.5354978582930451	1.146506923456294	0.559252418118846	0.21746186912329052	0.7449264434964663	0.18900922170227746	-0.10859853734666569	0.392955726874394	0.9431650411814948	0.5415797130936046	1.066956717875127
0.796346242716	0.84616487964	0	0.617181638960685	0.0926795755040311	1.128285794292216	0.28691289180921625	-0.2338024356485664	0.7584930928343919	0.9574007826501605	0.4269873954763897	1.4730338721433804	0.6352184655701717	0.42054162541456674	0.6625897036969024	0.18015448791111016	0.09540368728457344	0.22660399398366549	1.1060241015264072	0.753415756667607	1.0561506451500147	0.5700958227403947	0.41365847010146556	0.7083165742993467	0.2110398607144568	0.08991186799085679	0.3344878285932195	0.9408873561916404	0.7455396558769033	1.05311965147192
-0.293075194828	0.182056101151	0	-0.028976824736387664	0.23276908743707622	0.9031149083860118	-0.36671898918770895	-0.10321538414461	0.5980524564517792	0.3064019019405778	0.568501104422723	1.186725857101492	0.20022336373554456	0.2528862403949491	0.5729979409735769	-0.25756240300013256	-0.08310017673237025	0.2070928025164198	0.661594183372975	0.5886126139101067	0.9013354321203865	0.01582312038118458	0.23605527116833824	0.6715436956627542	-0.3619092240370332	-0.09907437165882682	0.3559338308556034	0.3915146137468725	0.5709181476422366	0.9624438909299704
0.25797871498	0.801619707314	0	0.055405706041174244	0.2010471604333039	1.2055955652192107	-0.2736394210805606	-0.11917445912593479	0.8698137860370878	0.3956977060644325	0.5267383525025152	1.515783731531541	0.09482271052699544	0.43896939072069524	0.8456737419300259	-0.32556130964177743	0.11848500242767221	0.44916799815109193	0.549334983735041	0.7649152249932932	1.1962356179121363	0.09485607890122026	0.4389679051245161	0.8456523329190969	-0.27971406927139897	0.11860156511715376	0.48031411805801866	0.4905394915579429	0.7647984437755606	1.177132088234174
-0.783972209453	0.667867541701	0	-0.2830697610050744	0.3234789860928952	0.9810208548722659	-0.6341872064292836	-0.012679706896198063	0.7051495473718046	0.05894980499923734	0.6619377382945116	1.236663485801905	-0.13337514206095846	0.3777379013030862	0.7117630530132242	-0.580874847780205	0.041982627191191016	0.4027355534752084	0.3039333140999403	0.7158223336270114	0.9939045900409713	-0.2415984316901914	0.3886228621176039	0.751462547215865	-0.6335658772409255	0.053655580512108	0.46114480417926207	0.13997361070232975	0.725948514997522	1.0194953124360757
0.0528711169381	-0.282771758896	0	-0.1938499269491073	-0.3336147897749864	1.1633558602412295	-0.546161537931173	-0.6815401088316697	0.9042838751338829	0.1490881005032413	0.006841169175939453	1.404574207650626	-0.15785446670790768	-0.43420239857161436	1.052609738051907	-0.6014279470570845	-0.7824979507747295	0.7761609954076802	0.264921346306899	-0.09335187722309733	1.306944487821584	-0.10187914983776855	-0.43807998136283044	1.0326540624910996	-0.48476101527944304	-0.7860967130054546	0.7658595852598467	0.26836581563633094	-0.09752064923621993	1.2801737796494634
-0.0887941970125	-0.974729002139	0	-0.10734277913587646	-0.2707280111718394	0.7180406859230386	-0.4862818712459666	-0.6274180890832693	0.46126778904167953	0.25451710305142156	0.07682430710674013	0.957045795095591	-0.2010140703281068	-0.29241868949463623	0.6704196584127734	-0.7196292157469154	-0.6491100911383089	0.3986116530969967	0.26834342063760996	0.05513368552534054	0.9205440808757401	-0.1316293815405953	-0.29255545725975013	0.6499637536722362	-0.5529775305319518	-0.6492455266064409	0.38921548325877303	0.26359682464376955	0.05499755792383469	0.8920492169723306
-0.559852815337	0.305526840136	0	-0.5563143806988154	0.13702210787569843	1.0560653141288001	-0.8974923869840431	-0.19985044970788537	0.7727381600036033	-0.21902677119870212	0.4760555549000802	1.3186125147533558	-0.44596261021895006	0.1883158302781759	0.8613508637551825	-0.8870306744971846	-0.15325299929631706	0.5532324565859118	-0.004832887683064967	0.5320274154587322	1.1415551788459466	-0.532166524193343	0.20341242094153583	0.8925551126810485	-0.9130786024379556	-0.13584874874813724	0.6037288459190705	-0.1562351913868107	0.5446932733734245	1.159245379785333
0.321698559509	-0.0106021194274	0	0.12141886839500007	-0.1259430196682193	0.9914736660224814	-0.21187999020393727	-0.4608103927886299	0.6806043725774273	0.4568003390779297	0.20738779261408058	1.2802782049620687	0.05579499182873175	-0.16614388176873746	0.8822364623752394	-0.37933304474680635	-0.5008681041983375	0.5389628574273496	0.4904680269991128	0.16706408206660614	1.1934671897648972	0.10938820978500358	-0.1620274037405306	0.8531334087327546	-0.24552777741894388	-0.49626836501956156	0.539675695748148	0.4663790131794577	0.17060935110662778	1.142836921118194
0.906651761195	-0.0381698229011	0	0.5050819368462999	0.04800900700194604	0.9334481825413563	0.16919504480410855	-0.2759246172530935	0.6001979855852776	0.8534239432628159	0.3721815517910376	1.240861411065933	0.26096722606304595	-0.09488509083152438	1.0054881474752773	-0.16392399509178684	-0.4189648455728184	0.6432450289556066	0.6996003293322788	0.22938168972760828	1.3307511779014813	0.5550919201144091	-0.10152120237783675	0.8210694126788907	0.19211402952636283	-0.4254370201139009	0.4690259507448286	0.9361705322017789	0.22279918688258626	1.141793882364187
-0.372112680909	0.695561678391	0	-0.29173960805630295	0.2155474818523112	1.0955809143182849	-0.6237898031490825	-0.10794711356104901	0.830636779962775	0.03389893397201236	0.5388032026046043	1.3422285303394075	-0.2894727982223102	0.2861599035067401	0.8241751487711911	-0.7246334619278918	-0.03659288866897102	0.5266291032378385	0.13368266962141254	0.608661148577353	1.0966382396343417	-0.31768394335123407	0.2876819339229405	0.8355366324567585	-0.6878178122595775	-0.03487578296229431	0.555868170121802	0.04687154766029968	0.6099466753995001	1.0943977105254383
-0.481683401205	0.208611986069	0	-0.11389218402591608	-0.02383246831948513	1.1194785353664534	-0.45846677683752857	-0.36163755919725565	0.8132097373413032	0.22443474727608168	0.31966661515648526	1.4027670978983287	-0.021898621386586083	-0.08874157957671955	1.0021968633259906	-0.492066810465064	-0.4265330016962047	0.6602119817274605	0.43156604273645205	0.2547887693196165	1.313669066526754	-0.17349360207158393	-0.08792026625861504	1.0655431381186264	-0.5749461289243528	-0.4257201643882178	0.7512453579132242	0.21501553758370692	0.25559607386759653	1.355049229028325
0.0811998498961	-0.217407899531	0	0.15598504631949667	0.0007117599359350178	0.7510906607627302	-0.1781034688273412	-0.34380543891200105	0.46239816194481925	0.48957021878506396	0.33765558431676357	1.0195563408005142	-0.15659390946780932	0.06479709158768801	0.7376566945791213	-0.6434060802627589	-0.28141042144241885	0.4191020568421147	0.3120492318215039	0.40358647765081584	1.0246538040349085	0.10157761147277912	0.09217685916904583	0.6134502436112006	-0.2825434744043906	-0.2529904148995034	0.31147081689063194	0.4815307819702333	0.4298164150405848	0.8915591563697982
0.406837704645	0.643392597384	0	0.4202390722312794	0.11147631370330616	1.1108188135823733	0.09157737386483689	-0.21387288891799708	0.7827724642872328	0.7561287551061759	0.436799668352484	1.4157118026525544	0.39951207811435147	0.3345899851392045	0.858610222632114	-0.04696938373055435	0.009288661207098085	0.4747939623765249	0.8571077284833	0.6598617970564604	1.2025905271682706	0.48994439451682326	0.34243113973456313	0.8008818301179602	0.12568880215709147	0.017968103749405426	0.45643918648775633	0.8641727342703542	0.6668696169847713	1.117476713840624
0.570737500365	-0.231815338973	0	0.5480745575523857	-0.04076037968437478	0.6454799134657083	0.21524465578134533	-0.3684173073746986	0.32094485234721487	0.8905721555773688	0.28518215231059324	0.9457049726068771	0.21968431040507458	-0.022727317125324012	0.678687516458977	-0.22684029314284795	-0.35033412794045576	0.3229706343538448	0.6694617346423096	0.3033085412088237	0.9986297988840408	0.47800972300777533	-0.016457639474920526	0.5253360241328155	0.10667570620716606	-0.34400035201631857	0.18553701897944644	0.8597620605491766	0.30951260482242504	0.8363927350293318
-0.881639388075	-0.923424269033	0	-0.27202068992240785	-0.5160011765460553	0.8263387878549919	-0.6547148939287052	-0.8768489966250853	0.5394837233818149	0.09633846949422661	-0.1590458989164597	1.0919408750028208	-0.11284245697467729	-0.6474627646945186	0.7664711945006327	-0.5677907495296822	-1.0085944696578073	0.4548680025113472	0.32241935205938477	-0.2902163605378544	1.0518028204505914	-0.2065326616606898	-0.6509683735317591	0.8024272541589278	-0.6236193235819583	-1.0120226287543919	0.5058115424690055	0.19197709174692146	-0.2938015065906075	1.0761299031289366
0.452920775817	0.923382762814	0	0.38842637013845344	0.187022823977981	1.2761995908186057	0.06468726383831484	-0.1361529033961044	0.941726866233284	0.7187695026866956	0.5162990689274497	1.5865971125411147	0.2452830092259645	0.24563327084435316	1.0468211052135636	-0.19794546964829693	-0.07953913962761958	0.6505380818237224	0.6948645739978672	0.576823671812445	1.4060002929926765	0.3316777832607065	0.253416989181091	0.9908861576501256	-0.03413321570160305	-0.07090021207551926	0.6286710566988234	0.706533146104585	0.5838120242198768	1.3246036874915614
-0.313669251457	-0.117609803849	0	-0.10137368825289608	0.04571965373813556	0.9016301906111013	-0.4476159363428624	-0.30052271746937487	0.6252099948623562	0.23901192001784133	0.38610513881126257	1.1585529320985821	-0.06707127520780096	0.0008885333501095312	0.7733944345722965	-0.5051898070366754	-0.34564756062989466	0.46704899044421305	0.35604115800956926	0.34157826977167116	1.0537964298772735	-0.035928298354754376	0.0019342246725739466	0.7595088050808065	-0.4148134874937522	-0.34452872808788715	0.46881475152683927	0.3347278026623759	0.342555955242226	1.0283897901821033
0.451596031484	0.315662491708	0	0.0765596584562683	0.22126504965983332	1.0455478510233664	-0.25448475942606164	-0.1060731729424981	0.7134555610798962	0.4153735924089607	0.5521334783146172	1.3531021471225524	0.14817932927116118	0.32395390582869465	0.6467518752760293	-0.30771816227651444	-0.004770663949009355	0.23853155273140364	0.626220821354694	0.656135422187426	1.0086148630097407	0.21644679014265897	0.328548197505041	0.6026089991432002	-0.15784433788789545	0.0003588753475277616	0.23907111672920062	0.6040986297202137	0.6602112431322312	0.9353372114397333
-0.479786823032	0.343169691597	0	-0.2706448151499252	-0.1094856180978785	1.1210890854931916	-0.614506524699092	-0.45120538138933103	0.8111863338861506	0.07089899525900202	0.23579532766703315	1.4077333811039885	-0.27200167764742017	0.037413253938054974	0.9748213087315484	-0.6996138437067785	-0.3043867387801505	0.6417455359100284	0.1517234185441265	0.38279784643096454	1.2786424802137366	-0.3243074646284409	0.038635350333438574	0.9982075465135042	-0.70766014033888	-0.3031246348235005	0.6823163095859565	0.052321927385231635	0.3839991901669429	1.2893658870688014
-0.390195160851	-0.287284186876	0	-0.33794783070013384	-0.35051736795896266	1.2448202436097984	-0.6757548568782746	-0.6889666403807665	0.9603809381209708	-0.002617009107586988	-0.015102674193572054	1.5089811283635457	-0.26717004966752694	-0.4533307137337931	1.1659512497605498	-0.698947685186707	-0.7915937507414631	0.8449899217097666	0.1612568850393267	-0.1179913145373641	1.4576339686853228	-0.2946346241917122	-0.45303551265611197	1.178921365979746	-0.6626435177759594	-0.7913515995935021	0.8815450611626964	0.07287990802202181	-0.11776017970687962	1.4531719225258142
0.0790266105262	0.464627647853	0	0.33159287751690625	0.038199625108319216	0.893921062373714	0.010498741021908335	-0.2836711166189609	0.5676590460848595	0.6572246181219596	0.3657481961715807	1.1970871030582366	0.2275530341655209	0.1548449722114367	0.6016351783872732	-0.22616260724529727	-0.16665804510880358	0.23738267711873512	0.6798235391718885	0.4817509836100231	0.9316420649025237	0.2775083684764436	0.15520350178957018	0.5745851526234873	-0.08449449231369313	-0.16617732232642873	0.24391330839117842	0.6416365734643802	0.482211591024233	0.8796061023082967
-0.697567576864	-0.956025578214	0	-0.1660298301130174	-0.06265048963450903	0.6536489808249248	-0.5786997598110946	-0.4413097034473643	0.4014274181370467	0.22194259549125764	0.3021781607365203	0.888248367081502	0.21869573440651066	-0.16914606367864046	0.49254212904924116	-0.2647000417161991	-0.5478152232341964	0.2101989805075234	0.6675909107382023	0.19569328660019192	0.7517588245470895	0.006230127391541487	-0.17157680648481466	0.5602131418991108	-0.42575553410645683	-0.5502397724079918	0.29902027612537646	0.4112933968500995	0.19324343365945348	0.8024266375976529
0.410566799709	-0.448731757376	0	0.3326331179543014	0.04720698439558616	0.7794646461935439	0.0024633395684061435	-0.28322082305758917	0.4697190502256228	0.6674223307140434	0.3766040856242167	1.0667447321695067	0.16224837259717928	-0.13049319236809118	0.8342726978850872	-0.2763922110668839	-0.46174560563358497	0.49111861608211094	0.597990706325749	0.19965566471676482	1.1456883291044395	0.4052310223804713	-0.11715975985956856	0.6971556880132284	0.047525109130734045	-0.4480879245194581	0.37070751929827256	0.7684570945687932	0.21271659199112952	0.9982042533548913
0.25565990897	-0.950870644428	0	0.19613235194410322	-0.17998713802344096	0.6313862826820817	-0.15317846707836794	-0.5437776970851017	0.37501109091760415	0.537514680374578	0.1703110662580586	0.870175947873357	0.05891000476878458	-0.16655709704870686	0.5859559920615354	-0.40118151999796436	-0.5308210711644489	0.31285173482775325	0.4945312905802621	0.1842470444920229	0.8363441089133788	0.1236715796539244	-0.16970828987657582	0.5624430657049722	-0.2706204429709306	-0.5338313267207173	0.3001337818241567	0.5046160061616158	0.18094440596382882	0.8053383097280628
-0.910073518568	-0.548448846556	0	-0.5827931535281659	-0.019890709434997867	0.702328417784677	-1.0196319406621495	-0.3960988578623901	0.4324065166980643	-0.17554383539184146	0.347597368615261	0.9523175697830805	-0.22233132595318347	-0.1262789335695056	0.5190680693586264	-0.6793873182917108	-0.5027302576208497	0.2334900410582792	0.20572185263777248	0.2414665920526608	0.7823449121953323	-0.4327398857695161	-0.13351985140562198	0.5810030867441267	-0.8757028386611044	-0.5098966201700253	0.30747396480132755	-0.02019430404668679	0.23414874833297852	0.8341408132462538
0.307753746609	-0.866909804628	0	0.18633314017640568	-0.533532361692104	0.8738707043172125	-0.1527575702970815	-0.8719266672345358	0.5876647726921237	0.5218190526358765	-0.1982243346980525	1.1398675448064755	0.30397614124610395	-0.48112504324975247	0.6638062792736752	-0.15535094956791212	-0.8194703460534888	0.33718974216048425	0.7518586980104991	-0.14590294295895567	0.9600694552706232	0.18313461837165054	-0.4815073143407181	0.71859032761368	-0.20914226908071423	-0.819841161032177	0.4217693286928562	0.5711920455120554	-0.1462753169072127	0.9917027276670402
-0.875188464747	0.944186488747	0	-0.9123639497112095	0.24773764337359971	1.474178295743043	-1.2500654031766567	-0.08455258886679586	1.1714907961147918	-0.5795469681348495	0.5837366601453547	1.755022927923808	-0.7961006731276482	0.42768190843651227	1.1231716511337133	-1.2213240026411731	0.0958668275747276	0.7880824732899832	-0.36620582931695855	0.763366519764488	1.4266799689170833	-0.9012680703873496	0.42704337417781146	1.171415668935033	-1.2669298006672287	0.09515115138057476	0.8640969315851269	-0.5398873042704755	0.7626433860924686	1.45528973515092
-0.154694212439	0.784857867986	0	-0.053830492747287274	0.1778735083884691	1.2293066814974134	-0.37636941175701866	-0.14680645898258646	0.9182436302239064	0.2657183730867401	0.5109010943285647	1.517689193540516	0.305325459033881	0.3791910326571883	0.6910867066283684	-0.10883327766875688	0.05283911271065014	0.30771384907533533	0.7273821773726175	0.7137640345578304	1.0403337884096868	-0.09008672234621579	0.34602569689278173	0.9188491456981349	-0.43970345622568097	0.020065384837772465	0.5907273825597785	0.2561755928723799	0.6800387510078808	1.2229996452851108
-0.566951432094	-0.129573641091	0	-0.29594919798424213	0.121845076592343	0.9215244438910178	-0.6401128782394387	-0.22447840112891831	0.6374843045785734	0.04301473367808167	0.46180864795353715	1.1857543205039578	-0.25894861615082204	0.15519525519593924	0.7740344529413535	-0.6991627332765479	-0.19150512358867633	0.4518691546296273	0.17665781987958853	0.49556604787640635	1.0658069858183556	-0.3394966759656739	0.14687986540666917	0.8127451944239464	-0.7172110880477524	-0.19900071550000586	0.5205659817459068	0.031455978710757615	0.4863773878568259	1.0828126082021627
-0.283929730774	-0.64612892793	0	-0.33026778215983754	-0.12542600981694213	0.7346917129096845	-0.6831826096161261	-0.4799596637128954	0.47266529403968593	0.013601544196435729	0.21938906701724456	0.9786104067005648	-0.17727090340533955	-0.14208340331671443	0.5733537803738238	-0.6160944200480012	-0.4967888532685345	0.28020198974500804	0.2508193175039731	0.20292769868634508	0.8406436343559749	-0.26107649998365273	-0.13960872086737858	0.6071873682561384	-0.6356956589170345	-0.4942496434333981	0.3371022829588631	0.10625074784499983	0.2053331413228085	0.8572972737463084
-0.342373628496	0.973591637392	0	-0.013551573099819525	0.18107348546277421	1.2892208430264918	-0.3591613408778762	-0.15618604191825033	1.003611404160115	0.32501013202918105	0.5243199180507551	1.5530009220860577	0.17184610735072264	0.3046371093144076	0.9652840570710565	-0.26520747249403875	-0.03896390939856215	0.661999522879506	0.5954963132422183	0.6539284747138855	1.2435751539952642	0.06454510561669255	0.3270471863748415	0.9987040337960917	-0.31389953226402456	-0.013270820079184044	0.708611588082298	0.4321168736494318	0.6731847519605056	1.2663815891027537
0.49461801959	-0.234663441634	0	0.08765975070525792	-0.0438085380804471	0.8628188540508829	-0.2417195521125934	-0.3826254815384167	0.5903613202287141	0.41678960708434437	0.28800490506048304	1.1161435008809077	-0.022769767799978493	-0.28680681078621495	0.8658673654152081	-0.45583606398024334	-0.6254956609017756	0.5650015205147758	0.4046380104353814	0.04497338620254034	1.1393188851061082	0.124432824248755	-0.2939014923544452	0.7972824965149431	-0.236304386393253	-0.6324879328564212	0.510429146754961	0.4867443889311893	0.03761037659227548	1.0616509783379822
-0.1814311312	-0.47251819769	0	0.08265183801491958	-0.03583907263517418	0.7577237735012653	-0.27245674135997017	-0.3923490130057577	0.47318483671112066	0.4305062755684242	0.31278086832896057	1.0221719911220128	0.1478487098063949	-0.04761654097225586	0.6105831853610401	-0.3399772400549858	-0.40596212623429206	0.28522932747986934	0.6099330584602916	0.30295157399927575	0.9060707265545818	0.09218235509900743	-0.0555168790637923	0.6360461581155187	-0.2952774242535561	-0.4115847334699864	0.3467643527954214	0.468144834488019	0.2926293929302487	0.9037190045243949
0.623257417016	0.698971930373	0	0.6646490858870023	0.23193115718594953	1.0054663455442303	0.33717046741287543	-0.0842042397727916	0.6782942509788611	1.0036561239235517	0.5493680960718526	1.3080241460301425	0.22416175690265971	0.7123034820970934	0.7514472091285088	-0.20883226974853122	0.39616340697375757	0.4036113119891757	0.6597015168422374	1.0297387487981011	1.0659346084332946	0.43640564701231516	0.7110420409694374	0.6284498917157344	0.07135144119269499	0.3948792047491668	0.29602002884476986	0.8090998587682308	1.028447606239164	0.933922568551142
0.0626733571977	0.471273824284	0	0.12430273867653666	0.25761338717951854	0.8851127136230927	-0.20265265842543723	-0.0650676519236985	0.5960484244780685	0.44746278920877264	0.5821670413498146	1.1540547707427065	0.22533267893639383	0.23837418227217377	0.6680251734304478	-0.24327560193692505	-0.08512300389331122	0.32011513150915927	0.6806739934194623	0.5639848619857101	0.9835599208765131	0.16686202442573078	0.23499677795597046	0.6973856028015502	-0.20719208044904108	-0.08821870830561676	0.3881712390911312	0.5350462339335254	0.560061148085629	0.9833458303427118
0.373293231501	-0.0747003293174	0	0.5293070380663608	-0.06488168993977138	0.8076818175357215	0.19625926526977175	-0.3947722729411109	0.4830404454092179	0.8705199704395128	0.2637594284325698	1.1083849451207113	0.39136954445381805	-0.020863353578766303	0.6758684259005061	-0.08094478005930296	-0.35157482530839707	0.2871379325722827	0.8749644697771858	0.30848733798986755	1.0204412526477926	0.3872525465410112	-0.021135720517980062	0.6783160814284467	0.01109723474806304	-0.3513599671812989	0.3410491422370177	0.7734890337734026	0.30776896348014665	0.9865834604999824
-0.916121906568	0.843015612999	0	-0.6438376155281698	0.2717081424997569	1.1061983113896763	-0.9946106421247836	-0.06039155791144933	0.8231573648403138	-0.30395766168711896	0.608828784947555	1.3681042723033239	-0.5260394247728482	0.34889532384626165	0.8278869588045628	-0.989672785243404	0.014705431810391422	0.5218796914993299	-0.07686363640785536	0.6880062676520268	1.1075315469046438	-0.6382467079856353	0.3608960025806903	0.8634608152354826	-1.0249392333755838	0.028018885210292728	0.5760293627823359	-0.2669168918717118	0.6988163405253076	1.1291649299991826
-0.182132393808	-0.219402265976	0	-0.09664458317824122	-0.09015552859179149	0.9799338748521768	-0.44644252315359223	-0.4399524167474323	0.7067493776706558	0.24941974857715132	0.2559098555318051	1.2333399413301425	-0.03594805388907369	-0.15496515806710595	0.879956751524441	-0.4857467481987812	-0.5097174156202745	0.5872192812834179	0.4052596121087861	0.19613186048956305	1.14702221183223	0.04116376625524593	-0.16992589944145983	0.8515922910888967	-0.3460152422121184	-0.5221225820148357	0.5691453674444666	0.4234212826013642	0.1786055028316153	1.1121421838511365
-0.993779771022	-0.723545571836	0	-0.4391559072582205	-0.18602904223528588	0.861526354868163	-0.8534165679251358	-0.5915895875529709	0.6151795930428787	-0.04950838057669446	0.19741761981765996	1.090709133912968	-0.13754263318220325	-0.3251525780436584	0.7157447608720015	-0.6315509440291405	-0.7325810460744913	0.4379837816239862	0.3230633274847437	0.06049492252102129	0.9691280310499985	-0.21561094553772525	-0.33568225659456813	0.7426001413313031	-0.648886896688937	-0.7417720510151804	0.48361952688725923	0.19302028922523992	0.04837991649016821	0.9820899360380901
0.737706835001	0.0278691923626	0	0.5065998236179665	-0.11502958804272612	1.1925827944931704	0.17061319038161268	-0.4429114800790542	0.8577702048656354	0.8533016147231599	0.21685220771401534	1.5014365621269576	0.37590467341444694	-0.26624453195823944	1.0593900723993597	-0.06808698612465323	-0.5937699726352661	0.6749943996108335	0.8344159734127914	0.06522795693029088	1.4036378364262567	0.4809602260118764	-0.26771661206020986	0.9953090310992132	0.0957389983992055	-0.595191206788807	0.6326820766890354	0.8817332043972067	0.06377391006780621	1.3250162257186286
0.464869688445	-0.703664227133	0	0.10516350313919726	-0.0947408490432518	0.9531218991738774	-0.22454280562902462	-0.4329658801059502	0.6755536636206716	0.43289875657644766	0.23630660997527914	1.2116141320859064	0.21646564442631522	-0.1897594683407824	0.7656626664928771	-0.2178223515592459	-0.5277814945857501	0.4453755025496864	0.6453533923981161	0.14100234487431876	1.0562417086506763	0.11987687061647409	-0.19426198308591994	0.8138649567657215	-0.2541098828285196	-0.5321038105156832	0.5238566335441659	0.49154072485006417	0.13637322006637229	1.0811503815931687
-0.33989798669	0.680273113076	0	-0.4287352447171976	0.6042142850417415	0.805779379992465	-0.7615409234964017	0.2666064197722884	0.4723644188807041	-0.09412732684878794	0.9505034743889892	1.114028860365846	-0.15326508695525323	0.47317029400807	0.5915631174148106	-0.5737448148103975	0.13549725421699574	0.19984153165797805	0.28671843779801565	0.8195192346872048	0.9439905617861658	-0.21316578283868257	0.4719911368193907	0.6273095156974065	-0.5825564504807108	0.1343951967578308	0.26668311582360305	0.16509217437338458	0.8183752387311235	0.9579683714916646
0.641317042355	-0.506411463828	0	0.41804481111862135	0.06359842118519528	0.6512227289063253	0.07165360432531702	-0.27078388162381073	0.3150611990098473	0.77776525805746	0.39720834134040706	0.9601352504696309	0.46831317160960034	-0.09503703465953182	0.477024701794017	-0.0020013397678637986	-0.4304150038932975	0.06570967758650739	0.9671324491291112	0.23902978352745355	0.8359058210800853	0.38027320613471494	-0.08965792260605514	0.5316521531206168	-0.013060487490347212	-0.4243963384691528	0.17553250082807503	0.7921521111161798	0.24429761649892884	0.8530427932891315
-0.956049383334	0.612933947091	0	-0.5048431991442948	-0.017372810478307295	1.1655040440277518	-0.8537369968562335	-0.36033518055083064	0.8501748475550975	-0.16498940750671787	0.3366383808148165	1.455394525324052	-0.5400187638670256	0.05924078096654014	0.9796960158782448	-0.9961526951531211	-0.28327064572263716	0.6383493601231571	-0.09909625281854285	0.4127583349569496	1.2907997893479868	-0.5260214379308434	0.05922588578346544	0.974238593799652	-0.930238970646987	-0.2833526560302774	0.6439703799591445	-0.13730033485570625	0.4126717014582193	1.2776279084430981
0.790077934853	0.179602367062	0	0.6821357045885578	-0.30986940133375457	1.2112861535100554	0.35710557839064844	-0.6273264467723628	0.888954478270855	1.0168584158441862	0.010474688902153606	1.5096576825215613	0.5775514677808254	0.017306467220967764	0.8274340101842482	0.13942163246469572	-0.30014145575923995	0.4575479107196215	1.0266221294094662	0.33786358602307465	1.1596895794207362	0.5752075374450425	0.017468744815745674	0.8289120444906092	0.20928340029400078	-0.2999973376043374	0.4941588138807681	0.9524686422491883	0.3378470646357461	1.1353076649626674
-0.662311989921	0.575362784242	0	-0.3581161747789298	0.07668942324442682	1.277802602160826	-0.7131313956531803	-0.2594844639749961	0.9902072397333058	-0.013970413744683045	0.41368725234596404	1.5447970251982095	-0.38808570667791725	-0.07481322189704895	1.210671604953355	-0.8580061631174546	-0.41081411636447707	0.8974820954645502	0.058577578184375326	0.2620526523147136	1.496870033628142	-0.29522282655531207	-0.07041537347242818	1.1730403712151545	-0.6851194102276393	-0.40626678714307235	0.8743022475136781	0.08061281638941739	0.2662426360748799	1.44941231165658
0.36731845977	-0.663370479378	0	0.1359761362410506	-0.13205294709824097	0.9144121745734614	-0.21167733924792032	-0.47938883725045217	0.6334169584671013	0.48314287595850613	0.2153557445266807	1.1744211178888309	0.001325738768892474	-0.37113457099871566	0.9621928271526757	-0.4446923206049079	-0.7207620231612732	0.6687219129925257	0.4363350756929031	-0.021604651913814457	1.2308585944409431	0.13130985191107516	-0.3989885404240275	0.9160549769371312	-0.24951537915478672	-0.7455322028324728	0.6288088386417395	0.5095596095217083	-0.05238545801340583	1.1810777654058806
-0.84302271266	0.855298859845	0	-0.3496498912807839	0.1740023426886748	1.011582874147984	-0.6961266974812766	-0.17334443840607033	0.7038375087302521	-0.007456456263152338	0.5304000485876804	1.2946020552130157	-0.15580787245409747	0.2853660081256091	0.6647850012336975	-0.5915899103203822	-0.06457685796212535	0.32765773563269157	0.2826244896641929	0.644507906641703	0.9710384195908126	-0.29459410978657524	0.30894277254973923	0.7168774652179338	-0.6695363829240826	-0.03874501120734761	0.4006998610015595	0.07552074744373145	0.6658752085759971	1.0073348902336972
0.195756794567	0.241020346113	0	0.1432286929560672	0.06308960952694508	0.9429386009962856	-0.18573041074797422	-0.26534684174085976	0.6189393292472073	0.4761840833582006	0.3940458024800367	1.243931941197301	0.2720641964156642	0.020300638993997318	0.7027441589251022	-0.15778964904326698	-0.30777819033507686	0.3258451110785026	0.7123205090490042	0.35108716477726704	1.0429926877628697	0.2800710068395265	0.020942609887250236	0.6979682226094621	-0.083422051738015	-0.3069087176264279	0.35486912569841744	0.6516967928896472	0.351243319100635	1.0136052366309474
-0.0849763943239	-0.699858045355	0	-0.15988158087793197	-0.04668282652148252	0.8867120896520659	-0.5385954492105066	-0.4253986624767485	0.6481807505940236	0.20272964379729452	0.3159264236889097	1.1093019506525212	0.012711625038049852	-0.1544178129433425	0.7409285085844951	-0.458503021523995	-0.5359348725508556	0.4812883035371899	0.45548789880905116	0.21120045415868238	0.9797607800047595	-0.17681861875656124	-0.12673174882673005	0.7950043778282433	-0.5917730907896324	-0.5064912376172928	0.5536074893746168	0.2164785613622593	0.2369788920652742	1.0196540574332333
0.203939825893	-0.495054239925	0	0.153958026376117	-0.434456067359665	1.0081410579579744	-0.17714770655523215	-0.7759604047997173	0.7278071377633308	0.48688359961952	-0.10016844981922611	1.2683351756616963	0.25163810674014897	-0.5926481267464401	0.8960946025017851	-0.16191017796457227	-0.9341325984262686	0.583737370344164	0.6662679368873666	-0.2584975400243749	1.179909011944668	0.25682367837076675	-0.5929860897311128	0.8935178362317675	-0.10990542161126834	-0.9342781318899377	0.5980408519240391	0.6291007308160821	-0.2589165495784644	1.1645957596421
0.611789312035	0.465437909611	0	0.6995427954218743	-0.15623087596749163	1.035699713670758	0.350749406872713	-0.48339651535582606	0.6693754449197955	1.0656102525194302	0.17621601353316066	1.372106175496007	0.44897601365330053	-0.11245012324601829	0.9629163664797401	-0.0006309626264763136	-0.4400806513137271	0.5526161853497297	0.9258647154972586	0.22041430339034015	1.3253486177903642	0.5637368817335839	-0.11687950388175126	0.888228517824931	0.1862454918505719	-0.4443357506515533	0.5128547607406108	0.9626375705989613	0.2158125487889509	1.2289840825290297
-0.945465629909	0.86484601929	0	-0.6607343301908738	0.4844221660297127	0.949644584861942	-1.0238624846776898	0.14709025215920254	0.649488741158222	-0.31268626169104746	0.8313563096735049	1.2259024611414566	-0.4036692248757222	0.5745418224130935	0.6609218821062414	-0.8903641416467439	0.23750695407085873	0.3176571547370971	0.06579251494994674	0.9208817604664141	0.9727875451911945	-0.6377430216870789	0.577434579097257	0.7459748543601556	-1.0487770341223064	0.2405588638297161	0.4324316515356479	-0.24866637113399545	0.923889172136343	1.0345392759024936
-0.927367903347	-0.820761362339	0	-0.4400917274562052	-0.11227399240039648	0.8549328607159773	-0.8602288874162761	-0.487633427761072	0.6137259472158287	-0.048192421346943	0.24831701389843175	1.0797649159176317	0.03731894764114105	-0.19439324106009842	0.659832593133667	-0.4281829702820102	-0.5696391952561233	0.39011266352240265	0.4728414311988666	0.16607552879689752	0.908123632827392	-0.20989326871103445	-0.1949900414373619	0.7345304939154612	-0.6373876338698341	-0.5702333625143094	0.4842011241199982	0.19054030111179215	0.16548031418439718	0.9671917516603936
-0.414530878192	-0.69838187906	0	-0.20075727511858038	-0.06005011562281313	0.9086178112650646	-0.5569526683340482	-0.41624702658610346	0.6298198608863829	0.1483259553484131	0.2890315959972141	1.1674186843003518	-0.18418945669389958	-0.038955968743734616	0.7653217535262649	-0.6333915658170328	-0.3951718031077141	0.4626420275281054	0.2532686355567003	0.31014949958024696	1.0411373068780245	-0.22193474878119132	-0.038546982613243984	0.7804678116244438	-0.6082752163545472	-0.3947562626363216	0.49756053448321425	0.154210479231444	0.3105477178642141	1.0421255461225718
0.899529746464	0.159390021491	0	0.5582769119321814	0.33724536772307	0.8929012438972483	0.229958780169652	0.01987473875094663	0.5612719621672124	0.8979343522677313	0.6557024331216221	1.1998853410848709	0.30529078726737807	0.17558878927215804	0.8820032807678232	-0.1450208180160209	-0.1428714616734535	0.489790352979928	0.7740517841718983	0.49504155651458714	1.2302390706337023	0.4854887264781188	0.18632742357413995	0.7638486870032488	0.10452501338801728	-0.1316822489815013	0.39718200921959	0.8880166310067136	0.5054187151638034	1.0956155241540226
-0.527709834167	-0.288381022777	0	-0.43343691482086477	-0.38075425459709905	1.104769987920554	-0.8657573799035682	-0.7467295118325264	0.8517586347243582	-0.03219252124232501	-0.02506126779860116	1.3399911981362236	-0.26064490622118497	-0.4794134732577764	0.9715692612257886	-0.776703359757174	-0.8451977303685521	0.7022447279874415	0.20570328037507501	-0.12392674170585298	1.219895845054868	-0.35752342356624867	-0.480970679054397	0.9969803103870105	-0.8257456980505983	-0.8467338383295233	0.7383336688657373	0.07142858452030629	-0.1255053955219735	1.2368456832499135
0.470999430909	-0.19057727847	0	-0.006181576681438695	-0.10866520796206611	1.2160983586306453	-0.3311216841798941	-0.43800829240100564	0.9245950302995315	0.32068931818307744	0.21678491028492847	1.4871805475886115	0.029569628942631876	0.006308356513116858	0.8699302812141048	-0.3934695273340021	-0.3228355081743947	0.5441048004212479	0.45795690920365334	0.3315727530482642	1.1638555186117963	-0.018133449476217308	0.0071835972382229335	0.894311473312598	-0.3847631588134152	-0.32193176334652035	0.5957518825355277	0.35198668742746897	0.33243014814357363	1.1687436260272037
-0.460320490549	-0.0153736927447	0	-0.027498005224850706	0.13750356735072827	0.7180966577319411	-0.366380030539784	-0.20058143140699305	0.4076864460224323	0.30916139095173933	0.481243475785765	1.0051052505288889	-0.0329209129945118	0.14892513355108142	0.5823191431333414	-0.4905786480938816	-0.1892359964438999	0.23285783364990414	0.41925194694906587	0.4927960646507604	0.899058111426012	-0.12269619316134459	0.15204854036213492	0.6230231391103059	-0.4973532807977805	-0.1859891728778311	0.3051136345344207	0.24612033212583603	0.49579746741559044	0.916148199998538
-0.214813500422	-0.378471605028	0	-0.4834545112173965	-0.1641321031685269	1.0062674975548267	-0.8212201482143487	-0.5087584765384762	0.7272122552828667	-0.1489466849028963	0.17324447165541257	1.2658363976998463	-0.379493710629565	-0.08219094152189206	0.8345608457044487	-0.8010367559925492	-0.4266758149045319	0.5173870975841348	0.04382061936269434	0.2552979852434346	1.1215138702779122	-0.5021069773750296	-0.08676007360856196	0.8936945143457649	-0.8667955587324847	-0.4312963642464812	0.6079524823953979	-0.14107920945489666	0.25046619039540896	1.158010321715796
0.801083315733	0.100896901919	0	0.7082707592982161	0.09348659076927744	0.79577318715322	0.386279384775309	-0.22602711912988835	0.4778555396208437	1.0363616950053	0.41591437106596835	1.0912139974656085	0.6640413618771759	0.26862957976839374	0.4374819756378255	0.23207899625696543	-0.05104874641391158	0.06563960868717532	1.101418773703859	0.5913063774128842	0.7742186822423692	0.569240067527805	0.2655295088241842	0.4940136086796196	0.2169601185146332	-0.05403858534567585	0.166811228404807	0.9273832422387666	0.5881297279701659	0.7959713480015463
0.95465502195	0.545824818787	0	0.7402980317127977	0.17816803399211334	0.9697621416218345	0.39732763017825634	-0.14748392452291278	0.58891188551752	1.1005758348888985	0.5134249050643356	1.3207601011956496	0.7292510964814931	0.3459460968928309	0.6794789578648618	0.2733559026045798	0.019978113608075616	0.21779818660874406	1.221657754450253	0.6815633040499165	1.0881317570387603	0.7397745282436518	0.34652579595396055	0.6717145463129327	0.34889010531393627	0.020514162245711905	0.2554027172589264	1.159219072807196	0.6818457260608213	1.048312420130441
0.140998595239	-0.475106821446	0	0.23648749579191067	-0.21913599628132552	0.817830429663429	-0.10284947844226226	-0.5650071578958596	0.5405945487674322	0.57303205816814	0.1198510191180389	1.075459782965259	0.4608743456666592	-0.17117847645145828	0.5674248186313128	0.051293003220337405	-0.5169538856508862	0.252882811679281	0.8667959417904466	0.16771482274722233	0.8549313301211735	0.4167526116437562	-0.17131675154374917	0.5895129948667208	0.050953409427260093	-0.5170999033072553	0.2932392848532297	0.7838560318272699	0.16756779192550125	0.8624275792020858
0.373687312578	-0.0881645620605	0	0.26958361683365223	-0.21711752255041045	1.1662052220360033	-0.06111442524750754	-0.5442369173247438	0.8859786442451517	0.5960704437357955	0.10877861441233456	1.4270409699818887	0.3396342088391587	-0.2946148016901889	0.9509257867595042	-0.10111050426230872	-0.622158940411618	0.6304582226632234	0.767008370197493	0.03153547260510983	1.2439291955951464	0.37137239032579383	-0.29349973341655156	0.9356713653818376	-0.005267836068320916	-0.6208596245983988	0.63339569791431	0.7449440812775805	0.032636891601157805	1.2144094736202502
0.442775430084	-0.192442382178	0	0.3875505779560899	0.0928868255989442	0.8651716005409356	0.06178711814219974	-0.2348521306573704	0.5585330506507189	0.7183735495212428	0.41753099095920876	1.1500544032954914	0.0710422561452019	0.025209411830488547	0.882139398317035	-0.368894243490711	-0.3021679759444157	0.5576759339327755	0.5077118647713817	0.34947515996676104	1.1756904810093676	0.3876955443152343	0.038642231247361374	0.7122673981227391	0.024430157514031922	-0.28857964534025854	0.395803992691821	0.7559430638809955	0.3627337111953061	1.003463136511803
-0.0079899273641	-0.958632465108	0	-0.09263252451890376	-0.10944515968553031	0.8232293385049543	-0.43718184133357463	-0.4773006610455438	0.5487693161524562	0.2489535294655097	0.24462640663814147	1.0781220766292177	0.03222143749957779	-0.10559535306065976	0.7031811749554066	-0.3859062943562139	-0.47339346911955393	0.397193937898124	0.44775380920362234	0.24840972978565068	0.9813430253289905	-0.046005206631049914	-0.10576675007257767	0.7404598149414428	-0.41780622548891144	-0.47356362443681493	0.457172445601567	0.3234234925553725	0.24823909204473962	1.0016628028124228
-0.0988737867377	0.320490757245	0	-0.10549980483913157	0.2621761374748982	1.0602771867012148	-0.42971839299660486	-0.06490437276143891	0.7504670312634004	0.2203737537698618	0.5957533511570753	1.3471744356786093	-0.10274811682702817	0.15731090508828366	0.9196068969600193	-0.5385324093234771	-0.16925291704111675	0.562426450565052	0.3413207928496803	0.4901034095535343	1.241946955985664	-0.0004221856854616482	0.15631283170056584	0.8657793482683463	-0.35763922027533235	-0.17009261249302943	0.5345099725093009	0.35883186466095907	0.4892499170685676	1.1715975561411838
0.47991700464	-0.931452911289	0	0.25195600282946096	-0.18637237803852594	0.7926914299994632	-0.0909653905545776	-0.5373611591618747	0.523713030723784	0.588997264121849	0.15503400774676848	1.0430633271095777	0.2744038769510393	-0.35777701378198157	0.7166788763984989	-0.15072522815648864	-0.7086792804574205	0.42424053480814095	0.6852163403680698	-0.016476312276725972	0.9849936606728187	0.3145071089608978	-0.3567474486440337	0.6989317791240548	-0.06419273037836812	-0.7076220318064051	0.41734301646616523	0.6860913625806573	-0.015478703614789452	0.9591707237587028
0.361450771695	0.164007391076	0	0.33404774404161225	0.09074502833524346	0.8083367547088184	-0.004380800398591872	-0.2435973105923726	0.46663945664478723	0.680419024429008	0.42689237597953844	1.1249962061436596	0.23978135026853392	0.038272253111187066	0.6916939682987531	-0.19063166131312767	-0.29790303595758205	0.3094960394962873	0.6784899606337373	0.3761718395099499	1.0379216873349046	0.29108224690452933	0.04388954449397485	0.6591392885222704	-0.07864199246453274	-0.29134756909485776	0.30548355102840097	0.6685834623612057	0.3809093392798659	0.984705410179958
0.551835222976	-0.420444801525	0	0.05529148755632373	-0.0482795742253922	0.9669091099523942	-0.2789702057007736	-0.3807210922743907	0.6567555777412288	0.396785345021736	0.28287045665074817	1.2535881876505808	-0.11953203026192138	-0.11823560050965143	0.9743793667481174	-0.5245871969118755	-0.4512075839172318	0.6399286912650893	0.29808193781169107	0.2133615369567241	1.2764451455449688	0.10317902230801507	-0.13337873099398434	0.8490630384762549	-0.262559422070958	-0.4660188657782515	0.5176123940252215	0.480407261126532	0.1979475956797217	1.1523620640448946
0.372221630247	-0.585804048738	0	0.09936629622157665	-0.2106063219992822	0.9557284343670471	-0.24456812872974212	-0.5641687106337737	0.6760692470920845	0.441529630825764	0.13500468529166237	1.2151886147428126	-0.12038153564391475	-0.1751462433578763	0.8863746436753154	-0.5694461281940952	-0.5281923304871056	0.5789221336717351	0.31805057367555983	0.1699244525502603	1.165764136741203	-0.08906069921785331	-0.1759035864239082	0.8725986791446565	-0.4800111321949697	-0.5289121230105119	0.5817033535012155	0.2946266942369139	0.16912889852150675	1.1407186651673917
0.0585440027157	-0.319439241498	0	-0.07486704777597142	0.05295153426887912	0.6935781734212271	-0.4103663069901935	-0.2896650195729392	0.4147367105252033	0.2601110435187893	0.3894831292060362	0.952508700246125	-0.16996753359548494	0.05773646397398207	0.52522397416205	-0.6143903053094831	-0.2842092288036954	0.2094508333557786	0.26993716827409303	0.3935671105483212	0.8108631194953677	0.0017701685613219667	0.06032677025468665	0.4416514314690954	-0.374174905076643	-0.281586789382536	0.13886414224213234	0.3774956781193637	0.39615512341736586	0.7202142486514448
0.956909102714	0.943733114759	0	0.8553195035680121	0.6238919805735845	0.8352252366809861	0.496224118403419	0.29875719703603837	0.4264302772717166	1.2354044206572667	0.9551492103345276	1.2136034391227486	0.8116438948813578	0.7641115902899265	0.5363159999748838	0.32738494611233326	0.4392578741962784	0.03290227785439871	1.3380949035664265	1.0950851144983231	0.9800938242387162	0.90629864659026	0.7732104585971581	0.46010385950263183	0.50253962903774	0.44977148834642966	0.015825574588070067	1.3443713149089005	1.1028633541700303	0.8614772646777298
-0.582060529053	0.132076471772	0	-0.37870318520623464	0.05988730614203394	0.9396627336454558	-0.7271190063465011	-0.28298367777287325	0.6636871061335686	-0.03672748115101431	0.3998946632097688	1.1959146740351534	-0.21294971060007703	0.09311182527867534	0.6844880612883665	-0.6520768615677063	-0.2504044559355144	0.374219594689489	0.22427384134591613	0.43376604780263245	0.9660392693268821	-0.29369020233382775	0.09938638631665006	0.7176913875348703	-0.6789395404764249	-0.24370064785926113	0.429519943773366	0.08363963222319849	0.4396128265570975	0.9838619375098009
-0.341114628243	0.937076374041	0	0.1542365116771092	0.5281069037988929	0.7633330863190181	-0.18149231122191237	0.18367292785579353	0.40537038921605734	0.49931799999762644	0.8864641413048846	1.0920367970474418	-0.15638737883412188	0.5544397357867028	0.7780519720091119	-0.5782447440715611	0.2093575048173416	0.39990521222042946	0.27775697779155645	0.9133709668362496	1.1197874798598746	-0.10124251856472015	0.5494358981292902	0.7495351609460291	-0.4644913348039548	0.20495236138860523	0.38993295648969867	0.26836683397393274	0.9077799142362593	1.0789025800929797
0.849051896373	0.172291706113	0	0.7212502536009666	-0.028774276631233064	0.8266016560122412	0.38129608546527016	-0.35829978208884034	0.48611629790720196	1.073847436090027	0.29875775400475696	1.1410113055065534	0.44327345121486267	0.0002036454195474271	0.799380104863627	0.017701318119587056	-0.3299199961116836	0.4246609090746087	0.8834662026775436	0.32824668709897215	1.1359750391714498	0.6841145903521005	0.015331239974591238	0.6395836349544342	0.30666410524962473	-0.31439633519684623	0.2735992374640198	1.0809758604307964	0.34307244804476017	0.9720703095958925
0.440168910217	0.362649513418	0	0.18518911645048883	0.44095958686510456	0.8114096093151505	-0.14271888325192486	0.11200551139151413	0.46573178862779563	0.5164373887740003	0.7746298722025527	1.1347047314656882	0.1458111119098896	0.42786655076793534	0.6271577370557804	-0.28532389132393365	0.09941157873936549	0.22942563440838637	0.5844441605172995	0.760993288895653	0.9892333066908764	0.06102364291956325	0.4123523013501302	0.6832158148293475	-0.2887603263821562	0.08712055667104959	0.3367552486737832	0.4139911814302044	0.7424652306123709	1.0051455025809406
0.992515678707	0.833882435895	0	0.7501792929997984	0.3637298229291763	1.0580219266455828	0.3944888467574575	0.03871581066116625	0.6546439407305803	1.1273582028131077	0.6971455236579917	1.4297595817476692	0.4705125000389601	0.6713590444891777	0.7262499753491148	-0.001826614072360143	0.3454185884323155	0.2515705793753674	0.981235443063757	1.0061883556712992	1.1438062590626323	0.6910465471422776	0.6888306342911743	0.5581619377895775	0.28722100420559254	0.363496679866216	0.1183790724149476	1.1299605095008936	1.0223890427681446	0.953827471323256
-0.293288735113	0.83272313875	0	-0.26193483334442286	0.3321378501531041	1.175677163016598	-0.6040208255761825	0.0014554217912760362	0.8843693043856398	0.07114999135042138	0.6701316951552089	1.4448623965773382	-0.440753116689616	0.5954953517544126	0.8561947565264905	-0.91519137789923	0.26515670948630593	0.5425607204899067	0.007538799615921951	0.9332774552748219	1.14340139904431	-0.4120507823952204	0.5938961110219039	0.8463841483620612	-0.7956847283678465	0.2638353085978287	0.5474107025381606	-0.047163683480641885	0.931272563083724	1.1226486819605392
0.798907073633	-0.338683071044	0	0.43494302860348066	-0.10414211607665917	0.9800086145592026	0.10212681530410353	-0.43931454533911785	0.6824623126603512	0.7690919246167264	0.22862710916096707	1.2561628464054868	0.07104650052698196	-0.19149937146879406	1.012362374225826	-0.3854802445483199	-0.5266792715519937	0.700093527171691	0.5113559499933095	0.14128375535907142	1.2970546199761608	0.2405684219138573	-0.19305714573128083	0.9358672856139182	-0.1339589758806518	-0.5282339246201121	0.6366021290580124	0.6107864920185908	0.13971489431623388	1.2122141161655404
0.494789821209	-0.981815746651	0	-0.04348443934364658	-0.45210303345739816	0.9662599780591488	-0.3855374645969959	-0.8139531983670281	0.6677900287428916	0.3015317850020085	-0.10168665723675914	1.2425985451436703	-0.03972534687925011	-0.6015443549204411	0.8734061751227468	-0.48056635314466045	-0.9638187644138763	0.5217547070574031	0.416789144019496	-0.2507692045925004	1.1849009259411156	-0.1214312632031483	-0.6063138270029541	0.9186246572962499	-0.4974499064257768	-0.9683211318554426	0.6084141033810547	0.26064838504214444	-0.2557926699961762	1.202302832876235
0.632718221117	0.129738690796	0	0.47209757793719564	0.1539892782653928	0.7647242331943734	0.14365245556994194	-0.1710199257485935	0.4570879226039237	0.8075881932479684	0.48016782620498405	1.049392622739534	0.4853066553244477	-0.02790203350415425	0.6898283623199605	0.03538446620184731	-0.35253949303090176	0.3223686794837677	0.9473416996989901	0.298505669433788	1.0178170290179913	0.3951099253362977	-0.021733064440918097	0.7399831672171661	0.02295553740926197	-0.34629760410060045	0.4164893464345287	0.7753191085749572	0.3039686152637487	1.036178992234361
0.904613425502	-0.273613850904	0	0.3587999387017865	-0.004140624021540596	1.0567994982980757	0.025499895666896647	-0.3433567710097791	0.753352500109299	0.6980159816140815	0.3291593142333994	1.3377272372810467	0.08931544137490968	0.03469529382880241	1.0425740093663871	-0.3408559422010934	-0.30494152118066037	0.7224630074638537	0.5194120988885536	0.368433299557231	1.3321240581350031	0.357164850789213	0.02414309355422552	0.9009342356569393	-0.00405156786054367	-0.31536127197254804	0.5888451630684194	0.7258384552700755	0.35774301825291077	1.1873203710376419
0.251426149807	-0.353995136993	0	0.07830273616231206	0.13466885300862133	0.913542225552749	-0.2533671016149217	-0.2009265908737803	0.6223336383397654	0.4110217217968661	0.46655644290250053	1.183928537320065	-0.023702416810543265	0.10468941817509486	0.8069282375841057	-0.4301493501998337	-0.2310218650061798	0.4885625691448143	0.3823324512163789	0.43670076378277795	1.0974956152720854	0.09849379697546953	0.10743223295744284	0.7428500332374105	-0.26107047300770664	-0.2282426421974905	0.4342633095137979	0.46142258812443715	0.4394270513718708	1.0272463148474507
0.565570762808	0.201405993566	0	0.3084395350690444	0.142079749450937	0.9462717870047566	-0.03296845835556705	-0.18402106271936913	0.6101707338241105	0.6652076667155694	0.4648528966907607	1.2551339611899233	-0.09817857604288828	0.242375903213372	0.8939524227230361	-0.5202017294505302	-0.08373241226296867	0.5331332169158641	0.3465010210053441	0.5651816897166295	1.213892024093561	0.2612905570947534	0.24807603313656457	0.6624537190110202	-0.10564471478447396	-0.07796496541256635	0.30738499065406033	0.6505190614277603	0.5708901466809195	0.9840584716053523
0.974942045957	-0.997974413807	0	0.44180368688772453	-0.2463663087085493	0.7010360540214823	0.10927580187500727	-0.5946593430249447	0.4078277813979809	0.7804331706068706	0.09165663934173846	0.972234704183331	0.24184064448212775	-0.4676920473644401	0.736900050740404	-0.20825418745985097	-0.8162954110440852	0.41212918858017333	0.6933058120035731	-0.12949835532825546	1.0273786348554665	0.44354823430168544	-0.4754703572957477	0.6305046463855517	0.07160293022404239	-0.8238801286232926	0.32187090513256433	0.8266894552676176	-0.13736351209955935	0.9112324864345668
-0.718482515684	-0.912797235818	0	-0.04478847367074124	-0.26933663284009235	0.6996244678495047	-0.43951784727394594	-0.6181256773337744	0.44532682067832435	0.3273535626857236	0.07236158010445616	0.9363444830737591	0.12177636552467619	-0.32059620812309164	0.5901906774758086	-0.3825038515054927	-0.6697138393000385	0.30970028452133963	0.579665769899231	0.021447586258595795	0.8482803060317841	-0.018238787075886234	-0.3260225889792604	0.6332393236256354	-0.447042989284122	-0.6749667824520362	0.37249110518431117	0.37971552247496215	0.015837958345547104	0.8754826718581535
-0.748304302374	0.85877059414	0	-0.2959528674981243	0.48017551635093947	0.7585549868442637	-0.6244535818351195	0.14669426451888612	0.4340089717422815	0.031088113556282396	0.8232814588037749	1.0587153889852254	-0.03715141318263355	0.5373684364670266	0.4151539564269923	-0.46658156782119126	0.20389317641768348	0.038952866176082984	0.4029681926676927	0.8803617934495794	0.7548968610257988	-0.32277371471912863	0.5409367033848042	0.5615557637553212	-0.677583798659394	0.2073717142968272	0.23317342439263394	0.029548304190065267	0.8838148078280683	0.8647031031285364
0.58665016826	-0.835254023607	0	0.6665995326211516	-0.38295729113154314	0.8667477402869996	0.3364486941243319	-0.7281205772639824	0.5919928558979433	0.9982742057274329	-0.04695102521002541	1.1218538762980077	0.544206196538839	-0.527104184804932	0.7684271890862789	0.11676853146114455	-0.8729907208594399	0.4624829290556331	0.9661708926647995	-0.1899157419271391	1.0464301820240995	0.5731884785361221	-0.529426843505981	0.7543795928168631	0.19950484470788388	-0.8750635764357797	0.46462877732120483	0.9498111277316555	-0.19282559337377198	1.0201514882160638
0.56759717807	-0.393374547842	0	0.24783955663606508	0.34402408344089064	0.8159532329392044	-0.08494035133290662	0.008867108653232047	0.5169443195685	0.5890216358864644	0.673499928739281	1.0919906504555796	-0.19397825731089277	0.16930693823110618	0.9143930861176675	-0.6436683798302336	-0.1691829565220968	0.5996628719602827	0.2632441412021855	0.5022058034211473	1.1951768844349369	0.18921638625863008	0.12006555834678061	0.7217795149194388	-0.17911238158293338	-0.21648686899002648	0.4104109682357524	0.5705390318647215	0.4509250460145291	1.005172012323986
0.897216599012	-0.0391749306037	0	0.6802925850568899	-0.13162596238706306	0.9700009959636916	0.33598445548374717	-0.46071025023582957	0.6300789425225989	1.040480383714953	0.19352949272523998	1.2821436281299476	0.479996852890933	-0.23475436507871686	0.8867290096537426	-0.01019520718873245	-0.5636208180976615	0.4667949114243813	0.9999334916873743	0.09060043211571873	1.2483541660165258	0.54803515212003	-0.23458024140450423	0.842490768408586	0.15210220428104101	-0.5636145024409333	0.4750781450187577	0.9735801080183399	0.09060662761271773	1.1689862587235051
0.89337878919	0.636775220377	0	0.6215826842022963	0.19102211524660312	1.0946525938950606	0.2777655134592738	-0.13064681879141676	0.732111790203359	0.9816249252811413	0.5128729261961544	1.4296736469922187	0.7062230272560126	0.16539176882480897	0.8137192243074972	0.2235917586930051	-0.1567309820783692	0.35139560049556623	1.227161454718998	0.4877469951223042	1.2156031707191635	0.7120528654178462	0.16567191224822186	0.8094586416336592	0.32666126985864224	-0.15529868205330255	0.4199505925917206	1.124975840656894	0.4873039881933224	1.160545974232641
0.557235468292	0.494563901606	0	0.6222244813594848	0.3553525267788233	0.8804619635740697	0.2826292529515191	0.030583456739550215	0.5184844941614517	0.9748904305456165	0.6825644885747606	1.2162985831060154	0.42657235306178715	0.4121977959752027	0.7605365705807228	-0.002927723529421382	0.08888296254441708	0.3730588573158054	0.8682286619679065	0.7380095513346379	1.1104442323505357	0.5604107207962833	0.4227667441239909	0.6714434917438433	0.1965282248080109	0.1000230391313538	0.31137049925455	0.9379306262911316	0.7479600203445381	1.0020597892164336
-0.624690829661	0.0977545222056	0	-0.43504039435632164	-0.09132264825014305	1.0333734414343836	-0.7816566080544283	-0.4291073247034484	0.736838603040421	-0.09512812452932441	0.2495899850868176	1.3080078367058598	-0.20264302942635157	0.01845591088519472	0.7059924191469265	-0.6686402599099042	-0.31942715694538026	0.36543099576255267	0.26157978088196887	0.3596569136158102	1.0129296216927035	-0.27881953345645616	0.020578157551642672	0.7390727338164907	-0.6715164042072835	-0.3173018891995517	0.42732706319976177	0.10847036507560205	0.36164079469419325	1.0257977763587565
-0.152241538782	0.899576095196	0	-0.06316657952447542	0.40857950870049387	0.9735006724284634	-0.3931357372197627	0.0682245255021671	0.647751370584695	0.267068294107193	0.7606618884802141	1.2733431728575728	-0.10818269316373393	0.4161709830726641	0.8277124277327162	-0.5279577427678274	0.07198265813040744	0.48463203719944664	0.31315812468252785	0.7718592447224848	1.1401203738628023	-0.12992156208576186	0.4192115483127296	0.8367702339357974	-0.4985940293849166	0.07642246783823328	0.5071800437404969	0.2384471821126997	0.773828258401611	1.1388556681464488
-0.652332923866	-0.660282312881	0	-0.3747163903588757	-0.03834617308629434	0.5878502799367163	-0.7649382726545869	-0.4064274702086908	0.318550625587706	-0.00233106072654388	0.31976680363255694	0.8379152615035875	-0.1304828427868069	-0.14285300049743313	0.45471552986719943	-0.5959554453153013	-0.5111773153297359	0.151244527211963	0.3145749132124669	0.21551767271547964	0.7315026557346553	-0.31350827642043594	-0.15749982253192157	0.5251951380946928	-0.7253451551644435	-0.5252717715994395	0.24781748703778717	0.07939070560134998	0.20027593082464343	0.7818176793099632
0.317723507276	-0.685196420853	0	0.20805365317414565	-0.19050520809061924	0.6719041071929178	-0.1335881547466359	-0.5338780790503186	0.3885292221346262	0.54599027774344	0.14798480760365407	0.9351910338834379	0.0867290258046958	-0.26083900421470013	0.6679501970915803	-0.3547507796090296	-0.6042970611235043	0.3640061070313662	0.5136505036389689	0.0777537164666742	0.9459317322267102	0.26634033738696333	-0.2570438161865045	0.5875666646728744	-0.10519119895023837	-0.600479547185411	0.29278762380969997	0.6319120502033554	0.08151330101010706	0.8602880201286052
-0.779892654096	0.00784639466001	0	-0.4887826100212607	-0.11254771817520495	1.0217155285530113	-0.8428908828707812	-0.4580192319784479	0.7068195546136268	-0.1415315752231682	0.23722590973310126	1.313056413962912	-0.4049533860209189	0.07548500081449873	0.7582434321437518	-0.8809336936753887	-0.2692074751022842	0.4088058511839482	0.06285224295591306	0.4247719719543329	1.0738045478153189	-0.4281399118887892	0.07489490789981337	0.7684465843234545	-0.8170220077011286	-0.26983067973703967	0.44818600663276575	-0.04982510593283349	0.4239361902679313	1.0637686533777315
0.59332194244	0.210091343294	0	0.524113054509714	0.409561845974099	0.7856357997771505	0.19120416340596075	0.08513796699811192	0.44265792941062054	0.8675550650426069	0.7370542934093758	1.1033109577165052	0.2798505943861351	0.36066350975459627	0.7034174555848165	-0.1857198144164059	0.03594712435273275	0.3069823783252603	0.7585768113579038	0.688471136878158	1.0561298010542355	0.4429803767459605	0.36923857856345166	0.600773721904158	0.0740341281823788	0.044933152985831316	0.24486649920591852	0.8241461708765516	0.6966716801545773	0.9270634892471586
0.509507945696	-0.468482936749	0	0.40636640221188697	-0.17679029829164492	0.9108393870043268	0.0653693639754735	-0.511501722403421	0.5828405613379266	0.7570254605582626	0.15897835579410788	1.2132514159717227	0.15829281705534004	-0.11993848463733728	0.9067975168023953	-0.2837888427482883	-0.4542517076606648	0.5483151100857669	0.6105213766442519	0.21549774635109423	1.228237538495009	0.341086472590486	-0.12538684210908133	0.8041554967916545	-0.03359988505006298	-0.45964695016566015	0.46337464225754216	0.7255167894716866	0.2099308923962772	1.1159866707881112
0.225566210081	-0.0271115960617	0	0.39792073031222064	0.2102879883558536	0.5559296815838783	0.05578309553391146	-0.1230158464928617	0.21863865049943557	0.7513430615171115	0.5484590816316488	0.8665289072823554	0.27676625535441735	0.24082923114108398	0.42185552642560853	-0.15336128242080907	-0.09300870889424903	0.04702618828713035	0.7260595604321816	0.579621380599667	0.7572124201684927	0.278466320599072	0.240665875320467	0.42090004610900406	-0.0866068811748641	-0.09248822437539676	0.07756571647100342	0.656594070714006	0.5787897336749646	0.7348482726087858
-0.430074333941	-0.142592716537	0	-0.37788879553001997	-0.145333347443555	0.8478843716160167	-0.730392296240292	-0.4870572967079724	0.5834434100888248	-0.03563939413737993	0.19108534266407365	1.094021959478714	-0.09253935976876608	-0.18018420678993066	0.6276076531398823	-0.49998817779022975	-0.5221444367469615	0.34198823805181316	0.3051585160445181	0.15652360773185275	0.8904830694265574	-0.18794407763656457	-0.17652307573949585	0.6646739656821492	-0.5576741786513102	-0.5184295166287606	0.3935234387669416	0.17302455911218415	0.16009566196717812	0.9161879688602329
0.981695768531	0.435836513049	0	0.9332672041682385	0.2513861102856879	0.7777884823654174	0.5599338718632775	-0.06910333059088025	0.3741210949618434	1.3346785156678636	0.5767004719037091	1.1447346836101941	0.5692107762974419	0.27750936688580663	0.7730703444740334	0.1056718135804396	-0.042971453382708386	0.3285409478214328	1.0666451745160932	0.6027047452667803	1.163933855737069	0.9272930065030087	0.2761932929699685	0.5075325532566852	0.5132821066585769	-0.04425943000558788	0.06891686565963051	1.38015132140556	0.6014118237768201	0.8983495795022718
0.892507914576	0.0757409114728	0	0.8993347649801032	0.09832381032422154	0.8075629316485509	0.577942437015108	-0.2219358140105921	0.5008711074594017	1.2252565662525992	0.42048458803174593	1.092267049352223	0.7358268601391931	0.06492063134123369	0.6442897491815314	0.30966326759847523	-0.2554527244495557	0.30945805681567956	1.1567235102921163	0.38713009203056464	0.9498780359563187	0.9134389651394232	0.06178160304859106	0.5480012455976623	0.5572005185757778	-0.25854107057193404	0.2272465572041414	1.2743113379633588	0.38398901708993916	0.8438005829448513
0.109119703143	0.980180670951	0	-0.1608734875331294	0.3899436679093815	1.304358260318244	-0.48722301866983014	0.06698445791540181	0.9666500241326574	0.1758233974416098	0.7205814571946911	1.6164302667567418	-0.2530844202952523	0.3617796517366227	1.1485059108690474	-0.6602203468310144	0.03945815473127767	0.7739883598970527	0.17455888916493476	0.6920811872732826	1.4858812297370503	-0.2501371667196454	0.3617135056146649	1.1467640005364688	-0.6046846417031515	0.03942856786057441	0.7995222704508891	0.11541563856140517	0.6920333063221876	1.4656955701000254
-0.620023448682	0.565180874343	0	-0.4244242165154068	0.19535058621423346	1.1332115232204396	-0.757992298565722	-0.1353997385722057	0.838846086821431	-0.09368923096673186	0.528903337778162	1.4062316873027358	-0.20868437569296033	0.2952510717624803	0.8272857961218849	-0.632779309884901	-0.03522758302790163	0.4876196093317041	0.21849056951770074	0.6286023575227263	1.1355509343752785	-0.21728050733478144	0.29520299304276676	0.8315800348049499	-0.5876776658912799	-0.0353092806356309	0.5141166001687325	0.15055577453380453	0.6285066588224821	1.1247021644851358
0.583027648057	0.689483255236	0	0.2872300662516496	0.25797045418975895	1.178587018925308	-0.036328394297309954	-0.06163721799963735	0.8410968793625431	0.6193767604117452	0.5832085651503474	1.4917707412586196	-0.05912885552636491	0.610755675587296	0.9201606917591859	-0.478821668305604	0.2895142120864126	0.556500995476423	0.3611538424372623	0.9375872441913523	1.2524767652182471	0.20911820235569095	0.6342544310117832	0.7533351332633896	-0.147320021865314	0.3135625259156087	0.40111611189490803	0.5724575914120762	0.9602726724848661	1.079389249750823
0.500105418434	-0.689333963623	0	0.14717384957518564	-0.2068281841655432	0.9979949452334201	-0.19563654739504466	-0.5652007828478103	0.702843987584943	0.49269139868037676	0.14170486832289764	1.2711306532764142	-0.17448337762773666	-0.2835081918348467	1.0107677665680737	-0.6092007091724166	-0.6427232583153163	0.6986414615945532	0.2519912002871357	0.0659205278962175	1.2948670935289723	0.03229862641491342	-0.27127454115824395	0.9076592192125363	-0.33828339788758255	-0.6302859438491123	0.6036734818345307	0.40334510752012015	0.07793459776536218	1.1875949173739975
0.322255264243	0.847406369172	0	0.23576703139882463	0.3022493408389064	1.041420899297633	-0.09848779921798864	-0.016927014122914304	0.6809719872112627	0.5843398022899141	0.6290898487647777	1.374459558274365	-0.02657341825987852	0.5252536739107442	0.8653402430975442	-0.4666395225967481	0.20598713414284903	0.4607241352034602	0.43998250044145926	0.8519570115537757	1.2244843267430618	0.3096743655574103	0.5284185033178641	0.6394735964478251	-0.06690464539903304	0.20914302265056472	0.25006749296440717	0.7085804915893887	0.8550879256958486	0.9938805683106656
0.126570304992	-0.278116979239	0	0.18125268022874058	0.3316641386646614	0.7245178627423254	-0.14918224463026444	-0.003963705567102356	0.4215137923357561	0.5152693246895749	0.6626411577257983	1.0058936008402475	0.0865348198382559	0.1301450527866962	0.6539014018680676	-0.34152186375093935	-0.20839714872331166	0.31050192962597767	0.5187280513677709	0.4641551755633318	0.963947573969072	0.11839939451551286	0.13395854819950695	0.6358258475511377	-0.2401042998435372	-0.20345839876591945	0.3236816134359019	0.4789737679971138	0.4667718487488554	0.9241616977892427
0.899040297216	0.123197300917	0	0.5462318390800851	0.1904440035330757	0.9011288094499219	0.18765663291235915	-0.1307942367996739	0.5259460550401931	0.926706751165427	0.513602662896845	1.2442226573542212	-0.006828277343826163	0.402138350700862	0.8998610476239414	-0.435999980865516	0.08006286128455171	0.5283449621737751	0.4447776501358231	0.725952999761381	1.2298134980303133	0.31131860342508655	0.3867678554972955	0.6986799103233756	-0.062212239437098485	0.06491835600483567	0.3343525107970683	0.7077521660833739	0.7102410876789355	1.0284840401503723
0.260294680823	0.690155151343	0	0.3724922243410059	-0.055766863190746245	1.0104491722306153	0.053492720862679644	-0.3735542367001851	0.7116604757008917	0.696022771216534	0.263970222649607	1.2878094969775087	0.3262378633488357	0.17502564479025706	0.6816190039605987	-0.06791438969739433	-0.14224425135996588	0.34294779172177564	0.7276024556234071	0.494011611836992	0.9904097802149069	0.34692925404312075	0.1748099630939628	0.669918580340147	0.005611119160211474	-0.1421872511593661	0.3538670889295997	0.6936325247024921	0.4940675939313923	0.9621616295676682
-0.176727210929	0.228266996123	0	0.0057396493426776505	-0.18070693220999132	1.0431175730421594	-0.3226470649702835	-0.5060107989468551	0.7409971324836919	0.33103570025632345	0.1476719698629531	1.3241916548043953	0.028794533400584087	-0.015138066538628247	0.72743167248541	-0.4205990738635541	-0.34139681818583534	0.38672922905778934	0.46770253529956435	0.31409451676582123	1.0376965291485776	-0.00039009989854660776	-0.017903562671048652	0.7419016682103727	-0.3681488244213673	-0.3432421243754901	0.4321948559253958	0.3593105078647816	0.31063107300914716	1.028914164501566
0.608250033263	-0.543395818773	0	0.49186736886678334	-0.029333199326877196	0.6327256343241243	0.15352591142690403	-0.3718467072920164	0.32080113756803935	0.8364998584481392	0.3080940160045025	0.9212112232202736	0.32498072587328597	-0.19975773456028434	0.6079991060616419	-0.135416752479918	-0.5422735778347209	0.2548710100851612	0.7868874590654911	0.1375971298088839	0.9242086015855072	0.48891251635044525	-0.20009563510748454	0.5160783256937721	0.11084520117061158	-0.5426102761616788	0.18580780863361257	0.8782183454531234	0.13725957454846743	0.8169774111964747
-0.968615913954	0.0581897941463	0	-0.6470498037602932	0.08697819711935359	1.0631256966256268	-1.0109594085084417	-0.2505457609096485	0.7789041431610535	-0.2967532736313053	0.42506571031384865	1.3269174665701922	-0.4171241127296907	0.08153827789455495	0.8613501765404922	-0.8660543914593104	-0.2564218883152546	0.545918734146191	0.015661842355959105	0.4199991764891625	1.1498760432351394	-0.5858641292891509	0.0705481782600186	0.9283806230601207	-0.9806904825669234	-0.2670078980440232	0.6372192163781842	-0.20770873743104795	0.40866901386677895	1.1978578603490029
0.882714840152	0.360515925206	0	0.4321807631871	0.008086562760976523	1.0863951755163856	0.11084561425507736	-0.3136094900089152	0.7871517902012052	0.7581646884111287	0.3284125667726375	1.3643775295317657	0.24295828790707422	0.06587285569197156	0.9065144024093361	-0.21256056913088242	-0.25602986797730565	0.5780887656785247	0.6923133750862348	0.38637212159241713	1.2030391194193892	0.33220588944773677	0.06362790510748771	0.8621210692737721	-0.03381531682817966	-0.25820075608002824	0.5600751947392582	0.7004505381357689	0.3840666026111573	1.1402025559519595
0.26181600026	0.25563029498	0	0.1681452861589041	0.06743098788942561	0.9335634562505944	-0.15904510341605416	-0.2594175068567394	0.614157824323848	0.5007737021381395	0.39911497619630365	1.2291072644665273	0.2570445992614238	0.2400896566646438	0.5815213004717174	-0.17248845407199154	-0.08715531438945351	0.19411569005531437	0.7023256754364093	0.5720433610109259	0.9298597997882273	0.17121316506069997	0.2365748663609659	0.6340765063478763	-0.19210569217499673	-0.09060380382621554	0.2886110926831586	0.5425348204528245	0.5683290770118576	0.9518799166516002
-0.00602057547656	0.46183853947	0	-0.2245933583528752	0.2255688363271823	1.1287563068259092	-0.549414708173674	-0.10742265354461608	0.8010457713995267	0.10116949323519163	0.5689555673452682	1.4316052729146262	-0.16496650808398036	0.24052415854931242	0.9215358567428656	-0.5765423230483497	-0.09265159382137439	0.5586450151072321	0.2559046931698643	0.5841155001052567	1.2509195988648367	-0.3664454481565831	0.24671738097997972	1.0216396161288446	-0.7262868291456255	-0.08639853172886146	0.6901586843504877	-0.007381624229821395	0.5902524283709476	1.326790498604613
-0.501611119933	0.783508527906	0	-0.20199899888605435	0.3466899451804333	0.9695271641186551	-0.5447971103801623	0.01035088495481715	0.6668327144575893	0.13552742919255678	0.6849453791726695	1.2504953798039955	-0.009027426872647947	0.5893009608750788	0.5820330200472318	-0.4688487717336907	0.25247422472281617	0.22088984270337103	0.4487129855267111	0.9280209030709166	0.907894691779824	-0.22872222963074523	0.5733207178916901	0.6922570837761925	-0.6035527055799101	0.23710395884100544	0.38029398648743573	0.1392152371268179	0.9114588564368379	0.980633616920074
-0.45105468951	0.889890026421	0	-0.15994934660942964	0.24995996567829204	1.0350586102556933	-0.4930398042450901	-0.08374230254604842	0.734543823879264	0.17393441741952217	0.5880111829410916	1.3130902916957639	-0.24495187106681338	0.2728176992061614	0.8864177684425819	-0.6829530833747799	-0.06050001845291391	0.5477225122531065	0.19749053392033358	0.6105784926888829	1.1926835908465112	-0.29660198073790844	0.27736266672413173	0.9101169914182624	-0.6843070937410388	-0.05544227821778902	0.5927222141580624	0.09047340448512164	0.6146413068541693	1.2015313387029305
0.852993420064	-0.844150951905	0	0.7006397127212131	-0.3208417443152564	0.7319387562156662	0.36246052334222834	-0.6709475377196034	0.4612834831854502	1.0349900609373979	0.019512209876030022	0.9837792002962324	0.6049232252398508	-0.5545037670831884	0.7253178286575155	0.18633116277200795	-0.9044883373721669	0.4426226757447172	1.0047956864005774	-0.21412786093415287	0.9861332235510185	0.7744774032264279	-0.555498716657282	0.6508698865892348	0.41175388567919907	-0.9055144367930931	0.3720296101325906	1.1324776232806453	-0.2151572348729109	0.9092008390353922
-0.103640597511	0.488072569874	0	-0.33397507356995726	0.05723218589612967	1.2036603282270069	-0.6660472266499272	-0.26916290292956047	0.9228152094209031	-0.006601354213187659	0.3853301739933116	1.4645743964007942	-0.13961925525017554	0.1170507714866027	0.9360635856390583	-0.549126962995123	-0.20941135118516377	0.6322767969780102	0.26183451250559636	0.44534072845612227	1.2153028175853895	-0.10859061463874072	0.11540732151974187	0.922898407705751	-0.4733420181359892	-0.21096952928684373	0.6293969574076681	0.2502558061233357	0.44348892104632626	1.1945606603447387
-0.513928755876	0.462978441582	0	-0.2556803599566937	-0.029256263691793093	1.0650243163885078	-0.59501843462603	-0.3622803769760657	0.760440596793873	0.07786454440689028	0.3091195604904615	1.3471796612242306	-0.4195775099984486	-0.09439871918684095	0.9925208386810007	-0.876414654097168	-0.4287143641061611	0.6599597467076981	0.018438971622057175	0.24547256286853913	1.2967089084578847	-0.24234963052288228	-0.0810828421297435	0.9120258729990378	-0.6259482790597454	-0.4151212722137321	0.5887138141283035	0.13272434295168398	0.2583226928431775	1.2104241675489222
-0.100691856984	0.0177980496728	0	-0.014709298215474544	-0.11044841369058897	0.9313697055119158	-0.35094306352798815	-0.44941593442807626	0.6374567429041255	0.3194810864573447	0.22434789535559038	1.2048102111868901	0.10053910250682678	-0.048645801161672095	0.6469732882540151	-0.34352690318407136	-0.3861327945923067	0.31623888323337174	0.5401528851537695	0.28459049264518976	0.9463365396202469	0.07292858515822796	-0.050354519170598584	0.6608584424764882	-0.30023476726450127	-0.3875161758427348	0.3601681958554726	0.44266681490451526	0.2825581732510084	0.9384609973683301
0.613647875343	0.409984321899	0	0.51271178795525	0.11494116872508056	1.0467822041627228	0.1843626107495127	-0.20675570737159382	0.7066968918777377	0.850829743821712	0.4412531038155842	1.3619680917853552	0.4027650419654168	0.07664912498553465	0.835650406881626	-0.08499496271533111	-0.24509416491976485	0.4117195063085723	0.9074328274597421	0.40287215497661394	1.2104376287566858	0.5319313001154039	0.08037066818615361	0.7512549429568209	0.14962618480923204	-0.2411517153320381	0.3771548015833788	0.9329883045495853	0.4065373808267265	1.0913500018451305
0.916008445446	-0.671028011434	0	0.4645897641898481	-0.20571488638797106	0.868042696651119	0.12674761475336957	-0.5561458205231629	0.5542984036081817	0.8104541829099284	0.13482563903495443	1.158098863777227	-0.005994797031706127	-0.2934391710889982	0.9974899780440825	-0.4398924643787087	-0.6436826994576659	0.6754936403619025	0.4265174308815739	0.04690562757170465	1.2882811987702587	0.25541184806620904	-0.27854850366140804	0.8545014643661017	-0.11325322438756466	-0.6285690739347328	0.5405112309602733	0.6303255306944306	0.06153691350591736	1.14229213474125
0.847118572373	0.855972505014	0	0.7826986850560504	0.24623576930168897	1.0184795867552818	0.44534892017048366	-0.07398130794279081	0.6650493791821472	1.1342565139852565	0.5684651229043473	1.3453481475347062	0.5950389607063754	0.5887054927348113	0.6524538714641415	0.11129647550266661	0.2642882623075997	0.20365909975430693	1.1022717242567277	0.914887564581206	1.0494417007485783	0.67796073033338	0.5982114714774185	0.5926442188062105	0.27727293633146616	0.27557562203849045	0.19317553636647614	1.1020555128274836	0.9227280388103114	0.95380655031124
0.269497877281	0.880781654594	0	0.1916067416434511	0.48906278221296845	1.0119947505265072	-0.1285967001660724	0.16370224506531839	0.6874303522730091	0.5124846497287828	0.8227098209286674	1.3132926622166698	0.32463079074278006	0.4634435318361852	0.7933995426818825	-0.0894708816017816	0.13796576914485406	0.4231691789303356	0.7420575847026418	0.7969664527696435	1.1312435283391713	0.21348462572669374	0.45698741988892727	0.8569103127926703	-0.13941180469537812	0.13189900062184123	0.5199382962375931	0.5675169529381004	0.7904710033165214	1.1684055415242791
-0.494628825229	0.763574566807	0	-0.3718029832612838	0.32530269942991225	1.2482588577045852	-0.698448218486417	-0.002556354259210969	0.9438847660471981	-0.044434897025817016	0.6583264865650642	1.5302583932810792	-0.4143750320941655	0.3252222846388389	1.0563988905902657	-0.8471977361200621	-0.00228163212040396	0.7266277013666038	0.017697098581372382	0.6581495172462176	1.3561834430749846	-0.36390371625458756	0.3232754534645537	1.0335947829833496	-0.7351092472960411	-0.004218620216756012	0.7204850416096699	0.004210567131324654	0.6559673778961623	1.3224257220762727
0.54695858592	0.219377999421	0	0.6557191138220266	0.1222827732446763	0.7543114754660836	0.29618771512693565	-0.20458226844748875	0.3647531702675379	1.035459694002228	0.4531667579024059	1.113162119301304	0.1387389778976867	0.09331276585045117	0.9241387769571561	-0.31312915321169116	-0.23463109131606585	0.5139778514994867	0.6113610888938878	0.42444364293669373	1.2892712933669015	0.49180389685764214	0.11962851684885016	0.678876025111376	0.10035926442859727	-0.20756691229313629	0.2796048452738871	0.9066757667629558	0.4499832222866508	1.04109274694293
-0.818741510704	-0.939731292538	0	-0.5248411167838763	-0.40834762604109	0.718523501636678	-0.9481550084512841	-0.7858003190154528	0.46118524380041037	-0.12883396645157918	-0.04359657541233862	0.9575987237000549	-0.13258996941703824	-0.4535873968748417	0.47252969619084817	-0.6318741408773996	-0.830598347781374	0.1809777223722543	0.3394544947548395	-0.08931568640095978	0.7377992705380454	-0.40888145796889136	-0.4558095375971502	0.5597320347341747	-0.8617707682143105	-0.8328128277884306	0.2947771088077815	0.015230150476735507	-0.09154524861380627	0.8047849238246305
-0.978061009012	-0.498883885104	0	-0.3972505284456408	-0.12167508907765441	0.6006277574972764	-0.8285197316371267	-0.47110189384314444	0.34178151832229736	0.0025728700125827522	0.22432997647113914	0.8407646743244862	0.13443832660661517	-0.3400681445693509	0.4482557020396319	-0.3727049756793558	-0.6895898713386797	0.1594731726646096	0.5989910625864618	0.006034467072455624	0.7135488287028033	-0.04226531572663465	-0.3331240176067995	0.4989193339797311	-0.4944154442212824	-0.6824803776147714	0.22701414105489223	0.37515014790404894	0.012814628060659923	0.7506749688214857
0.524704819886	-0.226749935216	0	0.3275283799628611	0.014378154695930486	0.8208241364170015	-0.00876572846034486	-0.31376730382301066	0.48248343295375723	0.6743780025176883	0.3452813217319197	1.1333958631459946	-0.013341070883533214	-0.11950600776614631	0.9352476677815873	-0.43931652116482134	-0.44781390955298106	0.5754496052254697	0.42095880620759635	0.21170179613092768	1.2602654805471123	0.20928156391141753	-0.1130123713511479	0.8035161167254509	-0.15909941717985848	-0.4412961022101362	0.454798777603809	0.588685217406555	0.21807939578826058	1.1230692907446849
-0.765731413583	-0.559078926264	0	-0.16890826975912435	-0.2910044561814003	0.6230952654990731	-0.5663457085414171	-0.6505072890933647	0.35310240966769	0.2088148777755661	0.064042555171659	0.8733393602356794	-0.14430743788415823	-0.1804846175707478	0.4392618787676829	-0.630677773238029	-0.5398153311792963	0.15416080432229792	0.3044746954500005	0.1743882258797999	0.7018430985771952	-0.26889571125230705	-0.17453084333740346	0.47394954387669996	-0.7159902447430443	-0.5336983718541488	0.19974127338323763	0.14605797067183632	0.18017614513539953	0.7276743082425909
0.55089345031	0.251284981863	0	0.2648586953495161	-0.024489479759209818	1.2410578138626094	-0.07051820375907948	-0.3544053068561727	0.8823433926322329	0.6110766943218319	0.3127636483042613	1.5729789032873505	0.33596591641210777	0.03040298500723197	0.8747620583838096	-0.12852693765984255	-0.299426394528622	0.4324165870750173	0.8325284816496558	0.3675915061792145	1.264457452334184	0.20992755737091437	0.025487222526139205	0.9586606803914298	-0.17398177590971248	-0.3041446113823651	0.5795522458327702	0.6095900190017359	0.362599756324847	1.304397597683703
-0.221476201756	0.760293257572	0	-0.2625370029738324	0.47602240822244946	1.0907172185332077	-0.587560215128857	0.14788356954544976	0.774513190044069	0.0648382330459995	0.8111265767696635	1.3833792412782568	-0.1930867673936227	0.5510484434581546	0.8400678408274816	-0.5948124464313469	0.2232651263978492	0.48720605012425705	0.21381383340115442	0.8859307019830164	1.1621620297761506	-0.23588660407566184	0.5508028386775655	0.863151584962929	-0.5846569450671166	0.22291723755511378	0.5340236585955244	0.11480661712485088	0.8855742507373093	1.167161375699439
-0.923165521284	-0.0693740195843	0	-0.4662061002331237	0.06605733708693942	0.8896319203081084	-0.8183375630147938	-0.274332994884972	0.5981367981889675	-0.12227147370194526	0.407316362364545	1.1598961252501676	-0.2190938916378249	0.03094525641315176	0.6250298750684469	-0.6517681532394044	-0.3107464273391673	0.29218053858686643	0.2078356673761605	0.37351591613922647	0.92846516873192	-0.39556689977598725	0.018676132469527335	0.7054171879412114	-0.7826217456107996	-0.32267520053230514	0.40011830128332776	-0.0213462192435474	0.3609071892438328	0.9877945322478198
0.659704678786	-0.746373034054	0	0.18784066272239264	-0.15859051020601536	1.0638768771451692	-0.1427446535428677	-0.48997700537263444	0.7600418262311047	0.523617849363651	0.17075789847847775	1.3453578525015883	0.08607283346020585	-0.2690058751942707	1.0233486961367309	-0.3226512297597276	-0.600334860031711	0.6996331414695397	0.4968716861248806	0.060437564343318234	1.318329364539693	0.12008913188742555	-0.2697918811546531	1.0057424522416996	-0.23485918684790402	-0.6011664435609083	0.7012161315438661	0.4765872498372485	0.05952524405929358	1.2871028395783586
0.420975123023	-0.343768316179	0	0.22610097530959947	-0.16097158324758948	0.8554133148908203	-0.10393760361899981	-0.4950616096708061	0.5832274828864819	0.5531404373580724	0.16754315974402054	1.1088869356150712	0.25428177474643704	-0.21923479301414875	0.6303548054774569	-0.18730943568195924	-0.5534403477384465	0.32538999929594925	0.6820622513847804	0.1093165688770794	0.9086264046541682	0.35071619188613784	-0.21764815319839811	0.5854915588100813	-0.012868804766559737	-0.5518169372614862	0.2987726727155974	0.7112936958471745	0.11089502925299052	0.8506482879396275
-0.951397442846	-0.0525501382214	0	-0.11085623657213059	-0.1412393445471209	0.8892423444845213	-0.5044757732658016	-0.5046004564641926	0.6070154336887249	0.26600264742547164	0.21960675023636606	1.1501543263950298	0.009184478962019859	-0.17949887246149243	0.7724058050316934	-0.47515450238488655	-0.5426358307720035	0.4696070143935199	0.46306304213345745	0.18110858027267526	1.0499986042955374	-0.16399029343009922	-0.17008110006754487	0.825461485681855	-0.6097760326617323	-0.5329994891595009	0.5375955064728245	0.25488108301592655	0.19029272618289536	1.0909500162329477
0.0433854778907	-0.916827498652	0	-0.10118452284369624	-0.3175602990495444	0.9380215727312942	-0.4565852134663023	-0.674515321942117	0.6717426379362128	0.24577847366091035	0.030271367005844006	1.185619139104654	-0.10394953529450986	-0.22405421527578245	0.7825289947644584	-0.5421622317366438	-0.5813598979750058	0.502555794489794	0.3153855336905499	0.12414263254819109	1.0400073098365965	-0.025044932691482516	-0.2279938446395729	0.7531902878747868	-0.40628078729484457	-0.5851731336726888	0.48131681985133484	0.34579226848491157	0.12007245582676782	1.0050847231610347
0.131838707104	-0.305132324084	0	-0.1743035422017403	0.06651512112305398	0.8838014880930258	-0.5117213128072722	-0.2663931491880268	0.586220807489775	0.15904880310551672	0.4012874096361232	1.1600427251610392	-0.14336540495857056	0.13174403537996818	0.7036165881648458	-0.6033203091594015	-0.20100395675856864	0.3705561310368736	0.3081266495502205	0.46639531906738296	1.0055260313401697	-0.17696467170621544	0.1314797726687752	0.7186711213294326	-0.5699385873883624	-0.20128289915985217	0.40948960869114115	0.20916735926322033	0.466104264839371	1.0034257386737098
-0.991013585487	-0.618453238647	0	-0.6028502401256547	-0.04674826679742998	0.8268511359128181	-1.026625547230192	-0.4187778361638459	0.5633283854037974	-0.20623126131936093	0.3153276457544994	1.0713913812676998	-0.246774921524564	-0.047969910183079105	0.6670765727373859	-0.7066440789064445	-0.4196401711034269	0.38038730355039463	0.18732714997247565	0.3137197529323389	0.9306045857279142	-0.444651646491296	-0.05096274641405687	0.7310074475712631	-0.8781097928572978	-0.422615940512884	0.46022702716127195	-0.0379752722328454	0.3107128823725812	0.9817414047751242
-0.778378655443	0.0812439094648	0	-0.4021341546147615	0.2092371289211514	0.6317785801344469	-0.7529322192924037	-0.13666503796135077	0.34836337456964966	-0.056012401806901466	0.5550815348487019	0.8942596986434002	-0.23068182081504926	0.3512473264867662	0.3670722064850631	-0.6675309729284102	-7.490958824169988e-05	0.061302090445372534	0.20464707201219554	0.7025023214466635	0.6456542614346222	-0.36951934291114424	0.37680523109903163	0.41711786894008296	-0.7513189213044306	0.027853270079002526	0.13140098029873998	0.008083225596948261	0.7256622699462068	0.6807623149527217
0.589165943421	-0.334927701561	0	-0.044609816210745765	-0.10877384329989509	1.0518399389170972	-0.38423706197112667	-0.4474970060719178	0.7285078135168646	0.30255637875446195	0.22772338555690305	1.350714629152376	-0.33629485091823486	-0.2334157498065109	1.0750483432031122	-0.7819056321175344	-0.5736427239971017	0.7237425480066011	0.11647365806103173	0.10458811082985098	1.3899667794568877	-0.09348050949821696	-0.2155448902171126	0.9381997088859891	-0.4651205899053814	-0.555278777698284	0.6032981683826735	0.28620011136552725	0.1219387022435229	1.2452462003136218
-0.913759673915	0.856265140196	0	-0.37815252335877797	0.14877351729434057	1.045919293711028	-0.7228254546595408	-0.196758867586855	0.7088889948715449	-0.040841995327863194	0.5068928322176203	1.356491007836476	-0.5664977101549821	0.27084720721947564	0.8623914336607469	-1.06926831712658	-0.07940246595792938	0.4826549646618712	-0.08703322732375428	0.6334561099631869	1.2068955627386753	-0.4288085393759702	0.2894006089857075	0.796462746663698	-0.8301253718212489	-0.059041541858280366	0.43927989795317546	-0.04411199202835275	0.6500190146663967	1.1259498652125548
0.690123944797	0.890595287463	0	0.4997877602794102	0.5718972141623375	0.9844032618542016	0.17217622729248566	0.25501046875816624	0.645412956835651	0.8389143669830678	0.8927351921917925	1.2982830222351636	0.4682125414588437	0.5194343230145962	0.7549758654284686	0.03437318179531308	0.2025042690434715	0.37622241672133505	0.9198452647853028	0.8403374166836399	1.0931876798516613	0.6368871787773583	0.515380256191359	0.6494367288125311	0.2745509109383039	0.19850127806866377	0.29803100312662595	1.0135621912408315	0.836200366042604	0.9712071423037156
-0.370397934427	0.810534777124	0	-0.14162810173852725	0.19851813080640335	1.041562913319952	-0.46275977261687395	-0.12189237015875373	0.7525830812038798	0.17903679559480212	0.5207673462114378	1.3102595909116563	-0.034899529568474676	0.36564305253084367	0.679304452606368	-0.48252744796418884	0.04551113862923106	0.32970674464262256	0.4159756359566478	0.6879270198212353	0.9935154109966354	-0.20330887313084703	0.3652808601462094	0.7644029429625845	-0.5771641770350897	0.04502287061058216	0.45805437757611334	0.1678305893339488	0.6874371506219681	1.0468713384701993
0.96862484504	0.529462868505	0	0.6815586738757563	-0.1030079349925175	1.1828847443571537	0.31958425735521045	-0.4237426637977388	0.7818750127854357	1.0683643948782766	0.22547189964540248	1.5498737348267624	0.5679203408443636	0.21728182536571344	0.7854443433008218	0.09961736742278424	-0.10378780760892155	0.3228113101112609	1.0769534685250024	0.5454764793070688	1.192860664701159	0.6642100202699197	0.21624800564484584	0.7157839279837924	0.2689994980750669	-0.1047191294395452	0.29535383959136136	1.0966906495405044	0.5445092008698883	1.0914665084605693
-0.449834772849	0.341778608294	0	-0.10706074341813451	0.2676471811467391	0.8348412266033445	-0.4418883775899854	-0.06783118817977177	0.5363517034020021	0.22705753105745813	0.6085535674816321	1.1107901683888048	-0.061571582194726096	0.28912742483998305	0.6422696395308201	-0.4528545111306898	-0.04437310142753041	0.3122226357901713	0.3334556846852801	0.6280380819037512	0.9440783451286344	-0.206112039305105	0.3011480958759058	0.7090533214029902	-0.5583851101983387	-0.03199609374934548	0.3995207487459205	0.14545576959745118	0.6397967733949433	0.9948027742287411
0.191326307468	-0.191593395671	0	0.21959841303157496	0.013432363160738202	0.8370119588976106	-0.10911861009164459	-0.314225666071288	0.5533798997304078	0.5456097771325007	0.33937096894544	1.1010157212472882	0.18120448405520317	-0.12907873125006417	0.759247375684804	-0.24943136956173048	-0.45770830461680706	0.44353764713625377	0.599060102177018	0.19774127214887444	1.048541074829674	0.22543698055363162	-0.1262987511831476	0.7378766550966981	-0.14335327458854535	-0.45462528348426534	0.43956979145395786	0.5885451558384676	0.20028668855248527	1.014093128042491
-0.387804291971	-0.880303618865	0	-0.053056361234879224	-0.3397011600346097	1.0256372181588287	-0.4385700752822601	-0.7062208678144237	0.7633170777556603	0.31543741224338456	0.016730522540740634	1.2694274212320524	0.0891768953746669	-0.3271178957072194	0.869756650324854	-0.4035886667713121	-0.693631928971072	0.5789333171402525	0.5475758708797912	0.029307595129110957	1.1359852798415395	-0.04830583838570909	-0.32582415116209723	0.9158289145294923	-0.47206011891740945	-0.6923284946701403	0.6465634664831921	0.3517547048552398	0.03059336090550245	1.1652372656932872
-0.749235050487	-0.73208768799	0	-0.5355211021059582	-0.031081638982552964	0.6807322808764975	-0.9155068614207833	-0.38654257333861575	0.41880251635432475	-0.1727561976201168	0.31554516547216777	0.9244628851420211	-0.11959557755338125	-0.11520415599368448	0.4370759553580779	-0.5921055696834522	-0.47054394775022723	0.1254542408379337	0.33644088099658664	0.2312674654832311	0.7191386564475858	-0.4978989581886574	-0.14820602690791299	0.5854038695482516	-0.9200104834824292	-0.5026194674748006	0.31595227693429223	-0.09766354835199172	0.19727214264856605	0.8347192442225764
-0.0382142706914	0.283786769454	0	0.08747109666772503	-0.10534599968007748	0.8583715257660779	-0.2444435355238809	-0.4372152868489468	0.5589436209768383	0.4211704273407377	0.2289400261814557	1.1356179693952364	0.0680788837840759	0.059744440425515515	0.5547514291118565	-0.36499788835122227	-0.2705780671279782	0.21063578953521472	0.5041452883937063	0.39252018617842926	0.8661243956108553	0.0871155055006168	0.059804594198634584	0.5449537206388557	-0.28189904535439675	-0.27057829463244326	0.2251420483004989	0.4572005381572205	0.39251997673486383	0.8396375081919479
0.528136904889	-0.906572480056	0	0.25533362030312634	-0.13355647238582893	0.8230948139836609	-0.0840592566364467	-0.48075684154171533	0.5424599444219245	0.5919363108531639	0.20614902450797912	1.0839387045967142	0.12559227353793245	-0.21284335575279378	0.7391100773383711	-0.32080695492366174	-0.5601511946249214	0.4320343719926669	0.5584032250874473	0.12696911714210263	1.0189146631194288	0.1628559936107387	-0.21169286107518456	0.72225756889919	-0.21643249499101852	-0.5589341669139503	0.434053867001034	0.5350579151325414	0.12804911932466723	0.9885962640607648
0.631826193067	-0.798784959568	0	0.6142065970101951	-0.1091946502079424	0.6231309334334713	0.2851385544378887	-0.45278700773487573	0.33212481871631616	0.9481294940317949	0.22503460347245896	0.8928740716376239	0.5045578278193058	-0.34147812951803164	0.6133081064430838	0.06157776433776936	-0.6853136824892521	0.2835151036731155	0.9500278084328538	-0.007098172435707489	0.9087614625463651	0.5540980947727381	-0.34282481934705167	0.5869503740698	0.18420981316361382	-0.6865655355861888	0.2850187567003759	0.9307327297778084	-0.008468737398681694	0.8629483551423075
0.647519745225	-0.913057553418	0	0.5248894430186363	-0.4549520002646276	0.9405826157143465	0.18654617109067065	-0.8092139871052064	0.6299184623664348	0.8678969614442671	-0.11034794848303353	1.2286950526823963	0.1760878334520834	-0.6816603970336836	1.0998038303530635	-0.2783486204155457	-1.037871290865136	0.7651798137464454	0.621612260402128	-0.33501489048844607	1.4026450030182205	0.5062239103800389	-0.6297607623454049	0.9103825424691906	0.1449382095492588	-0.9836655065083993	0.5915084463709634	0.8719591856994139	-0.28555911888019975	1.2043598804795925
0.109893660116	0.488295699616	0	0.1305890831062579	0.13994412792596292	1.034103838790505	-0.20562605495144123	-0.1958192107128581	0.7089458149090541	0.4667916362851025	0.4776752677665644	1.3368110523664758	-0.08929781812781719	0.2431369401420641	0.9131459613587908	-0.5567220601206425	-0.09203846375685958	0.5653353808178326	0.3604460335830283	0.5803170206009254	1.2302397481246063	0.1959876342322138	0.28309892860394154	0.759171532962117	-0.17660778342496508	-0.05018730062088647	0.4268047221855835	0.5641316875360761	0.6183543929097057	1.0672580041346242
0.262442743588	0.899357351366	0	0.022097168843987467	0.30559682486608614	1.2561659989867449	-0.3095217237704438	-0.018724115177399005	0.8905833680691576	0.36705037265366175	0.6397432068799557	1.5941450992861643	-0.24098596722878188	0.4020043714290802	1.1773685414429134	-0.665247786439495	0.07769210362725258	0.7842964940277696	0.21201965240833706	0.7361430975780497	1.527356959601237	-0.04268715452468958	0.3976953212319635	1.0538617757318636	-0.415764677746952	0.07342965701590383	0.6780598397585443	0.34668152740250074	0.7317901033395801	1.3970814657366775
-0.310603293774	0.171766710475	0	-0.040811147581537	0.04707274092660615	0.9049492067208568	-0.3759146717875844	-0.28891012984428116	0.6038000827049176	0.29350262995472354	0.3812060425630947	1.1848429075942906	0.3840446152980168	-0.02458919739832641	0.5449299057833783	-0.06662632878410943	-0.3594116070130326	0.1657748444721854	0.8483686528124513	0.3085896430622625	0.8826840320963578	0.12189228619546151	-0.03308873801770049	0.6942735927318001	-0.25180710242605786	-0.3679455513995228	0.3756396556974413	0.49961937812545354	0.29987175844597597	0.9868817021576829
-0.834401874531	0.119593175865	0	-0.3717470533741379	0.06640035226709756	0.9186555425050285	-0.7654412081718072	-0.2857089007556299	0.652628583568284	0.0027746729857170103	0.4165613821672535	1.1651727623263743	0.019968272454972208	-0.10440959949048433	0.7395023356805647	-0.44162833533036033	-0.4576185956118304	0.44699274775453374	0.4586739057486091	0.2468909812663376	1.008125757537182	-0.18613893897082587	-0.07911200168683048	0.801855218481069	-0.5912414567384028	-0.43093918709142565	0.5274804147647494	0.20007616959352367	0.2707990314302898	1.055835450767661
0.626597602153	-0.596790972349	0	0.19637909321311317	0.07435704527393847	0.8079927963454409	-0.140802007614807	-0.2762932803771766	0.5204692338498881	0.5376654544194688	0.4161457632196602	1.0740108066808076	0.2068158234907524	-0.17829613668402183	0.6971709984144857	-0.22867687673823073	-0.529192016941207	0.38202849312703646	0.6429555261161781	0.1637433638440936	0.9812930973058587	0.3175982383514337	-0.18724763236930544	0.6423788698843474	-0.054101370755958555	-0.53767951631975	0.3429122042515489	0.6961144720828969	0.15429629556103924	0.9163033571926639
-0.478070999266	0.400811280439	0	-0.11340260871354935	0.21231259593101579	0.8246304837513528	-0.4467126691317228	-0.12220511080795272	0.5221201036000347	0.22069219024189912	0.5454781959900855	1.1055401477127247	-0.14534788553780917	0.20810547873731328	0.6794605770559797	-0.5905533529329143	-0.12610252219236165	0.32973363000114025	0.30749293077989387	0.541022905177741	0.9928148138271685	-0.1817373013589682	0.20749696902046605	0.6985259302505307	-0.560408487221017	-0.12672414447224023	0.3819576833862965	0.1984570730501702	0.5403481024052345	0.98944115307472
-0.492236066128	-0.481509051957	0	-0.37232478895953597	-0.18378167584627988	0.8963880282816573	-0.7432960621638439	-0.5301283008697574	0.6215971199489003	-0.015781734384248243	0.15924825290935812	1.1515541566547924	-0.21249438417782412	-0.3495521706405557	0.8082765470373635	-0.66465133275276	-0.6960753685756076	0.508472736617573	0.22039142303791487	-0.006335747325546669	1.0830043926740582	-0.3866443108647805	-0.3553090484143362	0.8710877861002345	-0.7890160944518765	-0.7017175458178208	0.5923836779513412	-0.0033022751775740496	-0.012164801536949633	1.129236764860254
0.871030575879	0.997086061686	0	0.48469502954440913	0.36926607812681106	1.188377675715795	0.1552352830839	0.04975097301689711	0.855605612038874	0.8257438317974012	0.6886862398550487	1.4963271567552796	0.2625402380815112	0.40149748732089724	0.9586174631523792	-0.18782668710466727	0.08169578569481795	0.5813799873483931	0.722743242288822	0.7208546331911988	1.2959393220696502	0.507875466025323	0.41440225781484485	0.80133873275996	0.1404249958362778	0.09497086267387235	0.45063651483947126	0.8898313737744077	0.7333969729665194	1.1220198558775625
-0.689603138616	0.800324774516	0	-0.31845065557154034	0.20880477761531843	1.030356310233904	-0.6493546317622886	-0.12168183123097737	0.7213761286380311	0.009687833638081868	0.5457380041787391	1.3165912069612102	-0.15375566239355706	0.32983116749969693	0.6841799168564077	-0.5763600397341535	-0.0005292298563009043	0.3360305502149788	0.26963620029588736	0.6668878796055515	1.00110218005335	-0.25395063203357443	0.32981012385939557	0.7333328380875205	-0.6186893769284205	-0.0007371112404322006	0.41248831012413073	0.10646429667422008	0.6666795798059165	1.0298491907696463
-0.707283022175	0.395341280382	0	-0.1749125165221185	0.2217761603513535	0.7832286245069464	-0.5057088263983911	-0.10971738042752248	0.4720420225826545	0.15428571177936143	0.5593700405911024	1.0715625605064114	-0.013520457068262583	0.3395286462553541	0.4819306967167568	-0.43049801083262507	0.007985003452395431	0.1301694576309653	0.4063714194735346	0.677095323943331	0.802055266326175	-0.13216930648824174	0.3384129455506202	0.5420358434928843	-0.4922701311518424	0.007058980544072609	0.21914167057555028	0.2259882122011418	0.676160774534369	0.8401370412859256
0.105452971947	-0.922797715179	0	-0.01395791982813541	-0.36147355426510935	0.7849090510483513	-0.35479804579158375	-0.7102713831949451	0.49787918524803876	0.32515943326813546	-0.01976076137860246	1.0514345380113779	0.052586572409947116	-0.34940686947282834	0.6830088636997661	-0.3868210098576383	-0.6986194242826839	0.35525688154177176	0.4886930864878542	-0.007291704827950302	0.9797319744754628	-0.0908204284001313	-0.35613797130981034	0.752857521904694	-0.4747370677405898	-0.7051866532759972	0.45673000764156013	0.29021684431604605	-0.014163625862356258	1.0253329730487941
0.171005430474	0.283099301342	0	0.021449612890866273	0.010643233601242603	1.1288010386879277	-0.3125952508662647	-0.32751992900674226	0.781896389078377	0.36008553812979444	0.3574414391760193	1.449747683621066	-0.032075397922814934	-0.170830471435703	1.0870767176862006	-0.4621180237363096	-0.510097721211372	0.697271762204466	0.40743301572626256	0.1767790103122598	1.4402878549973948	-0.06763396095477446	-0.17354043365512922	1.1082341878068818	-0.44468421733438634	-0.5124140304688583	0.7463095587689097	0.31414294717041796	0.17376159169136976	1.4408610749161015
-0.932408602596	0.515383844317	0	-0.5321277237223512	0.18283175954275543	0.877014335136768	-0.8854565565637142	-0.16000788743862515	0.5918423147235361	-0.1862148327555851	0.5276459019040272	1.140953175813388	-0.36220169089039067	0.3043269048563183	0.6313221466250131	-0.7838645703844522	-0.04165105508054366	0.32521642653147476	0.055092311851363686	0.6522182055828263	0.9115625154516588	-0.4767895989183895	0.32148710824088733	0.6728537448229251	-0.8588382132516807	-0.023303437155107055	0.38126823667028475	-0.10141699772913182	0.6682056884709956	0.9419070399623334
0.635600282948	-0.856713515626	0	0.5619639057282876	-0.304614718095715	0.769049606330826	0.22406558070210358	-0.6628301653332311	0.4899153759940685	0.902055025143725	0.04224548889297502	1.0276239071450706	0.34924989657819777	-0.4232431366914483	0.7770971842520691	-0.07814326419576188	-0.7830631483347272	0.4833770139964731	0.7701050732850635	-0.07466785456109097	1.0444920529513586	0.529014276640937	-0.44348154838981313	0.6943927210449783	0.1702427082987601	-0.8024175963947908	0.41018728443128205	0.891348693873494	-0.09583631488984043	0.9560146353193663
0.296799880132	-0.0869050381945	0	0.04045617519436502	0.07036296745692285	1.1084430445325948	-0.2964513912365575	-0.2660924517022884	0.8121594339814154	0.3765962088348386	0.4107753905886127	1.3825274892915804	0.25640180317091044	0.1892744604917737	0.6663502202469362	-0.19168080319758773	-0.1472364560110138	0.3121176781449252	0.7084521058928429	0.5297916522462562	0.9856834112948556	-0.07349950791793455	0.22437745076913557	0.818896879481906	-0.4391846126299998	-0.11107612020997755	0.5142295536256495	0.29083213693351395	0.5638089145390618	1.0998023724366037
-0.522557425316	-0.082659236755	0	-0.2561090081059936	-0.06403068660159797	0.8056130673951402	-0.5977525438191584	-0.3998732908011758	0.5183420524582798	0.08022913972724419	0.2715321234334516	1.0723316376479648	-0.1321414448391082	-0.13531935377871157	0.6941028315452402	-0.5811149704855266	-0.47119796441931283	0.3673642987404561	0.311194687328523	0.20020521481052983	0.9904018670284883	-0.22538388984837487	-0.1358109806471974	0.735516096345008	-0.6070265693204124	-0.471626995768245	0.43732530100672273	0.14769859802561966	0.19977242331846898	1.0111341077778526
-0.681220580495	-0.332668186535	0	-0.5640841880054271	0.2565421899989385	0.9350696568892302	-0.9317221947420368	-0.09078362029478565	0.650878412202093	-0.2090284631848607	0.6014478682719913	1.198777649051318	-0.43204952547364495	0.34043402559988956	0.6654019648190992	-0.9009911558700021	-0.007729463008840948	0.347398411285015	0.018109951357691834	0.6862160852436363	0.9551145201449149	-0.5382805308668748	0.33263944688147	0.708316926016726	-0.9387278181624082	-0.015019841133245906	0.41595044928995173	-0.15467525703681878	0.6778932814412302	0.978775214468241
0.310414599402	-0.0470288876963	0	-0.004250016857929968	-0.11601665248996004	1.0715408066367065	-0.33550967110063923	-0.4425291723023485	0.7281662005545749	0.3362357999924196	0.21591167165933986	1.3894974930756798	0.0437479574965009	-0.07263560518594342	0.8972955915273487	-0.38054297023385086	-0.4002087526710042	0.49644849187761875	0.48894506740995186	0.2603069041652863	1.2573570298638734	0.037292962774455436	-0.07308178482137258	0.9015610576784285	-0.33523533484897383	-0.4003295449518573	0.533192559458498	0.423262699748956	0.25955039216860326	1.2390675053229672
0.111840189355	0.0868855876091	0	0.05267046172234421	-0.05644168732172881	0.9487188123119533	-0.27200679741989936	-0.38133373386505165	0.6483183386306469	0.3797945287869017	0.26898861825276205	1.2276788319216316	-0.005753015854462803	-0.12088823541385739	0.7855651982657093	-0.45085929110115097	-0.44650160050479415	0.4345205490317954	0.4413913983159571	0.2052081035787263	1.1019496898442278	0.06468701410331017	-0.1174448077526993	0.7468914393400773	-0.30132859818671043	-0.4429106301989446	0.42517676726003656	0.43524102312355434	0.20835198844286892	1.0430897344706584
0.641188480223	-0.313234403693	0	0.15677423903866994	-0.021966881885615026	1.0819013775268513	-0.18391217351446534	-0.3512773633952323	0.7404926725496881	0.5098509154605586	0.3083855627453485	1.3967304182897011	-0.31011165580421357	-0.12449775463294882	1.2292352529224997	-0.7573338245210647	-0.45361879208310807	0.8678748656917323	0.1517421907360819	0.20603977186256325	1.5510844611793706	0.13625074866833428	-0.12514803588588538	0.9629437696483221	-0.2568054033205785	-0.4544664605965882	0.5920150528661067	0.5505073952132472	0.2051909595482562	1.2975871272712904
-0.909531864269	0.147732073578	0	-0.3128671566684881	0.2499698888234203	0.6687112176811086	-0.6579039281708089	-0.09211441706616043	0.36023237564387167	0.028923533538551857	0.5923633759773325	0.9549459434636118	0.032763062719236645	0.1266406475177072	0.4070380546048996	-0.40606108408131086	-0.21621545692679153	0.03800585136485653	0.4799043212456706	0.4697817912323687	0.7392986445466592	-0.2546242812037144	0.10087379224235873	0.5618375110257213	-0.6324382918049241	-0.24134083885520946	0.24282438034791248	0.12010101080347371	0.44338095869860805	0.8560083468308017
0.625924181564	-0.840025825739	0	0.3396850620027265	-0.0016208023047573166	0.8814051953001119	0.0031354077578244904	-0.3565533432817612	0.6141603021536988	0.6727501930880175	0.3413610500158899	1.1301385175343304	0.07256581003576015	-0.2743555048774663	0.9288198550365083	-0.4157946188748642	-0.6292253135984994	0.6416051746570421	0.5286911615218514	0.06856117759513787	1.1906941608539008	0.30346404132149113	-0.2725247882278787	0.8337833477880745	-0.08055464792387557	-0.6273878575796671	0.5574076743298121	0.6797652870097409	0.07038769668947477	1.0888842566317767
-0.144533908255	-0.295359766926	0	-0.13877371410136147	-0.20870812889695695	1.0014913518681667	-0.47878873810688927	-0.5477809903764496	0.7097192348987996	0.1992719191881941	0.1295297939576725	1.2720478300073472	-0.04551598098137627	-0.04901629155308037	0.7222401052404357	-0.47234746494969854	-0.3881711473255102	0.39491015925952955	0.3827672260320548	0.28936260163329897	1.0192566364000928	-0.06394814156328293	-0.04818947459598183	0.7309824733222067	-0.4370196491626769	-0.3872504576790303	0.42437243050953755	0.30826065546130305	0.2900408915016061	1.0134717739016368
-0.0968387225895	0.667019641073	0	0.12804536612398537	0.08495878704315799	1.0184431459984524	-0.1966615497151108	-0.24216085902462492	0.7030779326662012	0.45178993048264326	0.4192316074078552	1.3107419371385474	0.12141443713268761	0.3388111203308348	0.641647817205184	-0.3182538707219085	0.011487812262820349	0.28408841895314213	0.5547376452446323	0.6731668684910147	0.967902794673785	0.15124071865055957	0.3397000831612373	0.6260358850664638	-0.21059192772686988	0.01253586710401454	0.2946117450189286	0.5115124876865177	0.674033424635747	0.932216727168732
0.0247988009759	0.97449329259	0	0.06626147244015654	0.8330359270247443	0.817470738251165	-0.26633796876422344	0.5055264148810834	0.48641470002607345	0.40785917641007186	1.1646493007848222	1.1233717500148033	-0.0024969682797387517	1.033972833964795	0.5251001293473714	-0.44398589352652235	0.7066803414787863	0.1418816664870328	0.4575178998560837	1.365576684799685	0.8681426334014454	0.13189671494926725	1.0336003233827127	0.44367259130209596	-0.23334811124371838	0.7061639331450127	0.09128234869628882	0.509450571086527	1.3650516743703616	0.766653709385617
0.72292144055	-0.762306509374	0	0.3946450094090385	-0.03133289348083576	0.595219132564498	0.05191418699450052	-0.380444642505786	0.28718316992091286	0.7468100292428171	0.3095954580903326	0.878792475252585	-0.010574658492867182	-0.061660764857653746	0.7282548644266288	-0.42309528773905697	-0.41070595410784927	0.41732386189150045	0.40638382662359884	0.27922275021089293	1.0098282415164102	0.40368001535507997	-0.09252727974300792	0.5038687711099514	0.03495775911796105	-0.44118408400378245	0.18022483475465978	0.7844651198541884	0.24793014515494258	0.7989173433854887
-0.366216928877	-0.954548996946	0	-0.12201905085675752	-0.33309849079262566	0.774224714053111	-0.49829954521585695	-0.695187500139105	0.5171866264766335	0.23801114259513678	0.017572251068221013	1.013547217202757	0.035736328746041074	-0.46157075838886447	0.6394203950607956	-0.4089870776954837	-0.8248148668516686	0.35903986844413366	0.4555406932523496	-0.10964747305980951	0.8975593039144791	-0.10898617637431621	-0.4739716671262974	0.6918285276790882	-0.5119387399466107	-0.8367284004580949	0.4290906925600674	0.27392886999836585	-0.12257446665070312	0.9357114945056255
0.467506842689	-0.961598391266	0	0.25604180580156655	-0.5083741804361168	0.9563458461125417	-0.08912547806772302	-0.853546004014701	0.656830565416429	0.5976173963046494	-0.1668031319579993	1.234700918360752	0.23288079670543488	-0.4056201499674483	0.8183543957430949	-0.2190465832189815	-0.7543181374053765	0.4743040884063466	0.6726188301545847	-0.060495891964452625	1.132072034931815	0.11605195864262702	-0.4239948220267571	0.8789658972786443	-0.2696884802105418	-0.7706745584861127	0.5686511830844928	0.4953411750281648	-0.08085615000667842	1.1653829467380195
0.77187702965	-0.613314270315	0	0.33041350363541466	-0.09866508726861539	1.1178244539234092	-0.0009472355841391236	-0.4421349419128664	0.842906376343325	0.6609971654459214	0.2363655618938813	1.373466952278287	0.378519040904421	-0.24296265228345884	0.9850310142307105	-0.04384810001571783	-0.5864248229291079	0.6809808949577668	0.792683140318051	0.0920182771722355	1.2626128049975067	0.38209118050009244	-0.24297460761844106	0.9833274757828544	0.006544082856826328	-0.586421128856025	0.6945676827061774	0.7561674444287587	0.09202189819341251	1.2491080363942948
-0.172327419439	-0.875921387988	0	-0.16370360979442763	-0.1869739619702362	0.7402710602679649	-0.5142774135508891	-0.5486297622275546	0.45887204683160804	0.18195928113751686	0.1643670910119598	1.0016008423603766	-0.21734027308430404	-0.30677441274219924	0.7052825610621832	-0.6601281091457559	-0.6693429902286471	0.39698264052369653	0.21297362551066357	0.04554800382576596	0.9862344560357165	-0.18028526935734313	-0.3037230633817981	0.6882636319618033	-0.5672473972796888	-0.6659075259539959	0.3967238350659798	0.1962439369288763	0.04818316406354752	0.9578710792715195
-0.377490225482	-0.220970021014	0	-0.3503539491923885	-0.17496112433677516	1.0377719416878166	-0.692398688572492	-0.5156758160807177	0.7552259958353866	-0.010001582293580261	0.16584233864524794	1.2996256139742801	0.002136504809940096	-0.2032075938127073	0.7946148827503916	-0.43275538123593005	-0.545926323203489	0.46242841206937224	0.44726182086431926	0.14010027481379977	1.0933164487840281	-0.23605078032258953	-0.16448079757969059	0.8994099599702222	-0.6185132098043891	-0.50566093946293	0.6024605273102744	0.14561758902138647	0.17704357829373257	1.1725540868131805
0.820032029398	0.0683959365214	0	0.39331910380071583	-0.05418254662598438	0.7929879548000791	0.051652047639855495	-0.37673117381549376	0.4555803410214546	0.751406624451909	0.2654199335022657	1.1026846201246374	-0.04647838126054564	0.11449685905516575	0.7301490703882488	-0.5105955064341962	-0.20892955690774187	0.3527419809807206	0.4491973576596499	0.435241400232262	1.0555695946842016	0.29072288025996806	0.09565681450441459	0.5228832641707925	-0.08578993954371504	-0.2273455666650895	0.17042515966431077	0.6930447072839279	0.4157264218644789	0.8391849155626058
-0.89553805291	0.535101306356	0	-0.7942862119357917	0.24861407407779051	1.2049337735227301	-1.1521364593280587	-0.09096471440044795	0.9321694926754396	-0.44770578372941705	0.586780290611488	1.458236373833764	-0.6069610173114793	0.42255538133522363	0.8631829544193094	-1.0640075950196743	0.08339735560486482	0.5526048611651648	-0.15906903224151975	0.7603197494212176	1.1453819570127302	-0.5787106312466568	0.4221860241428122	0.8517598150103622	-0.9736580561398459	0.08303596576607233	0.5568813357747608	-0.19185786916267128	0.7599329216349158	1.1235682552712474
0.422699439051	-0.284232751751	0	0.004310521435211503	-0.023089893531689824	0.8436715346196582	-0.3257818720070639	-0.3572943481563545	0.5621530308935316	0.3326433131883809	0.30625617588634046	1.105680551883186	-0.17420566343355884	-0.030929698243985223	0.7749182797634872	-0.6071742800778427	-0.36503743910575026	0.47956917352671247	0.24432322502182377	0.29824457867333115	1.0454403855172474	-0.06147042290603685	-0.028304626786007165	0.725486270668867	-0.41561617711951393	-0.362334683653862	0.4459867886431273	0.28677851831455226	0.3008604016982558	0.9850303606161749
0.670385106308	-0.845156395313	0	0.404150488660814	0.13870692207102361	0.9036291798248632	0.0659956128319574	-0.20669972226969283	0.6007256890218408	0.7465887549732009	0.47804147007149406	1.1840245266440315	0.25518801654878376	0.1638549754120698	0.854374651594063	-0.15052881729833056	-0.18233827671861688	0.5410075940293448	0.6619755563837512	0.5040076936619252	1.139982363288235	0.24561691846126693	0.16440684239528425	0.8590968080618729	-0.11629329180524342	-0.18162337998469494	0.56276825053864	0.6087273963299001	0.5043980081874102	1.1323709181189123
-0.891987197985	-0.290039411125	0	-0.5455869872525902	0.2053247411284963	0.6180429374393167	-0.8985514226061536	-0.13807864313533275	0.3263222805093978	-0.1998105980076593	0.5502395787692574	0.8881760989958497	-0.13074772067185053	0.1555720863786752	0.3387437902457992	-0.5823965022082862	-0.18766728781312345	-0.011444020126249456	0.324626412288645	0.5003493386791537	0.6539823706049694	-0.452309756625426	0.16782382111610386	0.48374057493003986	-0.8391473542315463	-0.17529272201076795	0.17864407767799229	-0.07202360070200475	0.5124558390440178	0.7649046525710281
0.803682664337	0.512935403821	0	0.48243625824879843	0.38551326178204987	0.9692176015762555	0.12299112713312799	0.060756191969309634	0.5629935659306831	0.8640971173548554	0.7174485433072669	1.3435664456203829	0.2496637075369957	0.603330589743167	0.7633213592335184	-0.24462068173039359	0.27694211908190985	0.2780317359481755	0.790133068267456	0.9371910539752003	1.1825339152812109	0.41056090075970325	0.6180523914680631	0.6443494293186802	0.009232074247226909	0.29297236862713605	0.22180407974909067	0.839375813328682	0.9502744691329312	1.0267194773226997
0.344635357108	0.125471470491	0	0.3576125866407675	0.32075947924313136	0.7697041606911994	0.02553908018364619	-0.011564695487556675	0.46007255595121815	0.6912576452920041	0.6536065756008902	1.0571453635042165	0.22681373822384915	0.25807105229602995	0.6904369424389573	-0.20554581042658177	-0.07390568324056594	0.34855923127419586	0.6571580057585593	0.5905779763986349	1.0011082654519832	0.30314371638032916	0.2598786426070094	0.6498165775835474	-0.06264009713803378	-0.07206150273318998	0.3292658805400809	0.6697791053827002	0.592334964013287	0.9455945382644555
0.607531077469	-0.175546613624	0	0.2648458222551168	-0.044651003514266756	0.9135501388105608	-0.07090849536278317	-0.38323026710414754	0.5922597560108471	0.607763705749391	0.2889731339098683	1.21140128584841	-0.02627710130934334	-0.1359555157845306	0.9574039627220551	-0.4448714164264385	-0.4765639955567104	0.6113551875882464	0.3974757424861018	0.19979620181626	1.2708281065621294	0.20415621561179975	-0.10677230031301975	0.8162484258208227	-0.15302104517277387	-0.4461973820846991	0.48437032901986843	0.5704750063174682	0.22767796315787364	1.1216506665568893
-0.938622840438	0.604808572891	0	-0.4918611840157397	0.4079135284098618	0.8090049118528414	-0.8432056751497995	0.06204597760201217	0.4818713685535498	-0.14661384836368577	0.760374608030754	1.1116955162409985	-0.4180582657690823	0.3759451629949144	0.6902574554543616	-0.861165058532134	0.028916678186814947	0.33070039459584616	0.01753642114678376	0.7294131441713912	1.0180349872993768	-0.5753236759388066	0.35859153759691553	0.7658870341223818	-0.9645584484529526	0.01258338404880285	0.4351264942153319	-0.19767655999805583	0.7112657954650233	1.0710664731723993
-0.619013131421	-0.224682300328	0	-0.2010617826999604	0.18081997901526303	0.8257806800777209	-0.5556307539556488	-0.16236171800335958	0.5503665264998209	0.1447054038728949	0.5219651262060357	1.0814216230660698	0.009489577241952225	0.24194413139737134	0.5548881810881844	-0.42513754384809294	-0.10034643591117823	0.24121635212372133	0.43549521464212737	0.582201943534628	0.8412186899665984	-0.07219621104229552	0.24332730451694215	0.5896240875694713	-0.46497514002694523	-0.09895016685765208	0.2933334858064388	0.3131273083035839	0.5835676175132312	0.862712215369586
-0.284781305547	-0.753268748132	0	-0.4087475342534585	-0.22837051208283757	0.7037691793748853	-0.7703581175805734	-0.5806906235751104	0.448952483821589	-0.059872182486612226	0.11471709462655688	0.941184446397791	-0.3608858351455357	-0.4456093399612652	0.6169548783136349	-0.8334302067341671	-0.7977788052546394	0.3351628731020895	0.08383534497913966	-0.10266426925887198	0.8751223167572133	-0.35236603668326205	-0.44551099907313246	0.6139166489634663	-0.7421941570395096	-0.797678211048779	0.34953551511721215	0.02174007711573402	-0.1025839739932756	0.859332004909519
0.361178265125	-0.946606410676	0	0.45458213294310607	-0.30575778897279204	0.7818643107306937	0.11544235638242112	-0.6567175480541324	0.5101693588117778	0.793406922517086	0.03705245331668404	1.0340058687474567	0.19923780250425963	-0.3162547954943689	0.8262127728473139	-0.23846479239856835	-0.6718958488604873	0.543409832132689	0.6266893188962761	0.03142830941856291	1.0845849668616903	0.33272846505522796	-0.33970775063835473	0.7735501833982981	-0.036092336810646275	-0.6931977167450828	0.5002122613778769	0.6993156905729178	0.005787346427169767	1.026097881238923
-0.0468060916953	0.16676407891	0	-0.3680018945640293	0.09926282406043371	1.0875602260544268	-0.6971759299343347	-0.23238257726515685	0.7991911160490529	-0.040728679974679834	0.42706805835656564	1.3562548315866867	-0.23563591112594034	0.18771951401650194	0.7712821570493495	-0.6753904758554483	-0.14188264343244403	0.44210708152856754	0.207793616166362	0.5134350783459423	1.0669845804772153	-0.25876449516165406	0.1867446776645752	0.7829593907185413	-0.6206513883923787	-0.142704256318952	0.48809387353473777	0.10368610727155393	0.5122558377962217	1.0549835430911745
-0.298431262056	-0.645826244298	0	-0.2739853817675547	0.013962530738026885	0.6978512167434248	-0.6293179082171714	-0.3514467512870367	0.4279388092187044	0.0740070520991273	0.36769478595257676	0.9486807124250687	-0.16092965789233185	-0.2081910280281899	0.6049986854709889	-0.6014503083511452	-0.5740717295082711	0.30205503055906807	0.27123573756599806	0.1460472560712296	0.8803280894840385	-0.2305139890640226	-0.21118645099922054	0.6349492212611638	-0.6181871551403578	-0.5769470302685518	0.35415788601556775	0.14784074016107548	0.1429295722444593	0.8943791846026853
0.23202766017	0.30686871554	0	0.19719776453821355	0.379442361978871	0.8787969229314508	-0.12955035729023778	0.05365442554072855	0.5671412290030033	0.5286663960900376	0.7069275892015211	1.1678158177928313	0.16687574787567908	0.45948593481551786	0.6391491453343351	-0.2745307736119095	0.13369192951463726	0.2758735970664111	0.6187907840796668	0.7870188076921467	0.9646615568769403	0.17626637291047137	0.45956112739030514	0.6338903384220457	-0.1957538043808984	0.13378854506966428	0.303805454903821	0.553770809728132	0.7870990196336524	0.9370215326368225
-0.972706894237	-0.087048295278	0	-0.6544381937992035	0.1203055753390929	0.7366371521821301	-1.0080719036439372	-0.21107394335243118	0.4741514104238406	-0.31308100985615683	0.4500868212098712	0.9808465845455893	-0.5064809307367666	0.13204038345900626	0.4983814632594815	-0.9709904706536606	-0.19873094644513906	0.20042538273685423	-0.060504114452837654	0.4612765872066555	0.7703949679325941	-0.6513182866554197	0.131167081480987	0.550370295545146	-1.0488912526185012	-0.199573692782039	0.27664856705881363	-0.2723842445754362	0.46042667050717223	0.8043418241158686
0.108105312973	0.743325988872	0	0.0029490639615415	0.3460705704617171	1.0671334957461474	-0.3179248257579143	0.025210537831541306	0.760054328067325	0.3274893024167837	0.6706246586909552	1.352080084213838	0.06802540659408393	0.43453529913240896	0.7945141311359283	-0.34950213397998914	0.11233975558177228	0.4476435924144062	0.4972608689760089	0.760499117514312	1.1073282273818634	-0.0065531430974307145	0.4401145236964676	0.8336658643285187	-0.36362719960305956	0.1182423194033277	0.518042585757698	0.3558454436154864	0.7656216824455394	1.124210933045652
-0.00793737953108	-0.83909912619	0	0.12982325371055217	-0.11063185805808985	0.8068275168351781	-0.2175641131962717	-0.45398751051980435	0.5267934770113741	0.4707369983032828	0.22867270908626586	1.0670224700554167	0.26189407300044143	-0.2539943369825859	0.6608633149233663	-0.16805945074640022	-0.597487460569144	0.34767059864512173	0.6810513884614563	0.08542855938509268	0.9473902355367179	0.1915009313386174	-0.25560467477734394	0.6925859951691602	-0.18420850832097782	-0.5990595759708112	0.40056957148629535	0.5601923214867637	0.08379004248628551	0.9626451986484069
-0.896552241808	0.724218165903	0	-0.6923262757658876	0.09682504216754778	1.1569407673754035	-1.05886151229649	-0.23695060864817946	0.873772990171046	-0.3414359839585884	0.4351897394439476	1.4189459071458954	-0.518176841750095	0.1882780421755607	0.8736581941373759	-0.9740682909886281	-0.14518702876387027	0.5592532544839398	-0.07888609385024617	0.5265210109446831	1.161185838148373	-0.8126313482534077	0.1925132591538739	0.9730698654476441	-1.2129052072555786	-0.14094071612865477	0.6842686756123151	-0.43397497018773795	0.530718929085322	1.239943668401544
0.58145881867	0.716895862303	0	0.4200422890634821	0.09225266911987512	1.080354556430058	0.09664312506875934	-0.22948117607336166	0.7735855021653634	0.7488736280547462	0.4160715438061969	1.3647630224751859	0.18437039512050066	0.43852641156990957	0.7948816913969566	-0.23485436819964683	0.11694517202381514	0.4562386576447061	0.6060250043148482	0.762335471470206	1.1024887855168293	0.19409304683776854	0.4382615835255923	0.789676796090477	-0.15623548057758418	0.11671515205816936	0.4778781511768521	0.5478889429505265	0.761939447709098	1.0776380639094387
-0.475514664832	0.295994721589	0	-0.15273617466552045	-0.07150669048224367	0.8926640850739512	-0.49429823469734074	-0.4218621584276441	0.5504291943437506	0.19204761109139998	0.2904247444732967	1.2071088681143367	-0.30219247697254525	-0.16855334147299733	0.9147077929358911	-0.7188044143682406	-0.5210239882555179	0.5618694304092755	0.12106669264806487	0.19542865837656875	1.2351406590850067	-0.23620913592081205	-0.17628428972478202	0.8855742941139823	-0.6069669400261358	-0.5280518932489898	0.5422440276216066	0.1370711648176028	0.1869506569687898	1.1999759077291274
-0.808563905409	0.653146223427	0	-0.7530996814940413	0.23615040321240557	1.2755907698182347	-1.1227790080615172	-0.10344162748258197	0.9723989938510088	-0.3985161796046838	0.5813937724713272	1.5560119122059504	-0.43426909618749426	0.4205114755938415	0.8426519952539779	-0.9026178932430773	0.08194231665002974	0.5053501717293037	0.019371715274025734	0.7647949128598619	1.1495279317099787	-0.6508988507438347	0.4100064233853749	0.927977835261517	-1.0652974747675947	0.07159380784652317	0.6187288557927385	-0.25811189260817585	0.7539595834527401	1.213234908301248
-0.332774127147	0.910294474639	0	-0.14963049888550314	0.046722673628872044	1.264284676095916	-0.4830915161705612	-0.30478399812491974	0.930222135283582	0.18893870219151912	0.41275111804879894	1.5701304171038304	-0.339482856032978	0.38720832903935387	0.9552883610892873	-0.7363377310549851	0.043071123038316214	0.5901482282155143	0.066792243513701	0.746385198885791	1.2873310536362688	-0.20832558641091595	0.37469232526439133	0.8896277237209993	-0.5711560105472278	0.03097426751857	0.5288371278739129	0.1605204636457769	0.7334929853371627	1.2199842147295596
0.269999819823	0.212676835508	0	0.471958285763928	-0.12185424266747233	0.9380461275106199	0.14263359790050908	-0.4459543408316872	0.6020445327755009	0.8095421712903713	0.20450542122768608	1.25011440945569	0.3667361798978491	-0.20233451131451213	0.840089945887522	-0.06574853550372156	-0.5263708549487348	0.4593180701431014	0.8098339917038468	0.12391997129753793	1.1837273297648714	0.5462129293089045	-0.18976316220198025	0.7237043116158011	0.16959620531415215	-0.5133499853358796	0.3583432402079042	0.939141171688323	0.13609592198609	1.0568910535865017
-0.0572348688819	-0.933864606108	0	-0.06962951415229257	-0.5620642115008888	0.8719395951532701	-0.41290304130777716	-0.9149657424137624	0.5864972723573458	0.2718607194064317	-0.21715172969204968	1.1368465769838247	-0.16008889722886913	-0.5127708085302286	0.7356850476912292	-0.5795754978348235	-0.865713466288079	0.4239386675975443	0.25742123062120387	-0.1678283704400652	1.0193914823855645	-0.13436148777942808	-0.5131197450997858	0.7233206052753972	-0.4979876681731986	-0.8660538875443837	0.4295731198052509	0.2300078836877113	-0.16819105168909554	0.9942103392797791
0.818111755201	0.251064297628	0	0.15939221601842649	0.01868177416775244	1.3463189257064136	-0.1817647682555842	-0.3051551661478771	0.9891012520604933	0.51506928205137	0.3438799356508387	1.6765385711644274	-0.12988684583758667	0.23663449901618594	1.1145785686396241	-0.5810902074036866	-0.09381272550389838	0.6914969446953739	0.34870621862834744	0.5680682245856626	1.4893473673711244	0.21203517486370127	0.28685017813950414	0.8646778692760932	-0.18228480467665176	-0.04057190649611338	0.4559832918594033	0.6344592875217612	0.6154934497115175	1.2339516306473135
-0.425837427976	-0.926392212499	0	-0.4368114619185485	-0.30514127753717446	0.8706490551739106	-0.8183766611723503	-0.6668385124223412	0.6100924828536817	-0.07163663018271688	0.04755206394810923	1.1128920160099534	-0.6680574858999038	-0.3082594764226807	0.9084627696866906	-1.1625756312921742	-0.6699674365758805	0.644523661794387	-0.21340958476042557	0.04443822668601984	1.1522578216991344	-0.4165224231585939	-0.3160903102792033	0.8383097180519224	-0.8360915421559143	-0.6777723302729441	0.5730246239852125	-0.020334778917940034	0.03658505482761852	1.0842891315444234
-0.246627206539	-0.686278880471	0	-0.36901683509676875	-0.17824592332128347	0.8406340450787356	-0.7419070317113599	-0.5620537006116335	0.5897380907338894	-0.010031705917566832	0.1880354719658137	1.0742827143060152	-0.03768578090342299	-0.3828230460132789	0.6632633354232874	-0.48993642273416615	-0.7666691829956325	0.3788266268551615	0.3972462112833859	-0.01650153213730191	0.9228067847137429	-0.2205756259225854	-0.3780146683701862	0.7311000820414499	-0.6178106969614908	-0.7618090381170041	0.471880440991115	0.16307789706472509	-0.011748277458068414	0.9712131889152783
0.0965606226918	-0.706232649676	0	0.3234618129255671	-0.27342485709026715	0.660629864563435	-0.023294148447888383	-0.6178250961984986	0.32734029953409527	0.6786517103881571	0.06945111642109429	0.9681209689628201	0.035579619909586156	-0.29373713416052266	0.7033728116970472	-0.4036465989313846	-0.6383085849366479	0.3473700120152232	0.4796524829060081	0.04938387071997437	1.0244990564161887	0.30420196427598517	-0.28547113853242395	0.5479585919540481	-0.06990844336109116	-0.6299976756406696	0.20094660602280065	0.6895679974333545	0.05752868435600476	0.8653312924917768
-0.650771442364	0.841738971457	0	-0.31055828653786094	0.363796702702074	0.9386553155620225	-0.6511338397233851	0.024957999259763584	0.6096486862503118	0.02587077623984279	0.7094823625730756	1.2439664312074683	-0.04307033285805436	0.481041042316314	0.5770817605244981	-0.49478872691471937	0.13858687765202857	0.18335712727784084	0.4091643785681443	0.8301908639291632	0.9345147045173199	-0.18269748199642405	0.45826858440105694	0.6586529867574615	-0.5573422107591468	0.1183597737077284	0.3114293701711416	0.18632810496082128	0.804984989631263	0.9802254420058555
0.280240069029	-0.514837176455	0	0.052909246921527	-0.06861433028425919	0.972554940075929	-0.29317863409545775	-0.4134965026523142	0.6964932500323354	0.3919701600739982	0.26983492050621477	1.2294475631706931	0.23527675736463557	-0.015065617522474737	0.647947260897706	-0.2013588875652899	-0.36044671080617974	0.3344387500295375	0.6591021217243479	0.3238944751523522	0.9343805831545539	0.14599443139723525	-0.021973873159277665	0.6895172194435151	-0.22560709179536093	-0.3668983887885762	0.4032547852864417	0.5104363830149952	0.3165198631058427	0.9545556668305568
0.757792561265	0.249431659703	0	0.7079874933944706	0.27980747862687405	0.7764568905121213	0.3757073110339025	-0.04139031290273053	0.4505284163288037	1.051785225692051	0.6033583098684318	1.0771153894006418	0.5843601521174964	0.235986173003531	0.603306502766815	0.15318587294815916	-0.08613365364051173	0.24274287685403667	1.0273270076354992	0.560604034061782	0.9269796391590739	0.4960295001763051	0.243274918894662	0.6526700598995979	0.117951722730694	-0.07855667161823901	0.3236255834415824	0.8840792126595601	0.5674090973413034	0.9529895863901531
0.89119868016	-0.0341664111826	0	0.38243067159905336	-0.10077576891377042	1.2089228168837773	0.05140284209586018	-0.43161260422812886	0.8951534096042667	0.7212274577472885	0.22656091539678086	1.4994634131822842	0.20823685360970176	-0.12069237743373577	1.0860337781019842	-0.2312692105380656	-0.4524833118182349	0.747522472723545	0.6547926920293604	0.20764396053277456	1.3893253978125417	0.27323270525084825	-0.1246592959441198	1.051379709081974	-0.10323867938941875	-0.45616086370799974	0.7358251842583475	0.6577602720911575	0.20336099989486928	1.3395839429147731
0.775801667956	0.356887614699	0	0.6599435381197055	0.3119472692180206	0.8427911968645319	0.32796881349252843	-0.010304546137745715	0.516993312186287	1.0033824880505815	0.6335092637659411	1.1437069039771737	0.5973936529410683	0.41374706338049616	0.6035694312885163	0.12622784576364618	0.09134030943047872	0.20161362370532657	1.0868834984150348	0.7354463629953097	0.9576657080826888	0.5509724120162293	0.4147476194493898	0.6326480468311385	0.17141779533997892	0.09239950129412577	0.28770410044440253	0.9452229445320033	0.7363972964118637	0.9461667909200936
0.151905896063	-0.217581181354	0	0.1595782323192211	0.06924996121122522	0.8353311655196723	-0.19259779832796184	-0.2724699776416219	0.5690257137675816	0.5009104698883889	0.4042892399224827	1.0835073397580846	0.13168379738213976	0.016028422456433912	0.7344116374734104	-0.3521896746097114	-0.32644740938514183	0.4401333957960417	0.5783711554190802	0.35186937460708817	1.0043795148690189	0.11340834016128604	0.0140391140944725	0.741629433539049	-0.2888315884489896	-0.3273657330154434	0.46842575672490655	0.49502186599236236	0.3487409480928406	0.9951310573266965
-0.911662888133	-0.519419019883	0	-0.3060584097498183	-0.15170965656849256	0.6974352954104834	-0.7065312620430609	-0.4989273561084253	0.430652667953148	0.07119506275667387	0.19244843467848208	0.945016602366917	0.13216751386311026	-0.1586252598620858	0.5082448105128403	-0.32093359781247005	-0.5058522695786544	0.21297176691384756	0.5585382602240981	0.18554168700241025	0.78002569155369	-0.13349990589752156	-0.16060498854869645	0.596893624801275	-0.5508403564878533	-0.5078257100490015	0.3219031139428416	0.25966771653008924	0.1835586154016376	0.8516330120867066
-0.436847190133	-0.659966633227	0	-0.16232208096380182	-0.07235910674027674	0.5870581858374287	-0.5287918048066494	-0.4388293527687668	0.31955232076456197	0.19269022489639304	0.2826526764139084	0.8357378219536807	-0.14992563608712742	-0.3001607918799918	0.5654056019977869	-0.603934041847619	-0.6675504323426892	0.27681648790757657	0.2805715849915552	0.05584631814652134	0.8301509169737982	-0.14513087736471714	-0.29982354584870347	0.5635511418142187	-0.5489309134653462	-0.6669657587789926	0.2869794568279049	0.24220557357113978	0.0559136724025707	0.8194340965607114
-0.523626098751	-0.547919703072	0	-0.23089317148224334	-0.2828065696177574	0.8240213181069078	-0.5957966274867742	-0.639751114016925	0.53248503802269	0.1259162118988942	0.07105911383444483	1.0939315603336823	-0.0936885038698673	-0.1766628583984791	0.6397498690000809	-0.5441506600004395	-0.5338067607935478	0.32275085810186394	0.3451649669768082	0.1774122515028099	0.9287863496345373	-0.11920651053239686	-0.17585027912405754	0.6501856386285214	-0.5234130431457213	-0.5329383894811057	0.34728672877531086	0.27601258186908667	0.17817059067965263	0.9289138737961281
0.756687498402	-0.0742024129139	0	0.22127240184396318	0.15282367330585847	0.9948815026443257	-0.11140809209860111	-0.17298133507369337	0.6673201677814521	0.5635935759668952	0.479927001908528	1.2976294829395931	-0.1297814036087728	0.06269233574645162	1.053977014850423	-0.5940025395715323	-0.26313831728848497	0.6962816023384398	0.34358079342731457	0.39013452288389533	1.3721493082525966	0.17239269300122562	0.055788487569885026	0.8859057750001774	-0.20623166732032489	-0.2701648730656945	0.5441144052422926	0.56232608797763	0.3829649429762038	1.197793640466346
0.753023662647	-0.724004233084	0	0.6393848385525078	-0.25847405316315664	0.761762817566586	0.3153526866501733	-0.5919098972452014	0.48451188832837433	0.9655192666409859	0.06832959146239023	1.019419571329668	0.710582833096029	-0.39232109365596834	0.5796480105957278	0.28402072055208794	-0.7273253866840054	0.25892065604959336	1.137218430445515	-0.06372648562573711	0.8696044247703385	0.6535316897782378	-0.3871713965328211	0.6088658877627532	0.28731446485201934	-0.7217607087149012	0.31557447371604525	1.0254502710278717	-0.05918593275298619	0.8776053451453323
0.129836973112	-0.973064643709	0	-0.29104071086174377	-0.10343777680451853	0.9294929903961349	-0.6439842067613132	-0.46557754273657054	0.6691191796587921	0.052862923118197284	0.24613117571741813	1.1719374208684823	-0.2184254639853162	-0.41963554336220565	0.8240444038749555	-0.6903300311674034	-0.7830460606665988	0.5372831368290394	0.2292877823895923	-0.06868014171346935	1.0855466917092824	-0.12703173308230595	-0.41319891292582106	0.7880409959087045	-0.5193046400839393	-0.7762700813977714	0.5157713501951154	0.25357556302216316	-0.06262004218182077	1.0397573659640202
0.860602819676	-0.988725771205	0	0.6141329361688983	-0.3763139517137088	0.8686439441780667	0.2674712275757372	-0.7274690615683354	0.5524757974411834	0.972156698803151	-0.0338379119006704	1.1589533022047558	0.42979338389495503	-0.5018154383722132	0.9301858640023203	-0.01006939230318648	-0.8528033912532796	0.5781276034690019	0.8814243799291251	-0.15956018588265053	1.2437814187943854	0.5410624520500176	-0.5087805226419604	0.8653952333151687	0.16794572574383615	-0.8594201106854159	0.5377120358386355	0.9286181433198053	-0.1668702761165309	1.1630015743672766
-0.220184702896	0.603171917378	0	-0.4069871895812481	0.01770093889850399	1.0903296333114367	-0.7471689981047461	-0.32191747365797935	0.7637950530327043	-0.0734698682702388	0.3681338277131714	1.3917155442054625	-0.10732251836682431	0.1450440468599539	0.7371224927154562	-0.5341885756558598	-0.19575201260501732	0.3562519688803639	0.32215672468490053	0.496644898567892	1.0837198974299092	-0.25074762793086486	0.13308009000068063	0.814549076748264	-0.6230351798442972	-0.20721085583543442	0.46539498507113014	0.11677203258017582	0.4842725253640422	1.1365733552175963
0.999763118459	-0.960980519277	0	0.4850712048968847	-0.5665617560733827	0.9890321462585241	0.14119836014534898	-0.9283416473419063	0.7097227990768898	0.8331942704082316	-0.21504899422642995	1.2469883537435704	0.3455384936587879	-0.7953634904321932	1.0539917981061355	-0.0754063138321903	-1.158021948274535	0.7578037914900294	0.7653820877423141	-0.44296488405467865	1.3228406398234036	0.39646437581033245	-0.8049690080648938	1.030837566625643	0.03323178964275808	-1.1655278860646214	0.7500393576324825	0.7639517509910413	-0.4548507574532332	1.288952684532288
0.648170967748	0.0201759189918	0	0.6425400822875649	0.11567757482175213	0.7992342229405984	0.30551690853178814	-0.2091782574707654	0.45405870091721595	0.9920998887832283	0.43882821304131087	1.1191981503153656	0.37901191353145003	0.07270939316521453	0.7097135941171965	-0.08387044159831761	-0.24955546858517014	0.3365892579528847	0.852719070515692	0.39316932630512724	1.0405568878809301	0.7267698558305541	0.07997724006448938	0.49187276777607253	0.33607446891980475	-0.24224205717095326	0.12609091670701542	1.1403972123164416	0.40036613712241664	0.8206594503518169
-0.25972011933	0.961033301295	0	-0.2639723293034243	0.3951669647725243	1.1839792845228527	-0.5881017780725758	0.06644081361002951	0.8715030006357194	0.0587161638980321	0.7328607203440088	1.4729844182212133	-0.25672906340344354	0.42567995878741893	0.9405323480510769	-0.7008280135576055	0.09511774395941026	0.6026398027565321	0.18556366592426993	0.7658216816373934	1.249099992886574	-0.31124564758333184	0.43089187562100867	0.9641200714021394	-0.6930779985580804	0.10063096511840858	0.6462667872350321	0.06376583399768747	0.7700227740553667	1.25664851204243
-0.923635958922	0.554238541805	0	-0.7593988714988978	0.3729186620071315	0.8949566201034079	-1.1172279826991696	0.035807339300067256	0.615157117479943	-0.41301425136614545	0.7128929043436433	1.1540518766635897	-0.34092646836682	0.4078011091581676	0.4829262664331834	-0.7869604274519604	0.0695970428064999	0.16790778785642313	0.09706953166107109	0.749090594096665	0.7701868030312811	-0.6253882900208696	0.43623388315515826	0.5841881745387477	-1.0102269401702082	0.09894630073915475	0.2974114890690338	-0.25282185185853606	0.7764362864577082	0.8492868455195007
-0.776195174858	0.222948374565	0	-0.5061569342738608	0.004659619243621717	0.8496857764277764	-0.8478166378553028	-0.3307169155570321	0.5581692388938984	-0.16983984613147782	0.340827752187282	1.1202716131672696	-0.17201064692517995	0.022421552282824643	0.5447560555586839	-0.593935764343707	-0.31294932723936514	0.20707222671116288	0.2531530563673319	0.35863925270210034	0.8512173410118774	-0.394286393056162	0.02020160365597969	0.651519057717178	-0.7590961585383086	-0.3151814166354403	0.3493862919072447	-0.032261832770863114	0.35639218277484375	0.9305771713489946
0.556650432246	0.347181853456	0	0.31315743739280427	0.3814571164717342	0.8102157902084849	-0.0372699183318577	0.057135867375892185	0.43789150678474226	0.6824579765392982	0.7077247344499228	1.1524320020585168	0.3123776103387576	0.3818039605697442	0.5991331552167001	-0.1474055204185616	0.05482829681015204	0.1500457754789055	0.8092806691361321	0.710322951764466	0.9930724240104826	0.42981646233620885	0.39314063149276574	0.5118462389293691	0.038665623327741046	0.06734477877025062	0.10767543410469126	0.8482228419810149	0.7205319123386639	0.8773131268058246
-0.240251350586	-0.947116726358	0	-0.1868864334691888	0.0065031316997012124	0.739881862793026	-0.5566359164976652	-0.35892248511400704	0.47929973329518544	0.16959789360442432	0.3602531267750782	0.9823277850343249	-0.002572353129659914	-0.12384933568351728	0.5614367342758196	-0.462300779905427	-0.48928472146024204	0.26567706179222456	0.4389679249237997	0.22991189407199455	0.8310120496936749	-0.26562360360119275	-0.12130195215391178	0.6594076694388245	-0.6783164197125632	-0.4867291455643204	0.3924761449910893	0.1304468632308035	0.23245132823558634	0.9062830351883825
-0.127472064375	0.827388967371	0	-0.3309484318441999	0.47130318644672614	1.1385361842271045	-0.6560096149242354	0.1435209013859557	0.827257672438898	-0.0028481120888346556	0.8054367565808147	1.4266971354605622	-0.45328146122419355	0.5429919301075746	0.9331326383228781	-0.8872585062031341	0.21581539778247688	0.5859998049832879	-0.014307491489192706	0.8768096666467617	1.247531843188412	-0.4531870264068871	0.5429660044102946	0.9330941522343822	-0.8198122597750683	0.21602317448677769	0.6101295496530745	-0.084866740487049	0.8765320385083256	1.2303373495846146
-0.334153269064	-0.504082561694	0	-0.1897603316898153	0.16373484783480438	0.7058191692099738	-0.5367774273592116	-0.18428287974237587	0.4247874296870499	0.15246703125177774	0.5063399052330381	0.9667731907900998	-0.12771222706722984	0.2376921320741984	0.48162513199718066	-0.5483262700148357	-0.11027816501415857	0.16905638841769358	0.2900372942310773	0.5802492729387299	0.7664519844851236	-0.2539044705913273	0.2373685283257906	0.5382783091674509	-0.6294781293926578	-0.11059839582840957	0.2494495501239953	0.11490842539264956	0.5799282869264949	0.8053629972466043
-0.724338332355	0.0205049100021	0	-0.23609220682965695	-0.06160754993369406	1.0831562247254911	-0.5919631459951228	-0.40216163213382117	0.8118770427482438	0.10921331467915	0.27640029755609286	1.335223504006649	-0.2778805506713861	0.026822912750572307	0.9207380002682988	-0.7537357979108077	-0.31345397660443153	0.6201132151545239	0.17193156792840858	0.36452363704686674	1.195693383482321	-0.3436021251831767	0.02767161905030054	0.9446301272446026	-0.7547829352020546	-0.31257877130576184	0.6624175024257825	0.048245937178463	0.3653695450649208	1.2057155664127273
0.0666965454875	-0.853903515193	0	-0.11339327873484221	-0.08262797658171826	0.8752287267990323	-0.46147627722126344	-0.4339816531714536	0.6016724356594796	0.2299227502344999	0.2620863241727708	1.1292719964169669	0.014464014495497068	-0.3245564594716199	0.7833078808206305	-0.4110935685073594	-0.6763334617520099	0.48109527377814837	0.4345394025796325	0.020621552198789934	1.0589934552180766	-0.12313556371497505	-0.3137638795127236	0.8405842744103371	-0.5010117781471423	-0.6651879147467307	0.5609377702171867	0.24892333688743754	0.031037929405438446	1.0990469795761753
-0.184483027963	0.317362909773	0	-0.4541248555571755	0.08860154762993594	1.1063969827451132	-0.7863177057358515	-0.24129010745902485	0.7936997899363837	-0.12728034502208843	0.4265136024265444	1.3960916824725509	-0.307097750258408	0.10791159721118826	0.8243462178831537	-0.765179968734177	-0.22337458298741852	0.4502906280332423	0.15307802666399686	0.4472139554025507	1.1615767664626804	-0.4893441198722094	0.09331287599101822	0.9166733476486811	-0.8683944591088795	-0.23725783423179808	0.5874943835188955	-0.11900663083035262	0.4319311483747653	1.2206802412498052
0.932101370343	-0.136917756562	0	0.6287750279638235	-0.08790211275637393	0.772758400336658	0.2914259149956937	-0.4223768007346204	0.44815673560756747	0.9782406324928935	0.24029811470659235	1.0720693551484723	0.54679540669424	0.047587798326201906	0.555206478935895	0.09757206563872443	-0.28719515351065883	0.18471379264694582	1.0131217020444916	0.37594940650236225	0.8821221065813912	0.6796947039817335	0.043214887742276005	0.4728848116699009	0.3073487624725194	-0.29132984852329813	0.13490928039425018	1.0696511424487503	0.37158212655981315	0.7790064955788146
-0.927215924777	-0.95672698029	0	-0.6469762390807028	-0.5038178573695944	0.8795803707350478	-1.11611703201957	-0.896512905983215	0.6420913657863249	-0.2184804179994427	-0.13020729033550077	1.1007508221650697	-0.40807011859744774	-0.5890708052697459	0.8063070947259267	-0.9339213558156946	-0.9831163415267681	0.5521676288996189	0.06720550748647794	-0.213875842254389	1.0405556357021932	-0.5775013514409373	-0.6060685638869306	0.8471163967973988	-1.0639497623849197	-0.9991201382533994	0.6059275999935057	-0.13534801502248606	-0.23204581063519242	1.0712836214657548
-0.127929326212	-0.057732054863	0	0.08192872118753863	-0.15222706429255323	0.8852515706317309	-0.2945859338644054	-0.5213228291453312	0.6464913103515129	0.44300423226212476	0.20377381633423144	1.1080549835262643	0.30982296481215726	-0.0534722045799493	0.5920625102350354	-0.1423280306037301	-0.4228280927673824	0.32512172752930224	0.7403267670012228	0.3028664370705763	0.8373254239362674	0.13665935266637247	-0.029574129478874275	0.6468614018296377	-0.2604138511673282	-0.397515935663043	0.3991629487541126	0.5173620339843306	0.32523640367935847	0.8771601941150108
-0.549933017547	-0.210324715971	0	-0.3519040057847685	-0.03685863728553918	1.0378705016954162	-0.7180887622812882	-0.37296584648329534	0.7636579166297663	-0.0005508954421058823	0.29705136754848704	1.292971779216895	0.0347016342353591	0.05502883750586217	0.7345051416215675	-0.4027431111049061	-0.2811020818644875	0.42767236471559344	0.4538938295509622	0.38893616859759067	1.0161919249617402	-0.21562263585812275	0.02768393216464263	0.8369322421461447	-0.6026633405013556	-0.3073311728495301	0.5594810919600246	0.15160746598247357	0.36043093199228066	1.0948143481120032
0.290529451984	-0.205881581896	0	0.24794634656168146	-0.18692739301740707	0.8738845834230312	-0.07689311273998443	-0.5148626910495422	0.5730313854267176	0.5773952546348546	0.13732920527511286	1.1533369049318274	0.15480064160066836	-0.2031099442643825	0.7569702437389594	-0.28619004159278494	-0.5317311384596317	0.4060162605259027	0.6008817442222963	0.12204917215014711	1.0721615521027557	0.3331755357150119	-0.1921212214621483	0.6518224535447438	-0.03038142370488647	-0.5202782540460433	0.3255987357700424	0.7047936473435595	0.13271335930065503	0.9513514245292918
0.162751496867	0.671164576	0	0.08230517108708678	-0.009048803628927939	1.25782177322809	-0.23950881972101382	-0.33043683913476296	0.9371788022343431	0.4092628121888751	0.3170932684990673	1.5554210458238151	0.1017884518401539	0.06971113211884813	0.9868025782348647	-0.3465470053184991	-0.25162920429027014	0.6031893503375114	0.5657852030126443	0.39570196896833004	1.3289488985442817	0.005498315474853803	0.06907783136582421	1.042476675935441	-0.35438626121231626	-0.2522579317507555	0.7108075715598351	0.37185075626108094	0.3950640122604233	1.3476875794215308
0.995935146151	0.770079367259	0	0.791584682997259	0.4881964529440377	0.7126033496590135	0.4015238561028127	0.16924558500239092	0.2793385788872402	1.215463701072251	0.8097719716423356	1.1055165397034306	0.07213803360389079	0.6353281943426747	1.0144686474523017	-0.3933531601428046	0.3155311631225731	0.5757376607491358	0.5742346305737143	0.9579122765785437	1.39697762361778	0.9570274269533684	0.6838280644703045	0.32620730500000533	0.5114457132864295	0.36492191478023345	-0.16475381748496679	1.4523842895859609	1.0053940392078151	0.7600278397678057
-0.256406746174	-0.956545731365	0	-0.24376732542709803	-0.40449397024202516	0.9143885484429497	-0.6036294070975243	-0.8054458737711803	0.6610228439605941	0.10665555782265519	-0.02661870537624307	1.1501559095723075	-0.03436279859291711	-0.36625266552873065	0.7081230634581392	-0.47909576704612344	-0.7675094283913916	0.4157411964300017	0.400748943683673	0.01196411629602014	0.9729445482931062	-0.1840595238478651	-0.3608661102906561	0.7705554565809025	-0.573491130019474	-0.7620443989265682	0.5056416747496975	0.1999840853760444	0.017263910658156183	1.0145018741876817
0.223209199005	-0.0508985835798	0	0.302241882182943	0.20783693868883493	0.9269854034285172	-0.03269057431002853	-0.12675714547224598	0.6071314925263569	0.6415423742552545	0.542970207243777	1.2234318755814293	0.13998669800233823	0.06858284238619497	0.9419613548417878	-0.2924260911355471	-0.2656479453207572	0.5977856385707054	0.5733457547897148	0.40336586044057166	1.2539559968250742	0.3042104357282798	0.06763899630219472	0.8528365929916732	-0.0657065154294745	-0.2665967652876217	0.5230149470723731	0.6778808310918005	0.40241172594592833	1.1563446018117565
-0.525965775903	-0.91939180179	0	-0.4865641717237984	-0.12206882599222894	0.6953090798478645	-0.8651955868943644	-0.49397853512997986	0.42701693799964086	-0.12176498837482781	0.2385858758843805	0.9444524869864205	-0.3209976526024193	-0.10147276411605097	0.560158656259244	-0.7624462263907382	-0.473691918272259	0.2724964968800925	0.10589919699035803	0.25951210553501736	0.8237424850940458	-0.4118137496662783	-0.09827808332380335	0.5929458374431326	-0.8120921968907231	-0.4704268176110573	0.3201479612056912	-0.02523166795795105	0.2626400076299355	0.8453340859902896
-0.356859522055	0.596142625671	0	-0.327903612477559	0.3595723923865137	0.8785919786527562	-0.6612674695985098	0.02480526159467001	0.5574259422888266	0.0004987001694508396	0.704356564560228	1.1754078706397153	-0.2741328503142499	0.4174660763066842	0.669049600579106	-0.7107534587530305	0.08213474461034573	0.31617380682601004	0.15270270183857318	0.7627187185101159	0.9916119812553226	-0.38169307550259574	0.41157732992106505	0.7184903354791662	-0.7466543888001697	0.07661441909831113	0.39238833589373934	-0.02647778905083306	0.7566863015440486	1.0195214334669742
0.928238013776	-0.786679721855	0	0.3273994708499002	0.004582511345335529	0.9279363616422045	-0.001327461261913309	-0.3395988560560182	0.6616173541222883	0.6579384048596688	0.3397752384641563	1.1752316911308727	0.05425595424171032	0.047702387774522736	0.894598323461949	-0.3840849904672505	-0.29885928048099397	0.6136896510709131	0.48116353090893993	0.3853926240957663	1.1506778140000287	0.21582805450810805	0.022568866374953162	0.8269680178048042	-0.16325160413472503	-0.3225016757823069	0.552203156100716	0.5913999047610897	0.35870389065165104	1.080082368236885
0.922062560479	-0.630056117205	0	0.8431489930175063	0.10401698891202138	0.567797195527667	0.47377320214525154	-0.23234387767789721	0.18722231387758895	1.2372916699877896	0.4331419379376892	0.9141482020367754	0.2926896460816018	0.057218927170656006	0.8367960043049902	-0.1696627804130723	-0.2791034118235328	0.4362399527739742	0.787938017249002	0.3859669251007103	1.1825692435432062	0.778481368659983	0.06995607730289517	0.4984638253723716	0.39445231432291655	-0.266213476033168	0.11459790313825269	1.1926242417935369	0.39857708365772354	0.8423734505826728
0.755278823563	-0.902564657566	0	0.49095853241164217	-0.5091479314522765	0.8859696250124329	0.1591585709098013	-0.8537615863640943	0.6037625721827891	0.8261125754073583	-0.1729015405758657	1.1475287367375846	0.4838303832262321	-0.4860894328911084	0.7063165537206116	0.07262726993581886	-0.8332570946002649	0.39883997976366087	0.8948154232086447	-0.14702160528050184	0.985885984049474	0.5391776874263515	-0.4929450449481905	0.6785870033257796	0.18013057903082488	-0.8393672111907892	0.3856028699422735	0.9055459464158986	-0.15492792418646037	0.9471613779818763
0.426951637751	-0.946408573274	0	-0.0019671097768940893	-0.3338997450202048	1.0041069763824928	-0.34485157797129007	-0.7104026848393966	0.7178118431142252	0.3450550497095872	0.02637352392873859	1.26851576679371	-0.1397371386969732	-0.38175608647855996	0.9870822453031379	-0.5722667667260162	-0.7585602325467544	0.6812954463122319	0.29451675438522584	-0.02116512562153637	1.2622893181632406	0.08429065032396436	-0.39812483130843707	0.8755059983998811	-0.2945735563171777	-0.7746116197345192	0.5737549815546028	0.4697469019609127	-0.037882540275555016	1.1506232522265245
-0.157900635436	0.740461676963	0	-0.17101732912836845	0.2142033151626137	1.181903431119422	-0.5066581536887137	-0.11947261325075446	0.8960884957452068	0.1625511180244695	0.5489103809002489	1.4469751787018192	-0.03795727769105616	0.3564915404521603	0.8969936121110128	-0.4766876453747029	0.021035117859302753	0.5698674350296397	0.4045226456707726	0.6929734449688847	1.192482291381379	-0.20499788474628144	0.3756621362625519	0.9695761743872648	-0.5844231213443374	0.041201006994029614	0.6730433174462946	0.17252309476670347	0.7111473662623701	1.2427163550651172
-0.213783704743	0.849128635299	0	-0.16337182370627082	0.3906503933104801	1.071526842790014	-0.4938325090269089	0.0516305870685677	0.7359046835074319	0.168879681311483	0.7405703505946178	1.3811312679267782	-0.18580646607751705	0.47057508022587835	0.9075413887531435	-0.6169834856142934	0.13153147502940893	0.5314776561053607	0.2530949063777538	0.8205430866275796	1.2479315011534802	-0.25406838040845414	0.4720308118737079	0.9430768038591582	-0.6169737180639578	0.13297942626299858	0.5975050512210954	0.11039034031941085	0.8219234156105917	1.2609225380105749
0.426390282224	0.208368561595	0	0.25804992354368766	0.19017121240527626	0.915977235011143	-0.07149140861001181	-0.13926566969632426	0.599928330101901	0.5885621061232031	0.5215588914805978	1.209963960588578	0.1376191713068906	0.27687047824624256	0.7211311259377363	-0.32082873055632327	-0.05464176651453165	0.3522088949030816	0.5911942850947446	0.6103451383406273	1.0554497517428716	0.2104460035850068	0.28579319676757703	0.6789621236828339	-0.17155201959194416	-0.0443983583381866	0.33907587256159866	0.5926214898238221	0.6178497624769748	0.9923307616305393
-0.677241903996	-0.319008432711	0	-0.12307714293226162	-0.29737869747934714	0.7808699606471926	-0.47979694350593544	-0.6422764960710632	0.4964961164314336	0.22450952472447616	0.045425329632553905	1.044752863218718	0.0008477053118739597	-0.09166121067154843	0.525938748528774	-0.4415279075977233	-0.4365560267372027	0.21344713084628064	0.4281641794175964	0.25115441117356446	0.8119798688484559	0.0005478789383229272	-0.09164882826209104	0.5260679446778582	-0.38919418365168457	-0.43655143963626303	0.22774029880574925	0.38110638442241174	0.2511435073174337	0.8014334815729741
-0.177807671442	0.180409728265	0	-0.09215380023189595	0.1698139161432953	0.8627725720305425	-0.42481024082016017	-0.16324932403438863	0.562456108468676	0.23974537463293322	0.501575706373983	1.1420129186755064	-0.022672855471330133	0.15766968064320727	0.7197736977584723	-0.46657264464608417	-0.17599464255813224	0.3678884634275509	0.42400416541375524	0.4900034773678502	1.0368526779277756	0.07155389994699693	0.16525899899928342	0.6672155433238767	-0.29388643272406567	-0.16777592705069835	0.34416177602468784	0.440269427690843	0.4969829899479444	0.9649200404663384
0.992076320419	-0.43258050439	0	0.5913978053995521	-0.31775003415903175	0.9446369434299302	0.25117126071445695	-0.6486702729167779	0.6259025016983472	0.9421908454952878	0.01590157527086017	1.2379892414657774	0.1105260231098508	-0.34777224290300623	1.0446350428681408	-0.32166109470703697	-0.6793620684640979	0.7107880342537801	0.549875489794504	-0.013619400473314544	1.3459349903007114	0.19637925493574662	-0.3599946155693249	1.002924480447534	-0.16920279636590185	-0.6897390078805612	0.6875944302609149	0.569280055449187	-0.027320805395757743	1.2921101381929023
0.007125781663	0.866895815257	0	0.23077431628842535	0.313854494503284	0.937786660767773	-0.11900952171978214	-0.030628324058586457	0.52048196319249	0.5967206856129107	0.6722098691517194	1.3245536611835627	0.3662498526674318	0.6292118151210663	0.4675783680932612	-0.0768944331982505	0.2795920274956377	-0.03587162066579415	0.8447070387163669	0.9917582637945531	0.9237268884829501	0.327609204320294	0.6227159582668972	0.4998656670317962	-0.05823762559341708	0.27510960763044673	0.04630842719218696	0.7352919383317523	0.9836757936931501	0.9190013896537026
-0.309158412476	0.257209574545	0	-0.16217296226750175	-0.07490143529687053	0.8741372586948075	-0.5071080881325342	-0.41095129860909585	0.6043414004047329	0.17535453955910313	0.2592852530107927	1.1249134366022988	0.06630520691766316	0.041565395443019994	0.5615152092586628	-0.3500036598568715	-0.29559574268563715	0.2549571328215103	0.479244462871196	0.37700457025251183	0.8414764196606728	-0.17851262460180267	0.06636652931352133	0.6619305974526718	-0.5579880443812959	-0.2703245623252638	0.38081272171028685	0.19377100412830084	0.4011890147587402	0.921877880909299
-0.752209671151	-0.578846980227	0	-0.4180424927695858	-0.15881319142766925	0.7342227919602238	-0.8148609738980412	-0.5061257941239998	0.46635795422332055	-0.04338539661189525	0.1843773034040683	0.9830130975452551	-0.26324716593631	-0.2962968300264435	0.5709490097761526	-0.7654127594651813	-0.6447103828969043	0.2726554613490419	0.20451138101707445	0.04806079750812882	0.8434210587644866	-0.2436571246073518	-0.29462752647172513	0.5640403017655912	-0.6700581866774415	-0.6424347220459578	0.2812754904075237	0.1568050769181125	0.04907882909273388	0.8257445351221885
0.532263077388	0.26053945003	0	0.11429377550296697	0.07256948591778838	0.9316909512021078	-0.20411702584433788	-0.24672913252986176	0.6270811355124358	0.4353881247898166	0.3963922062372456	1.2144645757481123	0.0967589491575137	0.003190619759948889	0.7757703702959418	-0.3491151656897547	-0.31609200357565137	0.4171761274814182	0.548320044860968	0.3269972202238943	1.098342253644837	0.1903427076974002	0.004952028830747525	0.7246525649897544	-0.17842766592317869	-0.3142572252222474	0.39316231634968557	0.5639425039433978	0.32875796598957746	1.0293395793212312
0.506861359684	-0.608613999529	0	0.47768770839774966	-0.31832699030256495	0.864799525289572	0.14426988032939891	-0.6577580743469212	0.5738841043154249	0.8152947850242389	0.015794477538049245	1.134206255515737	0.1003376857785305	-0.24335989683955428	0.8001845258728716	-0.3288969033692384	-0.583528051438409	0.48945268589990754	0.5277795735507813	0.09152812996525962	1.0820578033050947	0.20714080744962776	-0.25258323813746625	0.7490940794563838	-0.1537294536444892	-0.5921899300948608	0.45456311498299756	0.5724334289286745	0.08171584124567767	1.0200739202706388
0.914675373698	-0.646204386302	0	0.7273019338205878	-0.27595443062564307	0.7906385570882118	0.38777315208025764	-0.6269953531709299	0.4936206842597015	1.0730537773164908	0.06639317680090036	1.0648828334693692	0.24514618069628494	-0.24926811389188927	0.8842005848184319	-0.17671833946399793	-0.5994087122058824	0.5783764969023066	0.6596607145266102	0.09211939173340117	1.1633846165523634	0.37503487690995263	-0.2535665688194533	0.8205265750503925	0.01219393197435406	-0.6036439753779551	0.5251608006251713	0.7411119318997219	0.0877521408392948	1.0922817529278641
0.167362352083	-0.407914781867	0	0.10474454623989155	-0.4535941091398022	1.0516908984924682	-0.24193397279951656	-0.8002728986729033	0.7638149600059784	0.44623114449810736	-0.11210778153878312	1.319227343612164	-0.10081304671185021	-0.3748601469046467	0.9831747542099709	-0.5490525076369337	-0.7235526155987	0.6699657609234114	0.32966355429443506	-0.031251810935007875	1.2696485049740356	-0.11162702987883415	-0.37608783344518015	0.9880493199447761	-0.49770185911135933	-0.7239123405464182	0.6943422979326818	0.2646783720478497	-0.033392937172769616	1.2595687555240067
0.268846050523	-0.41777916921	0	0.327613266230988	0.1636867573395078	0.7388020010773431	-0.0068330411171043	-0.179615089418449	0.4489172271302085	0.6618020429621729	0.5001586298377101	1.0082522046661255	0.28253096129561084	0.10515114739937585	0.614667604864805	-0.17060601733330716	-0.23749533687761074	0.2870021281427662	0.7266073946357549	0.4409361778510529	0.9112634831987725	0.3418270561737249	0.10735193464613493	0.5844776275893581	-0.03611586703141932	-0.23517553114351217	0.28120839652133434	0.7183635588129232	0.44302224563604775	0.8636121877319972
-0.137573286371	0.364445096412	0	0.2711925540474456	0.133050499916912	0.89127848477931	-0.06779842401558099	-0.2059400114661949	0.5711887561895119	0.6124794066234619	0.474337818969853	1.1876110803017093	0.3494363043181683	0.21761640298087181	0.5563656126380634	-0.09183443329421268	-0.12129329101239499	0.18257641697202515	0.8007445564905566	0.5588439723510727	0.8923847536154578	0.3703480251749963	0.2177856468198963	0.5443864054079958	-0.008591345197889077	-0.12112916911576893	0.1996589124056099	0.7546369454037533	0.5589989679342756	0.860754384786452
-0.461862498892	0.455751764896	0	-0.44135045735715983	-0.1270822012297081	1.2857937987695807	-0.7800942296105162	-0.4579248786051736	1.0045963605332688	-0.10873113643274701	0.20454033416721187	1.5469598613245377	-0.5834407407492107	0.15416827867724878	1.0042066190962369	-1.0373531275787446	-0.17677775321695927	0.7052118450925754	-0.14619031222484177	0.48587164979682224	1.2779772107899536	-0.5521225419253525	0.15305093656034002	0.9927430044332303	-0.9387124038571071	-0.1778068578047112	0.7074111473316352	-0.18019628986413677	0.48464155928767505	1.2569899411837273
-0.306244654444	-0.735687805559	0	0.005720677621607544	-0.48732424730602264	0.8262703887855015	-0.3409712592629391	-0.8346048077130038	0.5209057994441797	0.35058782504672303	-0.14246648465743808	1.109389616523616	0.13966494500497598	-0.395198349560592	0.6317656975659756	-0.2855159354637227	-0.742222123101943	0.29189325967063723	0.5632235183231273	-0.050597866856403696	0.9411748982372766	0.05661263118416794	-0.3988629770790749	0.6745364120358073	-0.3125933066748726	-0.7457738769804585	0.3618824453261171	0.42483355810166373	-0.05439695863693744	0.9629674889601608
0.226257433846	-0.668483942282	0	0.17480088584391787	-0.08195481953231132	0.7346900391798702	-0.16318872825320618	-0.41781669022041823	0.395972472922065	0.5190407234264325	0.2543184508504573	1.049369313045678	0.02252834478857884	-0.1345422589928892	0.5987234745035633	-0.43352063625257875	-0.47067059216941753	0.20908490539590602	0.4910487676827357	0.20206660211772215	0.9465479315731825	0.22196809867418454	-0.11155905105767593	0.4718198832363963	-0.1624049537892294	-0.4463339756248378	0.10757551293500976	0.6176779471189766	0.2235959314357724	0.8051512189308023
-0.138845107307	-0.203205176241	0	-0.3421836211194298	-0.005585170596784587	0.7732239743711238	-0.6806386399462044	-0.34802093858224187	0.47755456565900967	-0.0011709607884161023	0.3331111681583499	1.0470143841187043	-0.472561636050058	0.16819735879223793	0.6180340410313384	-0.8873944506649429	-0.1738602104811058	0.29787591545788694	-0.05086006948805905	0.5065737848357084	0.9078599817821987	-0.36319484381048917	0.16360580051626122	0.5636330546387265	-0.729033729766632	-0.17836700376794112	0.2555570020248	0.007345716869424974	0.5018594450525685	0.846747596185754
0.601493180708	0.873938317289	0	0.724790007040353	0.4740168536783507	0.7301427165191449	0.36650982742349925	0.15188511319343637	0.3364766150506204	1.1059416636069572	0.8015423694145577	1.0910349814154296	0.6294388188481914	0.9068437307726899	0.28574763624575844	0.15522710068124543	0.5834577524153015	-0.20925329916625768	1.1517801154888871	1.2352628783811386	0.7183696157985642	0.6427647007130232	0.9077185907452235	0.27520649820819	0.24127524883283816	0.5848440798598077	-0.15865330217205323	1.078550070993094	1.2356674866006772	0.6658905433870799
-0.847662305208	0.421539674804	0	-0.22707629456723222	-0.025697096641354715	0.9602251896252569	-0.5716595452161153	-0.35929666713173025	0.6805101370027166	0.1092796890146901	0.3063396688811077	1.2204077400140625	-0.024836089197889342	0.125368373562363	0.574552833271681	-0.4866700684370656	-0.20776956993743603	0.2598526951629235	0.4215761753733609	0.4569601200890103	0.8608405715180296	-0.11235229737553672	0.12506847343621777	0.6110172492152562	-0.5040935959796163	-0.20808188628710983	0.3229079550682259	0.2647898752484894	0.4566453908546858	0.8778186374351682
0.361647130219	0.555590010068	0	-0.0765887541871869	0.2452858353095097	1.1611457204934574	-0.41328668515933126	-0.08335065764957879	0.8155183346736377	0.2715603431600267	0.5793600940426148	1.4800620034380374	-0.011492903823397732	0.47462942797246277	0.8251455425782873	-0.4496573291141169	0.1443778242111198	0.42771291052554916	0.45965268360494693	0.8105980147664726	1.1750123218793136	0.007184066060209481	0.4732744115847894	0.8136863240524829	-0.37591186718249076	0.1434132293650187	0.4484595312259455	0.41137629023865674	0.8087085800063535	1.1441747338755475
0.0898262817593	0.107833551441	0	0.2502119036115219	0.27066711223770806	0.7721093752713161	-0.08509338416396031	-0.05557121958017994	0.42650342430208177	0.5971067183176307	0.602271718147869	1.091199154744958	0.09027746064117119	0.18614160814338832	0.7276140467249254	-0.3250829637842766	-0.1400567655835344	0.3538140648498013	0.5220187683894488	0.5181498217901114	1.0649098734533755	0.18243834019080588	0.18386449919371997	0.6715524122950187	-0.17725804322469996	-0.14247052389632528	0.31980722059239686	0.5551379990387026	0.5156237213623988	0.9940668089141966
-0.661533994183	-0.58507220202	0	-0.3361734733961405	-0.1835535397294231	0.8580514108692623	-0.6960418344866248	-0.5253841808632692	0.5835738614592831	0.011605017455022116	0.1543898284089615	1.1133214951951624	0.01964693540979221	-0.23915632480041613	0.6635691224969199	-0.4232867861135796	-0.581503441778219	0.34864163308156587	0.448712978704422	0.09931276380270067	0.9512667459982306	-0.11119169771641257	-0.24921860736154341	0.7212083990698036	-0.4992701645578842	-0.5911132296073317	0.43226552324149575	0.263976591353471	0.08879657797610396	0.9887294312217738
-0.543501019035	0.0506070574456	0	-0.43813762926687655	0.05233085573483541	1.0537468966747945	-0.7921574121395561	-0.2977510354744812	0.7557834373443366	-0.08782397058430584	0.40484225966882514	1.328940948613258	-0.34821123695872935	0.24716014829632832	0.811341033508887	-0.7579344315103789	-0.10153359676257429	0.4835609417640028	0.06368230389166932	0.598404048111527	1.1104269003453109	-0.4967801027598951	0.26055219543977065	0.8754149691032165	-0.8703104261670749	-0.08780803994964125	0.5670368981823297	-0.12596400335856878	0.6113947019406727	1.1594741187079274
0.637965164975	-0.286051766576	0	0.25408236892169456	-0.1726255987260745	1.1578084672335778	-0.07764499404000044	-0.5047482510261733	0.8356882566463834	0.5925326283916379	0.15631518417025825	1.4570000584044613	0.12561157656937835	-0.3370402394131995	1.1128423253108133	-0.3198132823120878	-0.6714621974083409	0.7328493272313711	0.5838198920428275	-0.005905399284075004	1.4520851498534937	0.1426062012779722	-0.33487970360832414	1.1019955945483164	-0.2190772833772218	-0.6674382571890983	0.767995960311277	0.5149860639573012	-0.005412233549018076	1.4083520907871525
0.763743976107	0.47175653708	0	0.39548377399952583	0.19491796114822968	1.1418160099549728	0.07925562569466979	-0.12084455873722921	0.8506445961726763	0.715376735216384	0.5117481170603935	1.41239322851077	0.030744868839481247	0.20978730357141037	1.0551225212906559	-0.4005063547136781	-0.10872722098579872	0.7451725263420182	0.4602007062890258	0.529502319707398	1.3365437880882962	0.22673950534128806	0.18845944553192076	0.9637851986764023	-0.12768549888367375	-0.1290165661054018	0.6659667797255375	0.5857152229546927	0.5070049545475553	1.2381755507564955
0.432894286412	-0.329655741391	0	-0.061178086501297094	0.16201226396445084	0.9531032450360399	-0.4028147527455469	-0.18582946985795185	0.6747158436008485	0.2767605782344477	0.5025517298148328	1.2118472150695236	-0.2415711824122156	0.09861140497836238	0.8512966027052739	-0.7408376751961159	-0.24985696269381755	0.5402729118228594	0.23337805661429908	0.43983559046727055	1.132352181114629	-0.0803689798304998	0.10595948813706037	0.7821846633541594	-0.46758188971316744	-0.24229486845005746	0.49326356097166596	0.2963143544832328	0.44693102536315193	1.0493488013624985
-0.763045015893	0.925580962213	0	-0.4293392244166578	0.34479323833986014	1.1932079944906742	-0.7770608301803595	0.007221799153758181	0.8956658475563042	-0.09020790268521502	0.689747403920791	1.4677688752986011	-0.10954751700491364	0.25863780963277877	0.9877991480321474	-0.560293998105392	-0.07917147967485166	0.6464895916212513	0.33975405313048795	0.6038623267799755	1.2973912367580367	-0.4692022778708292	0.28584036292400417	1.1264640333484819	-0.8453238112840824	-0.05127920417898124	0.8234684655372763	-0.1064431010652636	0.6303725074404197	1.4059567459073958
0.709221271248	-0.182264018455	0	0.7418560498091029	-0.2788689119377218	1.009622358399627	0.37787520897086174	-0.6078702209544952	0.6337350068475208	1.1287998846093603	0.04939487656970906	1.3521876775196262	0.4416220380849405	-0.34828945217250457	1.0779250326534817	-0.016711013525129242	-0.6774108788532347	0.6572900208955704	0.9326114574007869	-0.01995632962665296	1.4455422592540885	0.6522950133744407	-0.34444838309265335	0.9313707092545735	0.2488917334022298	-0.673595835635694	0.5303426276655095	1.088385559899836	-0.016220497106737616	1.2885844054371953
-0.954434848663	-0.148762336066	0	-0.4314412928587363	-0.1731817674805836	0.8169618842195006	-0.8111114862207398	-0.5192714500014423	0.539595115501291	-0.06867221860383708	0.1710782277646096	1.0742412588486236	-0.24494461009529417	-0.05688195028744865	0.5805722973145087	-0.7440633708451716	-0.4029226949627559	0.27955183955164564	0.2191997416763776	0.2873296143404871	0.8561060374919025	-0.1799866891131046	-0.05806497217368335	0.5580613287759023	-0.5934532075902668	-0.40407393861073837	0.27029125523262676	0.21138875857050968	0.28611976312152926	0.8243253724874173
0.726436380472	0.798434230064	0	0.5196533050092773	0.16028898460001154	1.172012600839467	0.1980945473551776	-0.15990024307773684	0.8434083116391229	0.8460531687254017	0.4831229126956128	1.4786696165958368	0.4187520403438992	0.2998594136028885	0.8590371414768582	-0.024702983298455855	-0.018905909566293455	0.4868758334697699	0.8633027588721967	0.6212921456115696	1.1962919212748802	0.5338906314707111	0.31195476020236007	0.78788913565399	0.18047922312090559	-0.005413521719800658	0.4522219366599491	0.8920955347484754	0.6321963599020138	1.0986535455994857
-0.31505275327	0.0031229848941	0	-0.17568306664495742	0.025326588230639446	0.8543301332861759	-0.5186254912444611	-0.3164253067648648	0.5437049620177622	0.166063874323822	0.3682640589057032	1.142087737513961	-0.1880057451955522	-0.08693670756276144	0.7291009265600021	-0.6122732505783635	-0.4285702733644436	0.38809692960899606	0.23897824681094712	0.2558487793549164	1.0387453717941764	-0.22745494972763997	-0.08741359800676222	0.7487543162297469	-0.6042515482607965	-0.42902603967785136	0.4288061524454336	0.14840841285080253	0.2553772664617488	1.043311145817347
-0.336420319481	0.390315028199	0	-0.07010024662878134	0.12187133043625482	0.9922136441417139	-0.4210013392199643	-0.21887355227241267	0.7061646957438279	0.2733771109562091	0.46713422656170517	1.256561717909879	0.0844025124203594	0.016111560782527047	0.8418402204909368	-0.35111028515510984	-0.32504783648614577	0.5327005164236089	0.5091010707852791	0.3618240609336664	1.1250110207600619	0.07893434076401593	0.016883193674422994	0.8437777627158034	-0.2965626979942923	-0.32296925646772967	0.5466387445331191	0.44657517104399225	0.36132025912913107	1.1179635392589715
0.824334627034	0.969088207778	0	0.8091939193052923	0.39920785808891773	0.9260479498911959	0.4371460229099346	0.0738479367993719	0.5038608311868297	1.2096446735613196	0.7346486122464349	1.3114389006161515	0.7240121703943323	0.38725053727697595	0.7860917772167944	0.24994336933461736	0.061574438404421894	0.28778659366332526	1.2506456471302674	0.7223931319700375	1.220519539998765	0.8470523411665147	0.3858158412531556	0.6907235529265257	0.4424760020344688	0.060690231946118244	0.24219515379070078	1.289360669389123	0.7214916822419629	1.0936539519837971
0.487558149628	-0.38951529213	0	0.3663211895411013	-0.25070170156652305	1.0101450232985738	0.03719995314522255	-0.5782340622852249	0.6942641865031592	0.7015603437793757	0.07677677438341614	1.3030084582425334	0.29849066501246874	-0.31591323085088857	0.8962203170426933	-0.1253416708399172	-0.6434596958155143	0.5397945108034391	0.7287957261601468	0.011660522737801417	1.218677388820261	0.24151821891188482	-0.31734589970498334	0.9290000729700705	-0.11595940072789772	-0.6448421900337706	0.6072234000050843	0.6056901552993567	0.010183848219776949	1.2251180641441142
0.760986580176	0.985239258089	0	0.8163828720506765	0.313676904125018	0.9551492294782847	0.44253629717618276	-0.0038261314036387786	0.5454316568206272	1.2183739730554224	0.632219120118851	1.3292417934377088	0.7601502025622139	0.6422267057285241	0.5958261830513648	0.2586866781630798	0.3226290984732654	0.07179198876613546	1.3215577253259603	0.9624108541055146	1.0445358225752268	0.9061056428174743	0.6540834925925597	0.4761176806573906	0.4838940432062046	0.33607971453596597	0.014096014231396618	1.3773051889416934	0.9732822380717926	0.8837222226498831
-0.306947672512	0.897424704898	0	-0.37791999819366395	0.4661310688688224	1.0989631174249017	-0.7016853007809138	0.13866575936749292	0.7866846923122139	-0.0513111908258341	0.8007120953311406	1.387963522219536	-0.25962678081244883	0.5628008798780744	0.8323619317967182	-0.665870968457902	0.23481004123047605	0.48043580431324745	0.16397806403482307	0.8980519626849501	1.1501636313865033	-0.32475507986595714	0.5682865458431178	0.8658824298419652	-0.6847950315053807	0.24071612616423965	0.5381031872826132	0.04182555428976632	0.9031598103587748	1.1669669444393633
0.0230928109014	0.929270884545	0	-0.355181155529683	0.36819666549002844	1.259079642144205	-0.6844330208115826	0.038919628354817846	0.9558577538037271	-0.02244559787509312	0.7009070641811306	1.5397580979563634	-0.42750117199783455	0.41775029195054997	1.0711892338954794	-0.8368785699808722	0.0877016222762355	0.7487349791604658	-0.012123681022429441	0.7513269381698796	1.36445429166605	-0.4053474364717169	0.41544558936145254	1.0609834936286169	-0.7627244197783962	0.08607748133163608	0.7549103313637011	-0.04677432375432559	0.7483034964668384	1.3433994201352364
0.991711980198	0.625884191658	0	0.9734123144878774	0.1171155381169634	0.851686145712001	0.5436245768336373	-0.20382404280400832	0.36540335849787275	1.4518750428070784	0.44462601743553387	1.284151779194946	0.7540262621832087	0.17636482399722006	0.7535517549579425	0.17538959530065834	-0.14452233138757317	0.10689364463651822	1.441119434222498	0.5048459260350682	1.2783690972262418	1.1474408048971658	0.1867852334189238	0.4152277246475535	0.6529311388040379	-0.13439857037140035	-0.16403123914398732	1.727419940806258	0.5144053673778584	0.9077485510321537
0.366874098379	-0.691971061414	0	0.5569793065914219	0.056569613811936426	0.7024816953160157	0.22052739027823004	-0.28106149178463785	0.3936358138352301	0.9008676691717533	0.39018240619314865	0.9878233593899657	0.7186170322452688	-0.06168961534398267	0.5281958005090487	0.2888502343100061	-0.3992925922238118	0.1640389373096655	1.1628319122706758	0.2718970535475072	0.8539191887087557	0.6465249628728387	-0.05901517977396491	0.570921817140559	0.27692302509578337	-0.3965565786795594	0.24309093760170192	1.0291576112794012	0.27445873541382604	0.8696566886309212
-0.796999561252	-0.480160220414	0	-0.25523800504438243	-0.30804107454806345	0.9928681968778235	-0.6577435378860373	-0.6699367428242877	0.7278855262331132	0.12656885639436402	0.04865508840823472	1.2385763516020314	0.028833920973247888	-0.1796161319995421	0.731205814763936	-0.44352527464191305	-0.5408713296886605	0.4375070968463167	0.47678670384314303	0.1764933484933515	1.0004038489648148	-0.08852200585577974	-0.17098716175353224	0.7688028398443012	-0.5203226982943643	-0.5318907174519232	0.4888130306187705	0.3218473336292932	0.1847722880510855	1.0273457916171334
-0.990165433534	0.190941700847	0	-0.7700271214195669	-0.2232202750905546	1.0581049408480876	-1.156092776008162	-0.566155745546988	0.7714482913488461	-0.4030005399161003	0.12089659479631176	1.323666694673737	-0.5740866302146502	-0.1445585408395823	0.783896670091271	-1.0610055523799407	-0.4884543361116178	0.45878091629743817	-0.11130977518983992	0.20054639598899607	1.079934396622622	-0.7436220284956334	-0.1585822117818178	0.8486936305435235	-1.1666146758440483	-0.5017282214291238	0.5503764686694014	-0.3431966534684751	0.1857712266674872	1.1240794389568878
0.408919810966	0.871076090358	0	0.2487561214629019	0.1730973100354055	1.1949875446527998	-0.10004689156025855	-0.14380892536319595	0.8101031845805807	0.6176874621431142	0.49517413549552064	1.5498953525070964	0.025681830731968464	0.534394836556864	0.9153012657179195	-0.4054409584466364	0.2184004249444745	0.49647571485859265	0.49227324175704607	0.8558244728499077	1.2849118503083776	0.21718767412873446	0.5412416305464226	0.7786318740917697	-0.1506711883540946	0.2252766906917478	0.39393773225761214	0.6074643376754087	0.862386680023811	1.1296632753067133
0.0342398003759	0.393693205406	0	0.5441540368297224	0.4974439418912684	0.5688568982426089	0.20208537229546888	0.1573319331900729	0.2386251040976484	0.8836364426859683	0.8416428184497734	0.8760917994342888	0.6140025509630703	0.3698794316992461	0.4260863935278699	0.16930859343730156	0.031282094014566685	0.049149638013295104	1.0509234686137496	0.7124796189440789	0.7711811961441092	0.5030075160194136	0.35325287883917655	0.4906101879917565	0.13398349176764113	0.016630170604114335	0.15359541597341778	0.8684182936766958	0.6940232158829654	0.802739534855836
0.294711942942	-0.590159750048	0	0.1219726126423449	-0.45887666949964767	0.9874151421862264	-0.21797893989163056	-0.7995429843681123	0.6800515391812033	0.46191596588967376	-0.11934291256103258	1.2724944287197875	0.053355279774661354	-0.44798298689832866	0.8997701613563138	-0.3876443821172106	-0.7912554856717933	0.5418607437970157	0.49357423775543585	-0.10588393920355704	1.224438702563799	-0.0300909204820847	-0.4567562523534626	0.9456968668205294	-0.4132785016705105	-0.7992429277043823	0.6193201324964619	0.35191655301603547	-0.11538079255645814	1.2461654145081074
0.28860018556	0.96344242265	0	0.19022167510306692	0.5048253871722383	0.9121002924300219	-0.15073297560962465	0.1800309978091601	0.5507489422535595	0.5463543469792885	0.8363951321358114	1.2451326331693806	-0.2702912069845836	0.5768284917468586	0.9717909849256247	-0.6892150736469802	0.2512233670695427	0.6038550051542501	0.16876819095505866	0.9093585054223291	1.3019807322690877	0.07644060159833507	0.5553990948470703	0.7638535403590179	-0.3037273955391553	0.23203770183086	0.38897644454049146	0.47729442430483765	0.8896307934608824	1.1017584721785727
-0.77763008674	0.377086486398	0	-0.7446197632358006	0.2193879050325636	1.0457684709661068	-1.1189717934488712	-0.1215474596181634	0.7762820683761431	-0.3870956234113562	0.5570087296733957	1.2963143664457115	-0.5730324691454198	0.2975997180423482	0.7695859403765429	-1.0554706133501968	-0.04370761712113358	0.46875516362018094	-0.11676569775247067	0.6356274354629042	1.0441676429586715	-0.6530017657161415	0.29235613517218173	0.7987916083076219	-1.0635730986947696	-0.04852796285375134	0.5199023208095617	-0.2638611948829618	0.6299294596605385	1.057165731568475
0.228610234985	-0.248290552417	0	0.12864502890686785	0.031944442137939635	0.8030002993516139	-0.20107604557998357	-0.30851172137645444	0.5251159575443661	0.4593819078159945	0.36498850362306723	1.0611333865234642	0.01794410971090309	-0.0003322522186106432	0.6429587686254211	-0.40881707530727407	-0.34074569306574376	0.33438150460684235	0.4428079518813402	0.3326842425217605	0.9226592246730322	0.2234438104477958	-0.008030913761065005	0.5396666673843686	-0.14300896936557173	-0.34834018781503495	0.23872739234716886	0.5950022100772853	0.32489489068257554	0.8157438852496247
0.586695507706	-0.97902828283	0	0.5577566072594354	-0.6471487541111663	0.8859659278953641	0.2143705355392397	-0.9960286705048412	0.5916294919042063	0.9048082802907518	-0.30319841030416256	1.15804030657401	0.40124492785381255	-0.5120073968784692	0.7792325351615607	-0.036648802603622424	-0.8598325767436331	0.4545726274444234	0.8366097289733196	-0.16916118064134802	1.0733469759555887	0.4845575645428738	-0.5187128240754554	0.7381513350772562	0.11422644969744897	-0.8660487554570664	0.43174926608865966	0.8586428477166754	-0.17637105821091112	1.019643423648365
0.784823244246	0.634727906025	0	0.5637135609456616	0.0647080466703349	1.0957953682726478	0.22119129896461784	-0.251819964843642	0.7271788075482724	0.9238365318722072	0.38438336447747534	1.436132721953953	0.38079054796775974	0.24600154764013246	0.920374385632461	-0.05497034347579945	-0.0718972821697263	0.49761168444937837	0.8445369042977725	0.5672678171066852	1.2968747341473135	0.42080247769254975	0.24973958466699112	0.8912944261239418	0.046156260245272314	-0.0675148450726504	0.5098635130782728	0.8151162257386766	0.570173139283508	1.2395966898614956
-0.0385903370626	-0.783721690238	0	0.12522052453292165	-0.09598280448961372	0.8211872409141301	-0.23949777454909402	-0.48507328355514145	0.5708626864936813	0.4780697586504882	0.2732363894915856	1.0543478215082798	0.10586919174106021	-0.15744011207944494	0.7528117425349624	-0.33060995762691536	-0.5465460058323158	0.488215757563371	0.5191095104245379	0.21179631342061245	0.9967835446549004	0.09709499401558322	-0.1573533491134216	0.7559294170835398	-0.29359278221487806	-0.5464549256969118	0.5014442961395221	0.4725614997550145	0.21187865203488815	0.9921713845130761
-0.558341457367	0.293851439671	0	-0.12552824323149828	0.3036720985467504	0.8661591567016937	-0.4663823594834784	-0.022741897201854846	0.6024174148133167	0.20612295566542413	0.62911754197978	1.1117033678266726	-0.2631530815837442	0.23240135821756586	0.7681186057755063	-0.7533348993800358	-0.09477824544732089	0.48267009008989825	0.19847131450995498	0.5586372324283426	1.029347300762251	-0.24391962561066316	0.23116427522913668	0.7618602022628639	-0.6347273679887838	-0.09553227113986615	0.4937419465994977	0.13026319873078096	0.5568814616986344	1.010733587660388
0.816225770391	0.00937371163478	0	0.6416487685506848	-0.08170275638464593	1.048746301866077	0.3151887251539395	-0.4067110032707874	0.7287763609303872	0.9758370507751767	0.2402898865443656	1.3461017690092456	0.38809474550227063	-0.018492650242807742	0.9328298818853066	-0.05739105481778882	-0.3465343650315562	0.5763756990382863	0.8305825960083824	0.3066295750561111	1.2559025288113284	0.55560944076268	0.004488081287932616	0.8304858618441141	0.1829929166532967	-0.32186613732850067	0.49563065328965067	0.9355875490884653	0.3278893737940525	1.137798611852449
-0.0947428886727	0.168505798231	0	0.06882896924272694	-0.14855172953444343	0.9786501946589656	-0.2660321958287084	-0.4851669653063444	0.7015428057497118	0.404188996756318	0.18606049846374859	1.2357160867212886	0.02542045106279504	-0.021487086058860076	0.7847078408656023	-0.3922820915715354	-0.3566371961247055	0.47545544591429223	0.44535868621535857	0.31175213367952026	1.0657226222810678	0.02250189483629974	-0.021175379963279294	0.7859966693437735	-0.3458936591589976	-0.35541859763936084	0.4938673449719417	0.390615982301478	0.3111849875042303	1.0553091849642844
-0.492233042918	-0.0269370703088	0	-0.027648196997548936	0.13940898538825178	0.6954947058744626	-0.37985284885933157	-0.2033259940988258	0.3998543616159966	0.31709575104604715	0.4812915431660342	0.9699219008727782	0.04113944258945592	0.1490146452841726	0.5427492137662777	-0.40022036131406585	-0.19416226089155467	0.2169522109182463	0.46947208554314845	0.49134108856870384	0.8405771269185662	0.09314675894974805	0.15342552000348358	0.5182543850540804	-0.2869833881632539	-0.1892935040101536	0.20895201254094026	0.4643933491853093	0.4952751156334478	0.8043776548344544
0.551457527708	0.845463591204	0	0.22010365019502362	0.26177155159843224	1.1502019410259892	-0.10962063225307993	-0.06179818999758621	0.8091736805924254	0.5600375188225825	0.5911640428465879	1.465664014922371	0.3333024416774742	0.5382542942343391	0.6998263622516279	-0.11914053441218704	0.2148349316281884	0.2702054499353169	0.8153592085855068	0.8685753266141406	1.0806139573043039	0.3127790886765424	0.5381461013234555	0.7139268558481794	-0.0610521605299855	0.21427257442865358	0.33780664523905735	0.7044369271770063	0.8677626373764106	1.057512371768529
0.123290055269	0.654483570079	0	-0.05602893277175665	0.11553110082411527	1.2161903719728377	-0.3767246562261047	-0.20544147386829648	0.918743636758257	0.26654335505077503	0.43973821079957387	1.4922994664014677	-0.15739642599502948	0.14793171269439778	0.9773146693778682	-0.5835323754126478	-0.17367154974888319	0.6465254993089286	0.2704906989639064	0.47274081860806094	1.277473370383278	-0.23734752217749183	0.15281971297596747	1.015289296201356	-0.6011545746684726	-0.16848030477373185	0.7119201851235465	0.1254694350479954	0.4773609563183232	1.2953829240581585
-0.844133574061	0.712736092627	0	-0.4469727730191973	0.38679979266928954	0.9926204091416317	-0.8061901508536754	0.0586188727979242	0.7173094829054087	-0.10244373020602185	0.7177576091791117	1.2480572506960255	-0.2077274739919876	0.27322811559993715	0.8355235463053405	-0.685971204404483	-0.05520135294016907	0.5274245021835159	0.24506196318107343	0.6044230479802833	1.1172294223324193	-0.3794248569571849	0.278282153311948	0.8947732481690677	-0.7889032900928945	-0.05004271530632402	0.6104470140284142	0.0060413375669947575	0.6093838789556361	1.158073495361603
0.841629130929	-0.663997247431	0	0.3606178336247328	-0.1023646705239852	0.9010929745492188	0.026513001368368504	-0.4443447311463656	0.6091973118063462	0.6974332745375207	0.23352523518849969	1.1717147587277121	0.3226123969146414	-0.26302477486864545	0.8140148862759438	-0.1300871326058274	-0.6049396724207337	0.48664723162197093	0.7705179914510835	0.07277277302847544	1.1092873882794212	0.39133664784176597	-0.2637612806371412	0.7796924494670633	0.025960076370064596	-0.6056546324139119	0.48024062919721683	0.7587191773885227	0.07203568352730007	1.0554129231079985
0.654974723506	0.699132340652	0	0.6247814030999542	0.0930531311495004	1.0316709331107436	0.284309684268046	-0.2234990689151755	0.6838706273326393	0.9818096458812012	0.41416138980164413	1.3510093781714956	0.5532224404234964	0.3660684574610569	0.6652324808140381	0.08005888361329302	0.04891034287753607	0.22758741192606213	1.0722733136364153	0.6873410793344735	1.0406101568596118	0.5620295808153708	0.36560576764856134	0.6593712116367778	0.18047800795271593	0.04887112188419364	0.2877211817861779	0.9680362949627564	0.6863431620933589	0.9947642830410101
0.757317736652	0.0342790396348	0	0.6462565184126794	-0.06301430833519141	0.8315108983389728	0.31577076437035423	-0.3872825667959322	0.5008997533673395	0.9864916942305995	0.2608763852919578	1.1379149311359416	0.5701048565483894	-0.07430589951178376	0.6783364560756854	0.1262546965256806	-0.39779851079614914	0.2977743487305806	1.0287104960947158	0.24858775348690273	1.0178759992211261	0.7295419542428767	-0.06994926540738487	0.57659280639162	0.3560057373616548	-0.3932942255123137	0.22150381449962173	1.1224764448583184	0.25292614447299167	0.8987898864744059
0.216508487771	-0.583833509115	0	-0.08765219589750614	-0.16072903874351288	0.9247078626741161	-0.42323285816167383	-0.5061405001081335	0.6290341565540005	0.249852071527739	0.17761481463320936	1.1990642494874761	-0.16526989927848493	-0.061316729229082295	0.7526884963313368	-0.643849252715906	-0.4072310785328822	0.3960188569201016	0.31982657233509504	0.2776277427408481	1.067534688867011	-0.18516225604937156	-0.062350057804025937	0.7631570606031889	-0.5734859706663712	-0.407974954882519	0.45092598331559597	0.2064448054077843	0.27621837138296906	1.0485179647437812
0.416263098771	-0.189965393184	0	0.42553570779942046	-0.13194113913035	0.8347411232501292	0.09621849628821028	-0.4643491278260517	0.5209358137231647	0.760724473360597	0.19613177830521547	1.1262842560424209	0.274569533548057	-0.07874997333893206	0.6436427178209098	-0.16973112218533773	-0.4108770180093858	0.2922589833130025	0.720581553106913	0.24885091644703813	0.9600712983528688	0.3809427612571423	-0.06970936847822508	0.5815584276643906	0.016608023893964263	-0.4010050840251235	0.2594000820084884	0.7537743814026123	0.25728465310474086	0.8768717085128112
-0.299412065207	-0.639364196941	0	-0.02417585772287339	-0.3020812291055253	0.825016876462747	-0.3803568201816489	-0.6492872883508432	0.5528851428408705	0.3226763766064609	0.040342783487431644	1.0778706868795973	0.31006843931821115	-0.2875384445367833	0.5451362607300635	-0.1309788198689071	-0.6352044826578634	0.2318203010961253	0.7400939806774349	0.055361055517423804	0.8308894118463911	-0.02567096879078043	-0.27067644530646146	0.6813530659272462	-0.41996789491126363	-0.6181493330997162	0.40234179603207254	0.35652025495515055	0.07202633132396659	0.9393998986994376
-0.957661828586	-0.731465772991	0	-0.4124875086470062	-0.24006019979898796	0.6645268846322829	-0.8340494679150471	-0.6172619410390622	0.3931259672261793	-0.01603603393007983	0.12697622600937344	0.9160432603776194	-0.3562031233976355	-0.33541278166939775	0.5906489863351644	-0.9399163888582035	-0.7133940638494057	0.2866942176921522	0.1692130811978362	0.03248719362601475	0.8659832650650017	-0.49894677465971404	-0.3471224036223232	0.6341393969299688	-0.9713546034684273	-0.7239623380512064	0.3593814543816269	-0.06417172652210465	0.019525688458986803	0.8880038222872975
-0.22356393678	0.770359612122	0	-0.4135281170178129	0.38051316329887414	1.0834937657302852	-0.7408006956155667	0.05528831587107616	0.7623550335806905	-0.07978315637673691	0.7096407670102994	1.3808704881198646	-0.4136009766551041	0.5039071924143117	0.8891490851484936	-0.8232916330709952	0.17682481770118386	0.5380988979270676	0.017010628548904515	0.8345014037325913	1.2046019609182532	-0.40824258591877	0.5034137510254194	0.8863959601571284	-0.7679693101143072	0.17680193658362928	0.5595037911473815	-0.03899012692134372	0.8336308948805699	1.1864151296897611
0.129884586538	0.832514068112	0	-0.06475020493305025	0.08843164422607849	1.331110508561582	-0.3965687442023694	-0.24524522128659212	0.9761273766191016	0.27595338767559585	0.4323942229673628	1.6589382158508064	-0.1349087314237965	0.44919330383796413	0.8976594254852446	-0.5879676375764554	0.11508647999705471	0.47110311953313005	0.34226603751313617	0.7942247184141866	1.2774089786024023	-0.09049267066037996	0.4516213048956008	0.8686596040390344	-0.4707507322446455	0.11750389708851602	0.4820123404765097	0.30470863453028757	0.7961626792008005	1.2220206561988876
0.858967688715	-0.826410015761	0	0.5383713188234379	-0.23630357871354804	0.9371270707947279	0.19704056731886976	-0.5854122833495671	0.6414425549753083	0.8874796068395656	0.10502676658680477	1.2095648686585658	0.3428384437848772	-0.1600888991359487	0.8575962130551478	-0.06830454863024216	-0.511348435860622	0.5488434395663112	0.7575736060530069	0.18353127014791887	1.1374629809558314	0.34388787631973894	-0.16026279923059092	0.8570838037939718	-0.018646801723026032	-0.5101851431173177	0.5658059605198846	0.713861442358003	0.18188982879170834	1.1241122678100883
0.176430827457	-0.330943923695	0	0.0649378659762735	-0.04492905772204022	0.7840341005445491	-0.25768271233656226	-0.37251911419164874	0.5035499396067741	0.388937592688029	0.2784276428558191	1.0449135437135004	-0.0945517450203796	-0.07830018565819447	0.7593472894244907	-0.5074782863820309	-0.4058229664835632	0.4527055194217275	0.3163603185132415	0.24497896723429227	1.0388393270837863	-0.02198590772472732	-0.07936765994319242	0.7236508133401172	-0.3779909039874579	-0.40688982510531096	0.43265353071312046	0.33592935460865536	0.24388374074211094	0.9921920617819585
0.0135902445527	-0.0889503950014	0	-0.04660854415704796	-0.19831163952619027	1.0486488671914247	-0.37834040524822776	-0.5312440504651579	0.7472675896869401	0.28742964693779427	0.13917847083480506	1.3274664738672879	0.012187250781400174	-0.26073083899423316	0.8239547973860883	-0.38731534011208857	-0.5906041875743517	0.4838033230911452	0.41700931570196936	0.07398360488239225	1.1342259542409936	-0.038733431156142833	-0.2579088229734235	0.8502044686716177	-0.39159456133352966	-0.5874803506514298	0.530226074412231	0.3186636228512295	0.07676778245708049	1.1449454049387326
-0.0401134547591	-0.796388383676	0	0.1542285543403665	-0.18515578140495287	0.7582772009515301	-0.19717196005036083	-0.5568398593851793	0.5034851450782414	0.4972468431978584	0.17075835546052015	0.9955927727134897	0.10759123737412596	-0.285110906951997	0.7061498434760505	-0.335654241723004	-0.6570059900647363	0.43762848428275825	0.5279357362020712	0.07103288227480734	0.9531758582011411	0.09036808876208162	-0.28454199060593627	0.7123277024493814	-0.3142323421270736	-0.6563939958456919	0.4532597222234795	0.4786766854213285	0.07155496129928852	0.9521776728163236
0.666320167594	-0.0194400764884	0	0.4701172262331506	-0.04363838740941159	0.8371665865158904	0.14161279863253384	-0.3680064668365275	0.5010769906537718	0.8075665946269311	0.28653987441618584	1.1480640924891272	0.15494481581385428	-0.1965873903398097	0.9274819977804579	-0.27955450837532586	-0.5214080086019075	0.5686768274158553	0.5987489570728868	0.13400251487510909	1.2506834910631954	0.3735489433913685	-0.20486225399326566	0.8056858293815224	0.022144843856528384	-0.5295591368095153	0.4679160858846613	0.734011771305523	0.1255194307319225	1.1165466867907867
0.289975112589	-0.0546424945398	0	0.10302883395664073	-0.07546594617060479	0.99440894662151	-0.22538317716203748	-0.4030437378453659	0.6893628965356989	0.4359960906584175	0.2536900882002376	1.276945712048722	-0.04781801143088458	-0.020232759401005534	0.8407682277447405	-0.4483215215555679	-0.34705014328862904	0.5054033795411788	0.3592955846777269	0.30830302748318617	1.146002372367532	0.02132064962703925	-0.020389817781546873	0.802991892371092	-0.3294954431275849	-0.34723523064580325	0.4839481848548973	0.37817387051629575	0.3081170010463531	1.0971603427508358
-0.637963246856	0.0820011699844	0	-0.31779888415104257	0.06650018905503738	1.0973168170770615	-0.6880310302380135	-0.2749969718278765	0.8108815325408245	0.037823933034475975	0.40977218284684247	1.3625839253428587	-0.06565296605534658	0.184759259754316	0.698156512735944	-0.5389550394494719	-0.15698702423511918	0.3652222010665779	0.38857388635156004	0.5282756872737921	1.0013240015532696	-0.20786975743945402	0.18068716701975196	0.7572441681651294	-0.6107014318194294	-0.1609761717227597	0.4529570946426582	0.17829476634105373	0.5241233459845509	1.0382749862940637
0.00727301041977	-0.921242585831	0	0.044976687791636966	-0.4150379022698983	0.8188908957508585	-0.30531620925352176	-0.7809251015383251	0.5222914461858936	0.39527110973992124	-0.05944150523474716	1.0934708086873774	0.027687169634520118	-0.33939285850731443	0.7155912551193948	-0.39932440667960317	-0.7051256180543775	0.399518679413465	0.4510442496104087	0.016037848839691875	1.0030002157642623	0.09854593022883973	-0.33854669295665446	0.6809129012198452	-0.27099717810743945	-0.7042729492024145	0.3805952847090517	0.46845528914860085	0.016873767127068853	0.9575497209359909
-0.680920521878	0.704358512295	0	-0.46062900526346595	0.2880971931891783	0.9680361047490553	-0.796374244346632	-0.043893757142519294	0.6552136793174261	-0.13163751211295208	0.6291707080722634	1.2573228216393049	-0.25440675068491286	0.24054646052552464	0.7163855564024164	-0.7044729354864213	-0.09138479298832153	0.35788674810280363	0.1906694248066279	0.5821782408568077	1.0414902928680099	-0.36140167535561873	0.23635956995063218	0.7665651914447799	-0.7468291001585762	-0.09573472348513853	0.43726659446080524	0.013929509495476257	0.5775221129426383	1.0701927504049558
0.663208051276	-0.712722443686	0	0.2005368339492524	-0.034872884000171044	0.9680703573374344	-0.13483813710551235	-0.3800663713250385	0.6898714854289717	0.5384356574602652	0.3034423317533967	1.2258778561590808	-0.12362540534899417	0.021648856820666577	0.9874536507297833	-0.5436045196071002	-0.3249196879468155	0.700530309036922	0.29164541919663867	0.36135504867975043	1.2494825979574278	0.08228619251890944	-0.0078111490790044496	0.8984104987417942	-0.27362430337401167	-0.3529995941614685	0.6173978044153356	0.4397643308888669	0.33048955423525445	1.1578550660425793
-0.862312093937	-0.863016166119	0	-0.33051136303962353	-0.2947211548740154	0.7879689786904958	-0.7317656490371192	-0.6548665680952431	0.5155095009045687	0.049494336094453396	0.05866342686988589	1.040843972217389	-0.2882644987484105	-0.28080499157282857	0.686969730853684	-0.7736599275126033	-0.640537491007401	0.3970179762100281	0.16137280275685412	0.0722291855294354	0.9533034246128665	-0.30230488109784315	-0.2821415101265569	0.6917462317719201	-0.7261475007147153	-0.6412554714461115	0.4145159124723122	0.09614623285495537	0.07022134359661256	0.9484799589995465
-0.213511950282	0.906082874685	0	-0.006058184630293793	0.5073817510981187	0.8380555667618328	-0.34634612328262604	0.16709381385656477	0.45184527853677436	0.34872585195628425	0.8621657890906665	1.1934218426265553	-0.11862465602961492	0.5822069938651262	0.7571134249951077	-0.5262383668449128	0.24191943878224748	0.3320246079621597	0.3192558029531435	0.9369909134279559	1.138945882493654	-0.09748873169294009	0.5821808695419811	0.7428438252292752	-0.46613179119184156	0.2418933156830904	0.34147260721848616	0.29050470678164875	0.9369647177375005	1.1094069931434245
0.112280832115	-0.468946852054	0	0.3134647960594662	-0.17893763584995515	0.7129547257474455	-0.0248996923987816	-0.5129315551141699	0.42371423714960793	0.6472066743972755	0.1542533832008463	0.9817845048715063	0.27622586177187636	-0.26650493512885715	0.6364979467265655	-0.1373632053719969	-0.6002621864314548	0.3251418102200232	0.6807506061401498	0.06639678645149256	0.9223812180604255	0.17553546304087192	-0.26650281384530183	0.6813513162006503	-0.19137101794540157	-0.6002404401118717	0.3898911032260401	0.534553821203109	0.0664185110646122	0.9514451081489572
-0.540702345752	-0.778253610481	0	0.06362425265240923	-0.4615634371230323	0.8014540678570716	-0.29908106196064693	-0.8202906417932969	0.5440285139657376	0.4139240656880224	-0.11377035458588788	1.0411983042531083	0.17338066283801948	-0.5538569907612112	0.7009055611867763	-0.280714771876747	-0.9130158353450932	0.41173813799687303	0.6034807714568742	-0.20561634584152866	0.966085251988701	0.15105648025712712	-0.5547575539338746	0.7097700701473403	-0.24911690185516241	-0.9138208554364049	0.43515071556856516	0.5381340164435393	-0.20661143684322655	0.9635010509236476
-0.717857579001	0.623726533266	0	-0.18493313843921594	0.08651708178920883	1.2128449813495192	-0.5242035069105148	-0.24940513527798777	0.8933848196216096	0.149577889399078	0.4288528402473811	1.5090491929754086	-0.1836298842208617	0.30821368868661597	0.8896306122227282	-0.6892210453265	-0.029171366881143055	0.5083447124406318	0.3115765793129214	0.6519927177532386	1.2318058450875262	-0.19611965493104255	0.3070356138278341	0.8959444093775647	-0.5852933255225092	-0.028945204477191594	0.5604165584534739	0.1849353336482944	0.6493745370702291	1.2055255362588941
-0.722733070576	0.728123114358	0	-0.35632147381578033	0.2753487670306929	0.9477712481136891	-0.692975054837962	-0.06432585248423855	0.6159522429549703	-0.018597932622044372	0.6225088034595235	1.2545890472181862	-0.33661467978833437	0.31954338732783033	0.7845246528346222	-0.7622005511369034	-0.020022778754170283	0.42054375425851687	0.09741566967456303	0.6666065823420688	1.1140592793791153	-0.20623766364312823	0.32064038506326215	0.7143830058273835	-0.5834830970769185	-0.01896939047790008	0.361862385417917	0.1766481947160963	0.6676520529597322	1.0377890451613867
0.645996148371	-0.726382395826	0	0.5325717347962808	-0.047783051034172894	0.6644550624134082	0.18810159167157092	-0.39783804832467995	0.34201397745887624	0.8906893278670641	0.291368982137102	0.9602111806773116	0.2222828930406721	-0.00343074305433046	0.7124663670207761	-0.20790057440856677	-0.3533410342629784	0.36183878927065843	0.6671824033862037	0.33554752951526773	1.024192688362167	0.5521769558588747	-0.007877593306736538	0.5048052376280665	0.17755266378057613	-0.35776264468239033	0.1582383401172519	0.9470487650291866	0.3310879179058204	0.8177209107661784
0.117449539878	-0.985889464124	0	-0.1422101823493943	0.040639637754223655	0.7304773053849495	-0.489227558075855	-0.3233986781992811	0.45565075817564177	0.2008748440617485	0.39262862353128775	0.9857348067808374	-0.08655626324471437	-0.20843630055701218	0.6862608950854362	-0.530995182653826	-0.5729211620771539	0.3764366730290434	0.35180556929797163	0.14403371549509758	0.9665874408323147	-0.07079137445223352	-0.20777160029751765	0.6789753573272509	-0.4439898340999723	-0.5721248540643971	0.39319669008230584	0.2990057398918344	0.14455659839373414	0.9426713059323633
-0.798157517622	0.976470297445	0	-0.43665267767338156	0.04453290779502299	1.2567453370774382	-0.786146738139727	-0.2965455792710901	0.9559814896224206	-0.09667965532941582	0.3956598379721331	1.5332692246987862	-0.22838081546681313	0.20819424709690434	0.8600573307605789	-0.7020629474801512	-0.13170399428823812	0.5136560761301058	0.23684800613887508	0.5583407187101669	1.173956356229818	-0.6440230560561666	0.24567708786821127	1.0056685379925414	-1.048061825725557	-0.09307718808337076	0.6956419912874182	-0.25770185975530246	0.5947436314540989	1.2905495856799338
0.72407226867	0.116554240879	0	0.7158654214137484	0.023937822276017488	0.6972005923156503	0.36024042873793477	-0.29744790901018	0.32176718284486844	1.0929851841498972	0.3479791774826201	1.0408119125990691	0.48770773137994017	0.17007578701410217	0.5106153061088088	0.0089778748236967	-0.1518617539687377	0.046761261005648376	1.0098791961019544	0.4941925886606983	0.9124933819925355	0.5320069635808166	0.17112114802403866	0.4785744700064784	0.1383408668433447	-0.15047514959935604	0.07894453484426037	0.9519789262072393	0.4953507790750429	0.8393091615346807
0.510680788781	-0.0193093461675	0	0.5183798758891015	-0.04563333379468811	0.7337085116320714	0.17938798415962204	-0.3738719346412777	0.3793636605353326	0.8693534786589042	0.28603336671258184	1.0615466887880114	0.4167443069626363	0.10328860480611347	0.5008243632457641	-0.031784247511612365	-0.22396143853032693	0.10679395752172754	0.8822095919519104	0.4340404959010229	0.8523391829134775	0.45797239396840767	0.10385287836446348	0.4751651720482999	0.08998996867392453	-0.22345724231110126	0.12188231720243259	0.8394717105973641	0.4345146264442625	0.7983698180589677
0.380843998597	0.862478248372	0	0.17193920375597532	0.3026539649719733	1.180641119220866	-0.15322529064252635	-0.022508853736661588	0.8651920263557608	0.5010043935269171	0.6317208295211734	1.4732094424569933	0.049371618355705416	0.34260050582356477	1.0167637436045924	-0.4064186510852891	0.016880107052461717	0.6465742507716977	0.5106560517950495	0.6722015051870746	1.3491096292459877	0.10804020944989282	0.3450357759671363	0.9839277989736978	-0.2564862541659215	0.019525925824216032	0.6514279812136685	0.47520417139580784	0.674444049043366	1.290607998545075
[truncated: 297 more rows]
