# Supplementary material for: Molecular Infectious Disease Epidemiology: Survival Analysis and Algorithms Linking Phylogenies to Transmission Trees
Source: PLoS Comput Biol. 2016 Apr 12;12(4):e1004869. doi: 10.1371/journal.pcbi.1004869 (PMC4829193; doi:10.1371/journal.pcbi.1004869)
Supplement: S3 Data — Used in S3 Text. (CSV) [file pcbi.1004869.s004.csv]

beta.inf	beta.sus	lnlambda	lngamma	hat_beta.inf	hat_beta.sus	hat_lnlambda	hat_lngamma	hat_beta.inf.lower	hat_beta.sus.lower	hat_lnlambda.lower	hat_lngamma.lower	hat_beta.inf.upper	hat_beta.sus.upper	hat_lnlambda.upper	hat_lngamma.upper	tilde_beta.inf	tilde_beta.sus	tilde_lnlambda	tilde_lngamma	tilde_beta.inf.lower	tilde_beta.sus.lower	tilde_lnlambda.lower	tilde_lngamma.lower	tilde_beta.inf.upper	tilde_beta.sus.upper	tilde_lnlambda.upper	tilde_lngamma.upper	phylo_beta.inf	phylo_beta.sus	phylo_lnlambda	phylo_lngamma	phylo_beta.inf.lower	phylo_beta.sus.lower	phylo_lnlambda.lower	phylo_lngamma.lower	phylo_beta.inf.upper	phylo_beta.sus.upper	phylo_lnlambda.upper	phylo_lngamma.upper
0.063386787065	-0.294422794307	0.6931471805599453	-0.6931471805599453	-0.2014266916961216	-0.48076260639438256	1.4542656897213784	-0.6134927212192138	-0.5188099347260273	-0.7961496057931388	0.9148420916103205	-0.7502323840077142	0.11076059867224837	-0.16888047383923585	1.9167238678629062	-0.48465217734262833	-0.16958189334489704	-0.48750965199212953	1.4725268086062162	-0.5828649535912748	-0.5899534248963938	-0.8030669749620133	0.8891659406857498	-0.7270094554371104	0.24066092002847125	-0.1751833447806523	1.9633115350191623	-0.44558485009273213	-0.3094849034857126	-0.486067612884813	1.5560288491192147	-0.5989895278409025	-0.6704397017785289	-0.8014471977858983	1.0193709875439083	-0.7371643619802931	0.040885786345943934	-0.1739280466555219	2.015888853320789	-0.4684812596966969
0.324391777948	-0.906440628086	0.6931471805599453	-0.6931471805599453	-0.021136846944391545	-0.8101068749090085	0.73926325253644	-0.7394883332068675	-0.34014721898546535	-1.1329290970464034	0.12229193746264846	-0.8812766374065367	0.29398647682748863	-0.49275411091930005	1.263014766134374	-0.6058696945402747	-0.0033481547270243278	-0.8115010875559213	0.7311207750197352	-0.7348598248626392	-0.3985893498785451	-1.1347219171801592	0.07000418947914716	-0.8803084978807003	0.386010764799563	-0.49410592924702296	1.286671552439114	-0.5968314513907557	-0.07406384923675395	-0.8068941998733933	0.777744605640381	-0.7443292373680085	-0.4253905933244163	-1.1298556916148363	0.14931897850317344	-0.8869832801589062	0.27220070689858245	-0.4895322665284696	1.3105011476013915	-0.6096412656635454
-0.109295620562	-0.481546153106	0.6931471805599453	-0.6931471805599453	-0.25328076344990197	-0.44527980255575866	0.7340192693810893	-0.6519000946808415	-0.5718516522984012	-0.7648030771697278	0.08409362496053023	-0.79501498390363	0.06511392949807902	-0.12551771664590963	1.282749383679251	-0.5171750158558919	-0.31468001588231814	-0.4458985462723782	0.7747611315048637	-0.6638842728699444	-0.7634301685779533	-0.7660986936062378	0.022326533579419675	-0.8115624275484439	0.13567430887729237	-0.12559436252390968	1.3935799132366642	-0.5241157691930083	-0.2183670395395306	-0.4428513794235305	0.6945366379402437	-0.654209961473516	-0.5777059522639716	-0.7625760510876478	0.005786044290169184	-0.7984697598761993	0.14126542455165794	-0.1229182754369514	1.2722142631138715	-0.5181561422796334
-0.684626855755	0.0551462603352	0.6931471805599453	-0.6931471805599453	-0.8268313071996186	0.009474667325943289	0.9656629425211296	-0.6370194061362562	-1.1695958491161436	-0.308043691992346	0.39351862572524193	-0.7795917329276472	-0.4959245059334598	0.32719852431547264	1.4499511841757091	-0.5027443877187782	-0.9039740110835743	0.010225482519634068	1.038600990526805	-0.6189202149288339	-1.3653498943447309	-0.30711638068888386	0.4306801908344268	-0.7689510049935003	-0.4675152002839936	0.32815383506548906	1.5415816915497533	-0.47617050831191626	-0.785630364020277	0.009305456898501761	0.9368215161589365	-0.6384357773781119	-1.1584696378135821	-0.3082419575070036	0.3450607272672675	-0.7829337139693403	-0.42959677448364975	0.32700268033426666	1.435285035132869	-0.5019683091564023
-0.0254687978619	0.122809851229	0.6931471805599453	-0.6931471805599453	0.06382911510913661	0.2089069958789243	0.5087751240698902	-0.6504240133830523	-0.24583577089826195	-0.10047498376721752	-0.12385766818848744	-0.7865975284870765	0.3736920464775206	0.5192799245663196	1.044539162176249	-0.5222940034984787	0.06830771960382676	0.21072429775345902	0.5590848710736324	-0.6235846099610669	-0.3408873700774387	-0.09868875234763666	-0.12465765355473525	-0.7670193167331424	0.47582221626364685	0.5211651307341753	1.1298787447601442	-0.4868874813304771	0.08221434264127649	0.20849506115684832	0.48826572714744043	-0.651868449949491	-0.2524324293209679	-0.1009002529456054	-0.16419654463366723	-0.789414836900415	0.4158807048440985	0.5188805354512593	1.0395845058054696	-0.5221403026823694
0.510969534517	0.767750308497	0.6931471805599453	-0.6931471805599453	0.7957748522066179	0.5460066990990103	0.5518162223749881	-0.7206523192404374	0.475814725456915	0.23783799326079058	-0.24798741839813285	-0.8525038530543272	1.126748731908266	0.8551067032554294	1.2299291005923754	-0.5965883250960338	0.8321550309793917	0.5511876660902677	0.5332083299337529	-0.7099367286654628	0.4164348022851504	0.242027088690883	-0.36094490970139825	-0.8474484722214021	1.270254285934547	0.8612009741238462	1.2824579059414896	-0.5801290051542156	0.8203152678782893	0.5478948921384443	0.5197843248878666	-0.7196466134731143	0.47040140133042335	0.23944498356115113	-0.3106769671459616	-0.8528135417447129	1.1874160083232914	0.857283134440636	1.2221462346580974	-0.5941262637367364
-0.0108346592494	-0.375883507166	0.6931471805599453	-0.6931471805599453	-0.10113644602710019	-0.3468520447902382	0.662798240650882	-0.7410752224094537	-0.42230052447572913	-0.6611915580126378	0.0074202533449930705	-0.8837397756952773	0.21426083253268013	-0.033503408940349595	1.2161319494986358	-0.6065543801154807	0.1332672312498328	-0.34569386562628907	0.45920305959056196	-0.7337856531550483	-0.2679934644168163	-0.6600845260626007	-0.28499883214753446	-0.8815935259275083	0.5282211450296816	-0.03240656917657776	1.078710595115747	-0.5931298343346101	-0.056072548706997086	-0.3469148913997905	0.6329695151300828	-0.7359988478765012	-0.4009057573482733	-0.6612832179582493	-0.03864577912767923	-0.8798223723441039	0.28283089482913465	-0.03359022182699414	1.1986748535816738	-0.6000563561399186
-0.066215529295	0.618091714721	0.6931471805599453	-0.6931471805599453	0.10159237450567304	0.6933801165580705	0.6283223908398249	-0.6126037509578708	-0.21706127502624026	0.3812969211857655	-0.06823423079985702	-0.7477614528642968	0.4310048189055761	1.010476188979844	1.2175119880508536	-0.4852151144543547	0.13425418781239112	0.6908240715664402	0.5861433319405182	-0.6145635601207352	-0.2974217778065911	0.37797259475809464	-0.24019777393543812	-0.7568555816787479	0.6004956212547157	1.0087798616802934	1.2608887869540715	-0.4788785531971887	0.16044262406067844	0.6877603683048714	0.5448361420449541	-0.6192538049143336	-0.2006367436509938	0.37546868135067246	-0.21062812433354194	-0.7561455503314387	0.5417018398709562	1.0050518535385418	1.176161712521297	-0.4898545443192691
0.750032662961	0.624829864728	0.6931471805599453	-0.6931471805599453	0.9337151014448163	0.8413575414721889	-0.12433544941721453	-0.7751488764397292	0.6079178748148902	0.5259223786612123	-0.9370398180367399	-0.9100434584595726	1.2683691117008422	1.1579797208527223	0.5625976101397216	-0.6479370414966413	0.9686294131713458	0.8368418492309264	-0.19875386689482244	-0.7823896076694955	0.5497418760671234	0.5201529002633885	-1.0886621248632966	-0.926887059541017	1.407414930655567	1.154262961648669	0.5463286956769738	-0.6450916581347116	0.9695457291733037	0.8420199989781098	-0.16068708068560048	-0.7717920950316632	0.6037750915618487	0.526769747454718	-1.0031829353597743	-0.9093945467292219	1.3539753432060353	1.159599811091432	0.5468152847189033	-0.6418239651442642
-0.623997411898	0.998840718911	0.6931471805599453	-0.6931471805599453	-0.8249429621754522	0.9795937813262844	1.1667615703821965	-0.6212106594992921	-1.1354246621943336	0.661196361068206	0.5646304916326815	-0.7570527992251364	-0.5165892242854145	1.3041860153980072	1.68133950809417	-0.49330614029672926	-0.7317999674717104	0.9717748059508794	1.0815055427428315	-0.6264835608859449	-1.1495424982675126	0.6520654571579761	0.38938656839970487	-0.7699515665771112	-0.30977706642467434	1.297787385614939	1.6559101559566016	-0.4901987406194519	-0.835250331569927	0.9810330888087391	1.1774727333677846	-0.6195327825138928	-1.1844511888357523	0.6622156803741932	0.5581781693213146	-0.756974841416043	-0.4915176927696988	1.3060752017605661	1.7047270215248558	-0.4897968717412613
0.266177519837	-0.833065899649	0.6931471805599453	-0.6931471805599453	0.4166263048467098	-0.8196205010853288	0.4072003968099641	-0.7145713344259307	0.09683102875194767	-1.1469930886405877	-0.27324918090727535	-0.8604974726069545	0.7372316050826461	-0.4969216940661911	0.9719540983499962	-0.5770882194921211	0.32877962829907464	-0.8103728003042618	0.48471091778598	-0.7166506823086042	-0.0852310516944425	-1.1391546553826488	-0.2409218267028933	-0.8677971467609799	0.7387638442111654	-0.4869991572462181	1.0827839370975751	-0.5727966363158451	0.3718653223346223	-0.8119732822545647	0.4183520864791856	-0.7289017855077968	0.01912433667081931	-1.1397688072165784	-0.28484362098421584	-0.8759983099331828	0.7271336706889838	-0.4890792079962578	1.0004346968892683	-0.5900615734233016
0.620434471993	0.804331900879	0.6931471805599453	-0.6931471805599453	0.7886113607991966	0.5462349396479976	0.5205981568835154	-0.725965110116735	0.4653275065817538	0.23729696356222477	-0.3045884494860079	-0.8583227497581369	1.121319272152385	0.8569675589844213	1.2217448277466028	-0.601343276738907	0.72293787445049	0.5458165411075517	0.6605436667852806	-0.7111075679882952	0.29676483672076365	0.2359419984173031	-0.2544027889124478	-0.8482883651194008	1.169563948929822	0.8574107444127278	1.4218426594728646	-0.5818455287250576	0.7675595982059078	0.5472346980917718	0.5692328297071678	-0.7198644442551664	0.4108703488736847	0.2372145057928554	-0.28090116993922964	-0.8531161383778594	1.1391658549456654	0.8573940875831223	1.2901078542531481	-0.594351821049111
0.451108710923	0.97364296041	0.6931471805599453	-0.6931471805599453	0.3106752074848148	0.8178680827218432	1.1237676010990971	-0.6223039140095408	0.0020578934021646053	0.5055636861568059	0.47743865567182975	-0.7553503980710677	0.6244180145970281	1.132035480192156	1.6729648568752868	-0.4969987576937628	0.22201943121889461	0.8239358811089817	1.2520594696562317	-0.6070548846140433	-0.22224250830947678	0.5096555786398062	0.5416988194529463	-0.7484481861332779	0.673617191076272	1.1392407903147501	1.8515910466409518	-0.4720745246983439	0.3914154243383594	0.8192796800395616	1.0318059437428662	-0.6228758382909727	0.04276087964295562	0.5069532185944359	0.3430185582470871	-0.7578200133432051	0.7483972148194951	1.1340305661384023	1.6141739617818531	-0.4956716970945351
-0.196366355575	0.357030010484	0.6931471805599453	-0.6931471805599453	-0.2132521468833922	0.3167685414209246	0.686232529565519	-0.6961412129514164	-0.5261058881583298	0.004562323646557884	0.019338620123892702	-0.832499511717644	0.09819073879595684	0.6303920452679596	1.25191554495085	-0.568094208812107	-0.1728611298372709	0.32118864381032286	0.6769859383493296	-0.6803857507346446	-0.581885825040047	0.008786502688445007	-0.05590798345909102	-0.8210580665035457	0.23526487671915147	0.635135137302651	1.2893523331646364	-0.5475498742724233	-0.22254971262706244	0.31672923444472756	0.6995320172795298	-0.6941200883007445	-0.5661467574808783	0.004465753735662315	0.01479844467721965	-0.8313325107424415	0.11878260898122776	0.6304090586450759	1.2788246987306293	-0.5651165303996349
-0.367645725557	-0.572950675871	0.6931471805599453	-0.6931471805599453	-0.27694075725959033	-0.71386524994922	0.6106798823679954	-0.6388575977747595	-0.6001322549285643	-1.0377215204212613	0.007621006074682038	-0.7844561205698777	0.04353979406647997	-0.39174847171155963	1.1210188122566755	-0.5018498681321458	-0.18844368373156742	-0.7128007649234213	0.5251958822395666	-0.642724232602942	-0.5766830339804957	-1.036977177747747	-0.1398914009669732	-0.7951965905572494	0.19996735951959407	-0.3907083638002277	1.0800413713285761	-0.49725792659502777	-0.2100492000522444	-0.7143930631498492	0.5551966747156251	-0.636457885612069	-0.5542985095778962	-1.0383188780576307	-0.07055925137583624	-0.7835740229558174	0.13359545541028808	-0.39230092717918086	1.0821285064621715	-0.49759188044687475
0.434648286622	-0.995284870561	0.6931471805599453	-0.6931471805599453	0.7399627853599828	-0.8207761469031888	0.09033236193722359	-0.7242404790981462	0.4205896632150082	-1.1448730995495324	-0.602255146657196	-0.865103918120235	1.0632805798342877	-0.5019812553934186	0.6720190418615639	-0.5916998653164209	0.894013014659471	-0.8247534926513332	-0.05360171041099592	-0.7097914277799211	0.48335397645130723	-1.1494315574562783	-0.8253786858358058	-0.8584276716434318	1.3113398293450034	-0.506015393795928	0.588869126456897	-0.5690272534206223	0.8818960751758108	-0.8238184116811813	-0.05552974003729651	-0.7160897456388591	0.5264646405637902	-1.1480331769162535	-0.7928903530815032	-0.858513270426271	1.2491500773056743	-0.5049056964710402	0.5605773217087963	-0.5817247898476245
0.645462821063	0.0566919537196	0.6931471805599453	-0.6931471805599453	0.4972690391794355	0.09373513687648857	0.6525982956198522	-0.745810438311344	0.18100245062277434	-0.21529927318294886	-0.09908372341678057	-0.8790038692041959	0.8224314827537353	0.4050102831368057	1.2882242293686244	-0.6205920572612377	0.5379204326254265	0.09181597267667908	0.6350379094389612	-0.7328315073173808	0.12233788968550048	-0.21822372829130654	-0.2030742027155813	-0.8713699638568985	0.9761045358123303	0.4039750010315567	1.3319016292387476	-0.6016336102746251	0.5350795373155626	0.09066299614156625	0.6120055670701089	-0.7433413905883357	0.18414068518889426	-0.21872540885700184	-0.1735242109864682	-0.8774451382982066	0.9011667171753639	0.40215529353616236	1.2731693708762777	-0.6170880753136841
-0.804431316399	-0.762192210431	0.6931471805599453	-0.6931471805599453	-0.6726481758471073	-0.9430554592356902	0.8072668077397457	-0.5964462404479951	-1.0295671534087039	-1.2770845993515536	0.33688883664806746	-0.7373396648545218	-0.3324825507711144	-0.6181853053259041	1.2123918147990782	-0.46394242914852185	-0.6193630059327944	-0.9443160571359345	0.7866182228895342	-0.5883260438797969	-1.106185236532511	-1.2786487907341733	0.26513458501573417	-0.7360296221739218	-0.1661513075831188	-0.6192711783679263	1.2241993362037906	-0.4478901327600952	-0.5263877951659338	-0.9407313413401379	0.7214892208607134	-0.5990800045599753	-0.9178086937354096	-1.2748385310739652	0.2220786531253784	-0.7415338635235598	-0.155565710447806	-0.6158179453201816	1.1481144175506144	-0.4647114361268886
0.298530849792	0.747307647801	0.6931471805599453	-0.6931471805599453	0.4039585769537341	0.8632297096850157	0.4741936241533359	-0.7121900608198283	0.09459057280850727	0.5498946247771781	-0.259744735639932	-0.8441100690766595	0.7187147917014495	1.1774614699754518	1.09465595634583	-0.5883954735828761	0.39958204907616485	0.862251980832014	0.47512149545617877	-0.7138069962596155	-0.017229820260338403	0.5482207121739886	-0.3476218484028919	-0.8502339266116087	0.8214166420828534	1.177291933246239	1.16474597539685	-0.5850192752850338	0.41946809579540684	0.8677551755212419	0.47790938319118376	-0.7037895123118226	0.07651473601408487	0.5541574260549567	-0.27524296449898566	-0.8368453486877483	0.7687239834245791	1.1823245591089457	1.114540046773591	-0.5786261552544419
-0.440034513346	0.957030373547	0.6931471805599453	-0.6931471805599453	-0.39595390406581643	1.210343721760203	0.6224410701957692	-0.5537274235892378	-0.7057765983494478	0.8850446293807002	0.04541485570094891	-0.689640915107906	-0.08554046676820806	1.5383782097576733	1.1113455731513395	-0.42567933279982917	-0.44948117190387793	1.2200620780166658	0.6840353487732211	-0.5435155350821098	-0.8550347498700508	0.8921460693609736	0.055390014375582455	-0.6872787941905028	-0.039768760944011404	1.5508385738634913	1.2050785868875034	-0.4065493869256169	-0.28143609863198926	1.20413444356048	0.515299403553283	-0.5572109971659678	-0.6254281380049972	0.8783672096463747	-0.10189588559459234	-0.694806809924774	0.06404801040176683	1.5323932669964826	1.0353965178816895	-0.42732760829293254
-0.799638621873	0.707876219195	0.6931471805599453	-0.6931471805599453	-0.9620707038627648	0.39552227080581676	1.2560008992434484	-0.6163261530810522	-1.3006266119061156	0.08020277327755286	0.7170809440983392	-0.7564060652456379	-0.6354478391365499	0.7086595973441447	1.7129480924947154	-0.48451918417993917	-0.9499054557731601	0.40145616790275057	1.2939161744898504	-0.5841339191156685	-1.4014035598727377	0.08602338001877136	0.7168300820856985	-0.731135078919938	-0.5184114800994655	0.7148816632194301	1.7710016284015309	-0.4443829112646564	-0.9715107783847322	0.39631881154931053	1.2677328104482644	-0.6121821748203357	-1.3549849397121398	0.08102331075691468	0.7130340016162682	-0.7542695945129121	-0.6070038131159345	0.7095973567959163	1.734962157769237	-0.478235128961328
-0.206607645338	-0.837309166464	0.6931471805599453	-0.6931471805599453	-0.31417173478494764	-0.7438183128769116	0.821453132685435	-0.7648196122218709	-0.6500292759301668	-1.072568906660083	0.20755460344456012	-0.9074295820306281	0.011396482661908777	-0.4220965860028067	1.3422852386038129	-0.6305904174477222	-0.35321084231821226	-0.7426266156897752	0.836038042169262	-0.7744988011238221	-0.8076633781334037	-1.0718088917318938	0.16234115259762807	-0.9219149994273722	0.07294684069698987	-0.4208575938823394	1.40060627000518	-0.6347985775143163	-0.4505096933482296	-0.7483220476927596	0.929715762762557	-0.7616904687640322	-0.829764358122135	-1.077322683251269	0.32002158383893065	-0.9050278278694778	-0.09019891986834172	-0.42655316538155286	1.4477952432452303	-0.6265792203627109
-0.379704861361	0.45966349652	0.6931471805599453	-0.6931471805599453	-0.5189002545523033	0.24836498666251947	1.312899190138253	-0.6385336353689217	-0.8346409026299186	-0.061833680512251916	0.7200167561818049	-0.7766934268393455	-0.20686680994113335	0.5594785651251889	1.8161952928347205	-0.5086814176934378	-0.5579437738797398	0.25177638882654046	1.3660507070031291	-0.6238570397728207	-0.9673954110983046	-0.05863985869276471	0.7263650361295669	-0.7696767139541513	-0.15552462788934596	0.5631394596013937	1.8978313261189272	-0.4854162911511397	-0.5781967112290387	0.2520560972887812	1.379599914790591	-0.6254310786758441	-0.9247732432231456	-0.05817565245246786	0.785553686459842	-0.7650922609249557	-0.23950115538586347	0.5632512086727578	1.8827232109719012	-0.49374760358410735
-0.450572313161	-0.0940436303642	0.6931471805599453	-0.6931471805599453	-0.34029225342131747	0.2572063814048119	0.26550005001031235	-0.7012933909957394	-0.6590909800656934	-0.05510880126236359	-0.39451547607992743	-0.8436941684421033	-0.026593581874365183	0.5708633432534648	0.8188166330937262	-0.5670212734940124	-0.1984305912796963	0.2556345637558561	0.17784850691131426	-0.6852916200233309	-0.6184803176835824	-0.05685343787272154	-0.560641365730535	-0.835111843058115	0.21211244071201935	0.5693579283482768	0.7874466962107816	-0.5420320303122383	-0.2518062951783364	0.25449371577405866	0.16388709669401139	-0.7129336862409932	-0.6108740775320272	-0.0579979589556274	-0.5400383306085985	-0.8570211409063261	0.10006955804768114	0.5680579493443654	0.7520545735094317	-0.5766006346880581
0.584683062371	0.722719807274	0.6931471805599453	-0.6931471805599453	0.6251175296517673	0.8184097247035458	0.5554073759640401	-0.6769101428587817	0.31411087304929197	0.5039839858978673	-0.13227402576843494	-0.8083022770467605	0.9447687556733542	1.1321403371092527	1.135558861049363	-0.5532927163145057	0.5800220083889579	0.8306903716645601	0.6454565520674691	-0.6614768289457456	0.1718684462205173	0.5148649941888067	-0.0966481098479855	-0.8006572537234856	0.9999845239388164	1.1461110962872163	1.2647026689483014	-0.5293922190134782	0.6391066387875696	0.8139401384841438	0.5238827745924102	-0.6828003933098831	0.29413189236496073	0.4991994804056221	-0.19623546844128395	-0.8163543652954846	0.996032098572754	1.1279262610024037	1.12881536423906	-0.5569757357210894
-0.733158891595	0.0417310568284	0.6931471805599453	-0.6931471805599453	-1.032969810300668	0.08372376119784178	0.7339535621889186	-0.7389954258810917	-1.4008363921713383	-0.2360327948210329	0.08801552611352723	-0.8807797844474424	-0.6838208565596993	0.4061853940107461	1.2827723343114295	-0.6057616647842877	-0.7304386723043147	0.10710663297428784	0.4662220598266087	-0.7632306860376353	-1.197972541271648	-0.21379151096248558	-0.30429120744731697	-0.9116231379738575	-0.29065466339137	0.4307087917910704	1.1055305987539015	-0.6224153093106544	-0.9581802702033972	0.08966649406351711	0.6794988664814114	-0.7408364088359202	-1.367196024999533	-0.23042072721564805	0.005987385194728682	-0.8843035425254611	-0.5784751620224596	0.4124465678602985	1.2497346493394395	-0.6054685858084757
0.301566476299	-0.305893970801	0.6931471805599453	-0.6931471805599453	0.31670332385333627	-0.17947490643269276	0.28254419803312086	-0.7681586098598338	0.0046507236432056336	-0.4936460515411724	-0.46063648297854104	-0.9088801868058751	0.6326803685637069	0.1321556856015499	0.9042371199725434	-0.6355831052904306	0.3011624757851188	-0.17886079459151738	0.3001772553884918	-0.7683586854589813	-0.1243331345389427	-0.49325637275837103	-0.5354804922214856	-0.9130880769992508	0.7340103727111666	0.13295578074890985	0.9884943014701078	-0.6311636493796853	0.4334141622310989	-0.1834454215300862	0.12706916700898088	-0.7738804891847265	0.08890910524673018	-0.4976639106296308	-0.6728004954136498	-0.915447474217556	0.7872977557864884	0.12822979268888185	0.7919349844967586	-0.6403710658092778
0.743727671421	-0.443180369567	0.6931471805599453	-0.6931471805599453	0.7318229512816101	-0.6336927453193274	1.2411677583162561	-0.6509223112416496	0.4201123895013584	-0.9476915603392811	0.5841909683951574	-0.7847907437856906	1.0488228924164813	-0.3206184185752329	1.797898975215831	-0.5250630163622324	0.8855573097979619	-0.6220164656028072	1.032642576681984	-0.6606812998641483	0.4507701504305161	-0.9371821168802132	0.24171165782647497	-0.8006892735379039	1.3361367868246594	-0.3091810537127875	1.69285252457995	-0.5283860874366807	0.8416935824214027	-0.6217445820633485	1.0708502187878897	-0.6669758495948359	0.4849852944048586	-0.9359241890151713	0.347515791212592	-0.8027377457387667	1.2167920062033	-0.3087114542174635	1.679426470236693	-0.5386796870318907
-0.962851344909	-0.918673452649	0.6931471805599453	-0.6931471805599453	-0.9380865677375341	-1.0803194761774453	1.0815691357928985	-0.5672844001577108	-1.3142136125514199	-1.4290931652579286	0.621475977312029	-0.7090558353652262	-0.5819113940482141	-0.7432148282702684	1.4761319618026463	-0.4341043147634109	-0.8969881348236628	-1.076114348677253	1.0483160504659625	-0.5800814078194095	-1.3425108182444727	-1.4251400109875483	0.5518864298234382	-0.7292488188281837	-0.4769274345192317	-0.7387563864504024	1.4665149923671057	-0.43845443607920725	-0.8096013191601561	-1.0776809839741046	1.011727018754658	-0.5715025329144702	-1.2037917029517116	-1.4264954980000515	0.5299836972885253	-0.7149123804964881	-0.4361738782467177	-0.7405359746712893	1.4219036972557466	-0.4364443693369577
0.361993540222	0.116711472194	0.6931471805599453	-0.6931471805599453	0.42138045321017614	0.13690427287207593	0.6168692185247473	-0.6714655665020914	0.11344025544055927	-0.17201251631544698	-0.04793194657933616	-0.8080225770487844	0.7322442442437535	0.445270514899575	1.179385021496056	-0.5428202971135216	0.31477511836337785	0.13602916881851593	0.7537383116994414	-0.6605232485495223	-0.09873797320343675	-0.1730615495058947	0.03865792738499987	-0.8019999309249707	0.7288245385310976	0.4445221018794877	1.3529060868770502	-0.5261580694906904	0.43429100574438384	0.13729352255545335	0.6033797357171334	-0.671167427470159	0.0952339833089194	-0.1716763796458617	-0.08514791205496541	-0.8087095127856622	0.7781075237628702	0.4457006772475962	1.1846386060175378	-0.5413611676773007
0.89300510834	0.87687759947	0.6931471805599453	-0.6931471805599453	0.9220833151252562	1.1707418999528798	0.36091574518507036	-0.717538747912959	0.5863306668374768	0.8464802098330534	-0.4730274701007259	-0.8467925416285565	1.2755383188816438	1.491549650101612	1.0596701886584585	-0.5961840857557161	0.8237044607851176	1.1579869413841288	0.4462462347784428	-0.7358649696747462	0.34229229412074874	0.8333939410354395	-0.5685608958357572	-0.8700439997303134	1.3531194483091746	1.4792351216123258	1.2662584520009683	-0.6093787849313547	0.7043927826897082	1.1615939678821636	0.6316746277861118	-0.7315469199838662	0.33186120487699966	0.8376216849594822	-0.2076899388500204	-0.8623400243070001	1.1039467819738977	1.4821023427900146	1.3309855448325798	-0.6086353730434669
0.81970235481	-0.915990936065	0.6931471805599453	-0.6931471805599453	0.6023672641433616	-0.9957358576961582	0.8406215753914794	-0.7148021830188201	0.2901529663788597	-1.3147579564594154	0.1924969958971125	-0.8521444371058423	0.9172697782587795	-0.6792228782154661	1.389060417351447	-0.5857852637211624	0.6081714275308652	-0.999148137983791	0.8501588839602224	-0.7073625079596799	0.19582607369337657	-1.3199478887472837	0.15016386097954132	-0.8511187511991015	1.0240936237022182	-0.6813113553467626	1.4398812470678504	-0.5706111393306812	0.5241116872214823	-0.9904178570607286	0.9191688098722332	-0.7153369065180779	0.17966459423973702	-1.3098754592806225	0.2675242249465077	-0.8539786150985647	0.8715543946990258	-0.6738301922238495	1.47189539992337	-0.5845730012907917
0.498269646782	0.40264963519	0.6931471805599453	-0.6931471805599453	0.1751701848842754	0.31995301225266287	0.843856175522901	-0.7159905310128915	-0.13365190568258417	0.011218817898488512	0.12204432355579431	-0.85313187370643	0.4889850033831642	0.6275298752345944	1.4528193826046656	-0.5869263982072206	0.04954912783694327	0.30879083586409356	0.9530052281872797	-0.7351481761877439	-0.3779437632039687	-0.00043970788821344475	0.1304605367980663	-0.8781218846139814	0.4885553303002647	0.6173147172496987	1.638419915438081	-0.5995897121729609	0.2174763955739006	0.31892318879257314	0.7320589202268609	-0.7406879899938997	-0.12090724518958895	0.010113413950315234	-0.045880621768951566	-0.8792875392398863	0.5651937406199584	0.6266682536580614	1.3849082499780554	-0.6100036088629628
0.797676575936	0.367967863831	0.6931471805599453	-0.6931471805599453	0.549192860180953	0.5843071131432982	0.5070399946905657	-0.7618098228229673	0.23440670719127216	0.27388721688829765	-0.2972329871310192	-0.8958861749062235	0.8720157182559677	0.8985836913981329	1.1877919853872136	-0.6358566113532206	0.5737666886944116	0.587779292749249	0.495481286619823	-0.7542659836750173	0.12266268731013943	0.2762377690090209	-0.41295491248956673	-0.896101815652546	1.0460808807590718	0.9029011288957437	1.2603436771470937	-0.6194986595764814	0.5888775949285286	0.5845587940455286	0.4362766385000349	-0.7666816783384532	0.23279527076736536	0.27346480150862673	-0.4121805475265409	-0.9023948665096247	0.9578576590715434	0.8984711428233068	1.1556634861874244	-0.6389499312736762
0.310723729349	0.424715305032	0.6931471805599453	-0.6931471805599453	0.4404414907045329	0.42829390628096986	0.28957349796144566	-0.7480351385464576	0.124671882110352	0.11802365997099815	-0.48928035716803053	-0.882584332837077	0.7650586934163032	0.7385505943856069	0.9419876278658984	-0.6215015683650437	0.20234885908175287	0.4423113658623632	0.571993414667742	-0.749999099836479	-0.20789225452754606	0.13148627051724657	-0.2437140931769874	-0.8896124016980561	0.6239574819218846	0.7531744988888498	1.2471247214953343	-0.6177110467301826	0.28560441971854256	0.43525856633368093	0.44983085883589513	-0.7595253601912039	-0.05962282617921595	0.12483802706134921	-0.3316664227714887	-0.8953171965414853	0.6394568656446619	0.7456893949917118	1.1039576329293057	-0.6316308860473876
0.805420301239	0.280282399586	0.6931471805599453	-0.6931471805599453	0.7723320969038941	0.7939714934045274	0.05149448743276057	-0.6955819388531533	0.45738696378884824	0.4805850454432038	-0.6967807999139667	-0.8281049957056	1.0948151452833956	1.1079324815918346	0.6832646244222541	-0.5710665951809031	0.9286827023832603	0.8046615120209881	-0.11932229018989532	-0.6852584263594873	0.5078787937628915	0.49040014210938015	-0.9845474163900312	-0.8235413424339642	1.3662822643106922	1.1200385357154243	0.6009798375544577	-0.555013500372081	0.9652635461478252	0.8048275684457776	-0.1817133043862742	-0.6891880010821015	0.6179747573853788	0.4910160062059147	-0.9878008067543328	-0.8220426130764329	1.3263301210848484	1.119019946866943	0.4981111968117146	-0.5638299371584105
-0.255101474055	0.0758575674636	0.6931471805599453	-0.6931471805599453	-0.3093956748289673	0.02836267362468021	0.5933263639902481	-0.700091514727093	-0.6338712281387097	-0.29030996835143974	-0.031909105698026206	-0.8400612829879618	0.008647526211552294	0.3437963394187365	1.1192258410381533	-0.5685026155984855	-0.11007283309752657	0.026672733577536363	0.42707578939950047	-0.697666422841944	-0.5587087917225717	-0.2920204221902979	-0.3099347265757256	-0.8440330941143726	0.3297247541637411	0.3421300702010016	1.0339010601254268	-0.5586795651604104	-0.44626472577354626	0.0289534098462369	0.7226135226023244	-0.687929429406613	-0.8145083335183833	-0.28967878525727125	0.10504212773041445	-0.8293537424218119	-0.09043619822862001	0.3444281510345644	1.2416786778303548	-0.5545931935220235
-0.584311792618	0.17425100939	0.6931471805599453	-0.6931471805599453	-0.5094553732927943	0.08924872489185275	0.4626533208183767	-0.8093139799948564	-0.8340600068297139	-0.22639946680616585	-0.2586936248371191	-0.9502088562072604	-0.19046397618395158	0.4047778346687541	1.0694154285595971	-0.676934872200681	-0.7219146783757988	0.08556295287493763	0.6723636520130419	-0.798104394368202	-1.2010337714972914	-0.23014855231010029	-0.10283948504260623	-0.9437752233963819	-0.2686273425430462	0.40114661214801484	1.3111134502456057	-0.6600279522643097	-0.5297935672275083	0.0890798176114278	0.4743036067107095	-0.813094903362802	-0.9068216869219272	-0.22662501114210604	-0.2776533979898826	-0.9550053851096316	-0.1674995038765805	0.40458349327395804	1.1049968288710916	-0.6793456002514023
-0.982205835902	-0.697953652272	0.6931471805599453	-0.6931471805599453	-1.0923835687068382	-0.5766682942587819	0.5050242908670778	-0.7322672729382292	-1.4969302314312136	-0.9089492075457594	-0.07204955647732694	-0.877122670743689	-0.715272814712608	-0.2504946811031476	0.9924678802628244	-0.595955684052338	-1.3856153338594994	-0.581143505467014	0.6276972072899546	-0.7348591041378001	-1.939856766421786	-0.9134854312143348	0.0413135980476702	-0.8843076074660127	-0.8920134562329374	-0.25485272758888666	1.1181422818400106	-0.5933583245261771	-1.2153708005079018	-0.5787175580888406	0.5610970691142534	-0.7326017481888708	-1.6699343426163626	-0.9110265512620166	-0.015948043563709602	-0.8786488719460949	-0.8032706328217257	-0.2525146897081722	1.0480339907015268	-0.594901368213671
-0.33318322394	0.579246317852	0.6931471805599453	-0.6931471805599453	-0.39377211002903534	0.796453365676133	0.8642164103317784	-0.6334064800083509	-0.705090041231701	0.47642616698885765	0.266098266370794	-0.7687489055197668	-0.08242689679619214	1.118078432651134	1.3718200485607237	-0.5061242572984551	-0.3272447124183011	0.794440300459583	0.8132260671929886	-0.6290859529765818	-0.7403802956290271	0.472976885904491	0.13202537927111946	-0.7712043845084645	0.09226578894730206	1.1179821789648925	1.3745325219542046	-0.4942378290003241	-0.2790236553596615	0.7875722187546841	0.7562184838661352	-0.6362027302995202	-0.6243412427629499	0.4674197789864231	0.11943854730284681	-0.7726001032919438	0.06845270679292742	1.109191412216039	1.2942645794804348	-0.5076221372247787
0.436998845543	-0.323488059947	0.6931471805599453	-0.6931471805599453	0.1604478954200273	-0.2750149062149116	0.9307623943509589	-0.7283190522824373	-0.1500733969319691	-0.5856893552544173	0.23920497865007848	-0.8670001236147336	0.473216913959406	0.036649222403226774	1.5167010573334774	-0.5978080410013831	0.13459229326309644	-0.27767043610360337	1.0088740487740968	-0.7038508831198068	-0.2816993857030905	-0.5885543439395191	0.2630422573334458	-0.8469696496370211	0.5553143648861634	0.03400811925648604	1.6330479506337638	-0.5681729734478232	0.05611008506795262	-0.27345745787864706	1.0481771329412972	-0.7252117563854941	-0.28419359239043784	-0.5842078545375256	0.35809468577622633	-0.8646932273633118	0.3984412768836718	0.03820234238290852	1.633287724993996	-0.5937210185748047
0.241076216633	-0.917594100988	0.6931471805599453	-0.6931471805599453	0.36787156626303114	-0.9375235083712103	0.6851063991337092	-0.6257006557718585	0.051665956496073424	-1.260721928200654	0.11684566406035832	-0.7649561927519427	0.68168352116817	-0.6199742352165215	1.1681317633689232	-0.4946895414837958	0.47328482744093525	-0.9430220665275005	0.649173658029518	-0.5912798874562787	0.040340509312483515	-1.266596542671232	0.02249169458825081	-0.7395814048795784	0.9035443687662112	-0.6250166992755558	1.1762433596925392	-0.4492667156151823	0.407900728982051	-0.9410677474098351	0.6821818486469734	-0.6063114822714453	0.056484331063304374	-1.2645576272642984	0.10376053731150958	-0.7473356875546733	0.7593014813105031	-0.6235938988209481	1.1734815057657109	-0.47319952684722977
-0.672278908649	0.963828140251	0.6931471805599453	-0.6931471805599453	-0.47762217635096516	0.8181670504025687	0.7023683416367399	-0.7036942611875566	-0.7868140288704698	0.5049057632392492	0.007535310003571355	-0.8390628681086091	-0.16685759781008294	1.135332260682968	1.293387408330516	-0.5765083678177269	-0.49734112570859185	0.8157936474091503	0.715844749268749	-0.7079375321006656	-0.9127026373730088	0.5019275179150059	-0.08491881374448375	-0.8504390321531392	-0.07421488627555316	1.1333188402493426	1.3782678503213872	-0.5723244985544003	-0.4597648940954542	0.8162838885920126	0.6691819181982807	-0.7108324881662067	-0.8100017901479124	0.5029623915400002	-0.07006697203041484	-0.8478359515278102	-0.10824841047321201	1.1335275009497425	1.2944536985671828	-0.581550610509526
-0.420938292728	-0.210416034023	0.6931471805599453	-0.6931471805599453	-0.5675276652480801	-0.17052828761761854	1.2259704831461768	-0.6502767797951394	-0.8922095237189895	-0.48643409914631464	0.6531324168747099	-0.78852992293848	-0.24954664115269262	0.1436402370320293	1.7143793141145949	-0.5200495007856029	-0.7915627412368503	-0.17058917745974203	1.4002861021307642	-0.6403580001765877	-1.2522450188464278	-0.4861790286031151	0.7979098601466953	-0.783895043551866	-0.3498092202681866	0.14387189593499855	1.9035549925698725	-0.5042875899439386	-0.6046834313639557	-0.1709616996336302	1.2656811808650743	-0.6423308560755474	-0.9726166107087743	-0.48681800898599115	0.679952354664517	-0.7822418178279902	-0.24707404880425932	0.14325904063705458	1.7615045906712572	-0.5103766394180181
-0.0557145690946	-0.798597583863	0.6931471805599453	-0.6931471805599453	0.019779280198675933	-0.9210758184890065	0.7925904043421917	-0.6521638017012521	-0.32027203990269615	-1.258671930636929	0.23747955339738253	-0.7958478482004195	0.34853576157034405	-0.5930719768513876	1.2586145119963816	-0.5169406001640123	-0.06462462946076696	-0.9173040737552113	0.8230328990776298	-0.6666797829219341	-0.5259362269645349	-1.2549853694257807	0.22772708303941605	-0.8166564480135037	0.36312535171221677	-0.5890631552287238	1.319270063450141	-0.5243938702801016	-0.05466962531915955	-0.9177721792096696	0.8200543753080065	-0.6646636171339927	-0.4341111102911423	-1.2553755003336597	0.25373749154411634	-0.8098480142060034	0.307216908703891	-0.5897851053342036	1.2951764783956572	-0.5277626888247756
0.096968593145	-0.413185997085	0.6931471805599453	-0.6931471805599453	0.07888634276776173	-0.39500410106625866	0.49998189398384474	-0.7406102794472769	-0.23632175115987628	-0.7090650975739861	-0.17876605624661773	-0.8792377218725409	0.3915923282927561	-0.08010410934615826	1.074680720286125	-0.6102553398705519	0.25580016764398195	-0.3969140622870675	0.3530791801562051	-0.7255723817196787	-0.16270300011438657	-0.7113353819730632	-0.4106674536450372	-0.8696087417534407	0.6723352555081052	-0.08188229426759504	0.9922853408052353	-0.5891763387696567	0.07796361167908503	-0.3999322369641763	0.5409867217182198	-0.7215841732780267	-0.266878927206468	-0.7140798066388784	-0.13723998361452208	-0.8609750645366223	0.4192391600620574	-0.08496775900341884	1.1154586321117437	-0.5902705054706576
-0.043870661698	-0.520587832723	0.6931471805599453	-0.6931471805599453	0.04546298331972945	-0.5628587600250575	0.9096836738538906	-0.555442254888439	-0.2816116523458289	-0.8833438028019897	0.37646703919706337	-0.695554052163544	0.3664946947736759	-0.2435005639721866	1.3609532579922985	-0.42377074302628237	0.2969184077486068	-0.5745021038379367	0.7122944205540395	-0.5633541684098995	-0.13454397864226136	-0.8958942854685185	0.09252038326069839	-0.7124954543616898	0.720979991758378	-0.25442743789667405	1.2294568795975576	-0.4205353369950367	0.07320446884660935	-0.5668311512789556	0.9085300185626612	-0.5447736891197726	-0.2860585722394309	-0.8875583908408532	0.3691545556132687	-0.6860051240188118	0.4261953113942012	-0.24729266726421148	1.3648328864245873	-0.41167080760333646
-0.903487275423	-0.640826301917	0.6931471805599453	-0.6931471805599453	-1.0715095026798604	-0.5740490896236661	0.6429846512465733	-0.6454863852088567	-1.449686427776244	-0.9072847252352282	0.07134557540878245	-0.7954039226096065	-0.7123626433028667	-0.24300401329499655	1.1261870826398883	-0.5047565894814107	-0.8942123000962323	-0.5662667286404393	0.5273337499507416	-0.6507144634484412	-1.3615421519315802	-0.8999399660130382	-0.1172252938299192	-0.8073950618042928	-0.45196554028641633	-0.23507238652099124	1.0586559049825348	-0.5019078371170415	-1.0006976423827174	-0.5695751958907123	0.5756647308148249	-0.6645877913044211	-1.4213314703840272	-0.902951490196027	-0.032448457677280676	-0.8162126880711829	-0.6059938340378658	-0.23847165430915898	1.0859901431232069	-0.5216870587174222
0.0461004634002	-0.858274231811	0.6931471805599453	-0.6931471805599453	-0.23902246102502864	-0.637311383050141	0.5639538054868193	-0.7063675700271107	-0.5797658346092105	-0.9602174471096687	-0.054412979362091544	-0.8494112591404624	0.09059928521819467	-0.3168889593294055	1.0851825866386489	-0.5719896796699069	-0.39077597599808134	-0.6411170449192064	0.6665711816280442	-0.7089182617780878	-0.8750774115530088	-0.964297354584584	0.002377598225510112	-0.8581029228444065	0.05449786204182519	-0.3203903014329713	1.2183520953544655	-0.5676988279082418	-0.3778889214368021	-0.6403780578954988	0.6545291179723137	-0.7107924572075306	-0.7732552345450049	-0.963385592695821	0.03158831554764072	-0.8549429792043248	-0.0056079310643723165	-0.3199023320761225	1.1796623475583357	-0.5751395370283524
-0.19366170711	-0.342958579969	0.6931471805599453	-0.6931471805599453	-0.16204335525596814	-0.3429309766468866	0.20074850449067813	-0.781717989405943	-0.48681330871469386	-0.6724021131873041	-0.507553479303636	-0.9265181662455891	0.15903218345498407	-0.019575922888566955	0.7913003942282989	-0.645496276385112	-0.27709395235640394	-0.3424041651093181	0.2994375866744628	-0.7865746675042847	-0.7058486296230257	-0.6719273982805761	-0.46346757637205405	-0.9363717614886177	0.14127159904770156	-0.01902275396820914	0.926110440692649	-0.644682410393395	-0.20040082975751825	-0.34255102060320974	0.231267678227121	-0.7847572527800686	-0.5591947235456267	-0.6720136648060834	-0.494320654085081	-0.9306214858654537	0.15300820651091546	-0.01917763458589361	0.8341978995835098	-0.6473934770366179
-0.170556782057	-0.801199323523	0.6931471805599453	-0.6931471805599453	-0.11061638182425594	-0.8393872648157323	0.7304141947538788	-0.614636681083055	-0.43399611351696077	-1.166505046946292	0.17796925822776655	-0.756882974512191	0.20742388445936527	-0.51844962955732	1.1992267844690203	-0.4806694595701613	0.06900404591878251	-0.8297518583280916	0.5589887266725958	-0.6257885442397421	-0.34288357610068243	-1.157137799309847	-0.08482600618518762	-0.7764789141081306	0.4766635227724589	-0.5085878172352513	1.09519592810441	-0.4818075695072057	-0.06549107936637355	-0.8381182529995497	0.6963035856103766	-0.6127676204686741	-0.4193074551429584	-1.1653341880143677	0.12235973599150582	-0.7566688405119745	0.28277024936670203	-0.5171222703315304	1.1813781630962221	-0.47679930178306423
0.817315108794	-0.0519906977254	0.6931471805599453	-0.6931471805599453	0.8362119255801438	-0.08993523968685467	0.727981143479459	-0.7074124379729229	0.5179304750905841	-0.3991169654778152	0.02699599193896962	-0.8418727051441126	1.1614433847001622	0.21865223989334687	1.3193666584680068	-0.5807355424255254	0.9216136269855151	-0.09827300667020675	0.7099249782175012	-0.6786798825400108	0.4989805844506449	-0.4083594280867996	-0.03923906442942628	-0.8214263531195078	1.3560506433898152	0.21121688448187503	1.3393012001486395	-0.5425272310640574	0.8661589574991598	-0.09285292322997311	0.7219334582548429	-0.6972204180362732	0.5167709597298757	-0.40229293825397766	0.009462689668847266	-0.8335322319642773	1.2267323901403704	0.21598428007237477	1.3229503847752295	-0.5682895611222986
0.681696665255	0.952458915298	0.6931471805599453	-0.6931471805599453	0.7086020302197569	1.0261896269147783	0.35301359957673073	-0.748091509755355	0.3752040470345894	0.7068678306795054	-0.5066896935670813	-0.8796346961451494	1.0574316974502376	1.3497046426500376	1.0834417869115265	-0.6244263875025913	0.8959576986177058	1.0292077433675313	0.0364351621895712	-0.7539037298663546	0.44515011163015084	0.7080534732755418	-1.0074389013130045	-0.890916721137535	1.3854320828367241	1.3548001198382555	0.9068865416133162	-0.6243672615879026	0.7540760199835111	1.030767865440524	0.2964033129968302	-0.7439162566462304	0.3889141548909976	0.7108773370589201	-0.6027865491305184	-0.8765505059981687	1.143494953143824	1.3549245558387184	1.0568315073865304	-0.6190191977634256
-0.312696812684	-0.041826961696	0.6931471805599453	-0.6931471805599453	-0.42816477761373584	-0.27432450153653426	0.704976856176241	-0.7070989304808243	-0.7666807125920024	-0.5919560936500646	0.10497466723811671	-0.8497699073967144	-0.10127036260506665	0.04097007994182606	1.2111668186787583	-0.5726982439106122	-0.25046532934647453	-0.27601007579241527	0.5733616313548969	-0.7085712373441085	-0.6815513916088354	-0.5937275095878093	-0.10292577568557021	-0.8578791167758235	0.16075512603593428	0.03930069162513981	1.1338449390726308	-0.5663978819417697	-0.3231170224457611	-0.2751433163269022	0.6241930960800502	-0.7106398274838013	-0.686633961535751	-0.5927931458662966	-0.0033139545891892677	-0.8547471160357981	0.02712629983802888	0.04017250017372371	1.1511105368910481	-0.5746582733277962
0.399190582301	-0.146929352912	0.6931471805599453	-0.6931471805599453	0.290720561268097	-0.11363880395758265	0.7855109570324601	-0.7688774711697344	-0.019759977815136595	-0.4216367345725238	0.11258098144727535	-0.90627855641255	0.5990674189120311	0.1937583652279932	1.3570144292185513	-0.6392678695793463	0.42594417784265326	-0.11413534398305157	0.5839640275784923	-0.7944490554432557	0.006962260128233526	-0.4218198537051048	-0.2063601801956566	-0.9394597470352392	0.8385171883120186	0.19357217130376556	1.2464825893495954	-0.656759209289743	0.261799552142792	-0.11402713826530358	0.7796290613123118	-0.7850258058765404	-0.07711368964756471	-0.4219395422944314	0.08450564321777876	-0.9240209035819067	0.5973618617100015	0.19345563839983318	1.3695749744317571	-0.6536829068296882
-0.131656329092	0.221773946888	0.6931471805599453	-0.6931471805599453	0.16022859203901757	0.2286247289612602	0.2446267601810211	-0.6855689503099275	-0.15138888944105383	-0.08189054146245013	-0.4637919898014625	-0.8233632040723857	0.47680061740734275	0.5391519209701991	0.8399245632620275	-0.5558767004214339	0.0049155730234621735	0.2280925535097037	0.4057605872866871	-0.690446595216176	-0.4169693745717444	-0.08243813397248496	-0.36548885793027563	-0.8347362807828724	0.4369750884909408	0.5386076545261925	1.0442001892333919	-0.5533559803460762	0.10794609277324899	0.22840914370134904	0.32289529045206117	-0.6772688519925286	-0.23451268790989777	-0.0821124269971323	-0.3938084964752144	-0.815836075187955	0.45648869166651745	0.5389310842147016	0.9238744119083789	-0.5466016798791116
-0.396193767561	0.469501982437	0.6931471805599453	-0.6931471805599453	-0.4954336835194486	1.0159743039185083	0.3839241060486203	-0.6166233852058002	-0.8098666990878737	0.6976094424697372	-0.27809850365699906	-0.7548158153760808	-0.18029402221706883	1.33897226081288	0.94093266773327	-0.48689372971708594	-0.4377197888475062	1.010812131701529	0.3025667470431358	-0.6290787540316881	-0.8601103909077779	0.6922878877006207	-0.4697353274876025	-0.7748443399232526	-0.004825810141795455	1.3345281917633032	0.9355194229537821	-0.4902819671992601	-0.36832056521472245	1.0140786114281461	0.2613565202620958	-0.6166431607883252	-0.7113909553214829	0.6955182864431787	-0.440912039495169	-0.7560791029009802	-0.022300346139299237	1.3371451020025666	0.8493955858892357	-0.4854375534683487
0.788799556429	0.839377688863	0.6931471805599453	-0.6931471805599453	0.6403644774906773	1.0116512644202849	0.8897941422291883	-0.6895791640606815	0.3305508832577636	0.691675622479829	0.22059510088927284	-0.81736711617819	0.9554980291853644	1.327124914134911	1.4596272267526198	-0.5696423698140243	0.7992385560312637	1.0251100810845062	0.7169277304944007	-0.680920102588315	0.36619248701306883	0.7030952978389521	-0.07063964408032332	-0.8141438803701929	1.2452335940528354	1.3425982262766747	1.3806255342021798	-0.5553039577232635	0.8184934631996582	1.0180759733346827	0.651818467627629	-0.6945763165953048	0.4669306124413544	0.6975533843880057	-0.0847702963238617	-0.8237554794934957	1.183093256315924	1.3341788932641576	1.2775263063512716	-0.5729598572826033
0.253484093614	-0.248857307343	0.6931471805599453	-0.6931471805599453	0.36787188724982844	-0.19583139452503048	0.9652491733140798	-0.5612744114051975	0.05921453828580546	-0.5061920474625725	0.3982342864345448	-0.6967852115396288	0.6769241360411145	0.11297089004887413	1.4441408908361688	-0.43381839684474827	0.2267029409290172	-0.19199875282943382	1.1051431036664927	-0.5480310813682668	-0.20075725836653135	-0.5027144722513162	0.4961596118246836	-0.6934385296130627	0.6439646547926402	0.11697009814298887	1.6112471283181882	-0.4089378714952919	0.32352523965590735	-0.19399655699244628	1.0001615868522384	-0.5626770781566255	-0.017790308539474997	-0.5044036574384752	0.4203067330012919	-0.7001792522411489	0.6625196910250445	0.11486995872549277	1.4889196186179996	-0.4328906079065669
0.949121042959	0.277757035001	0.6931471805599453	-0.6931471805599453	0.9951028221071659	-0.051900252955186035	1.0333778691893742	-0.6786155122916961	0.67831671747985	-0.3616520288623728	0.30505694650551735	-0.8105547579752809	1.321611294504986	0.25538067944402937	1.646107895119254	-0.5544133731132519	0.9935243883274563	-0.05609484875465595	1.171030063618905	-0.6300629201514103	0.5447775658088732	-0.3657063492825446	0.3687770343756767	-0.768562205221313	1.4597800968889558	0.25139317658095295	1.834613970582924	-0.4985581400599142	1.0199191101277645	-0.05302429076288488	1.0392266930447382	-0.6658384357595197	0.6474911868606038	-0.3626044245550564	0.27264358596452076	-0.7995653443947003	1.4104923581392843	0.2544493971724191	1.6800168119741166	-0.5398781675025089
-0.868330645445	-0.83066086176	0.6931471805599453	-0.6931471805599453	-0.8396647092717046	-0.8774448917665841	1.0238113448477462	-0.7322561164728991	-1.196825063440978	-1.2051966517561874	0.4266934869154872	-0.8773523758901434	-0.49759770876059867	-0.5538005896507897	1.532865725040747	-0.5956375396619286	-0.6635736062669702	-0.8497879217209481	0.8322289985367409	-0.7720655789217266	-1.0915847851065534	-1.178051050482489	0.142385605813316	-0.9216320784499695	-0.25371250734563827	-0.5252090138494601	1.409272723167352	-0.6305377572616955	-0.8414788023648389	-0.8792389770512478	1.0318349853068305	-0.7272718411885669	-1.2221008130435167	-1.207237948377471	0.4290400888244896	-0.8730192785148777	-0.4801146155832104	-0.5552830445341126	1.5451611636376048	-0.5898846407272942
0.499739143566	-0.877687686908	0.6931471805599453	-0.6931471805599453	0.509147359541856	-0.7485901033756115	0.46383715480571386	-0.6508299398001324	0.19107314496561834	-1.0652817053469044	-0.23192922337237235	-0.7891187271022858	0.834704255890107	-0.43142675956794435	1.0543879731650314	-0.5205672201337438	0.2770156786417531	-0.7566323081464567	0.6808502602471205	-0.6819479031672401	-0.13588932189683645	-1.0739532850846627	-0.07075510164158651	-0.8275203896568626	0.6985365172993179	-0.4387614512563172	1.3157535859277045	-0.5432632103807473	0.4950426777981786	-0.7494906562819819	0.4797028883848505	-0.6516936031502528	0.14948463978593274	-1.0663126642913767	-0.23650881584736638	-0.7911030490200893	0.8508020899398471	-0.4321190780727208	1.0871662785775338	-0.5199080641262952
-0.984297989337	-0.212384096437	0.6931471805599453	-0.6931471805599453	-1.454145229514573	-0.3273186895531827	1.2861894504774585	-0.5571513509072847	-1.8481858135509042	-0.6519059886971775	0.8259170213514155	-0.6988447420094106	-1.0854496939821243	-0.007148714630135172	1.6811356474510464	-0.4237666004648317	-1.2419977867699474	-0.33267697678350594	1.1872082592092112	-0.5683954576575655	-1.7246432056901244	-0.6574404982061074	0.6737417524736011	-0.7193303075128885	-0.7919406356012471	-0.012412579554445795	1.6167302414516762	-0.4236780166296364	-1.391933405631666	-0.3302527815655966	1.2677608708432702	-0.5514129003322964	-1.815539897271601	-0.6549198083085864	0.7992761660834691	-0.6949420562285196	-0.9995071701497271	-0.010087176820424633	1.6681738040306469	-0.41569377753987063
0.0380074574027	-0.102911428807	0.6931471805599453	-0.6931471805599453	0.17598572117975514	-0.2900652690110597	0.8686335878281618	-0.6030946809652241	-0.1359255307588048	-0.6037737082476557	0.23071864477557255	-0.740912656673139	0.4928320611552132	0.022047888702577675	1.4060614391934068	-0.47336040603987006	0.19460972557654835	-0.2906029852829714	0.8546856146055709	-0.6000839553217602	-0.2514968630737349	-0.6046213275351873	0.09215632875423652	-0.7452631483762693	0.6590355685504232	0.021759914657380766	1.4777044225745035	-0.4616923854283919	0.2133381083489186	-0.28992352209304495	0.8310646802415715	-0.6018799775929423	-0.13758018323522236	-0.6036748970844225	0.15452377918494206	-0.7408185696625562	0.5760167343328628	0.022236522427383894	1.3965602539757467	-0.4708143747118668
-0.0227623911457	0.169777403987	0.6931471805599453	-0.6931471805599453	-0.00816738463435285	0.09681012122345427	0.9212329355306031	-0.5986111654936271	-0.3165988029483503	-0.21170699868836096	0.3082769206535806	-0.7334218469317404	0.3018309475224681	0.4076927822030486	1.4442986479308593	-0.47169523707186345	-0.18972067611923632	0.08940700324104725	1.0934135359201935	-0.5992102053975579	-0.6338787057268308	-0.21928298467373242	0.41418273370179765	-0.7392156980508888	0.25301746875529657	0.40062635484280396	1.6618031884891136	-0.46680422101702096	-0.19500910713180744	0.08930037555747243	1.1042194108558543	-0.5953985595851127	-0.551879994072387	-0.21926318301950268	0.4918823895504387	-0.7312353313876637	0.1583306500937583	0.4002876852738404	1.6271720297769774	-0.4673383014518391
0.358605134744	-0.153923852985	0.6931471805599453	-0.6931471805599453	0.40983604086746034	0.12155119775737783	0.6250663053086206	-0.6767851482978552	0.10158538440938122	-0.18893831111597564	-0.02744525252080457	-0.8124290604456071	0.7210120489893124	0.42953826867009964	1.1774848535634375	-0.5492225531218723	0.4798518513863849	0.12325364097612494	0.5587149358008598	-0.6721042703321644	0.06632715085194628	-0.18737541907411576	-0.18151779216181219	-0.8147986677600744	0.902904283303881	0.4314126638353453	1.1772946497572487	-0.5363166952095064	0.3692021267024356	0.12192737684848902	0.6842276249247485	-0.6698305139414871	0.02178993618846264	-0.18859747860453188	0.020035148153867748	-0.8070457821696926	0.7221367786456087	0.42994948912157016	1.2462344662893492	-0.5404359367522242
0.826022106476	0.933212735542	0.6931471805599453	-0.6931471805599453	0.8697274140964337	0.8836695691457687	0.8220811985688125	-0.6551100658109872	0.5468187878566977	0.5671727631474968	0.043395363810123946	-0.787933135959896	1.202467994385693	1.206325651798657	1.4804257501026181	-0.530553110968679	0.8578054927784771	0.8810582411203031	0.827449547311022	-0.6583309759730125	0.4249084959241693	0.5632638165611245	-0.03234259578919928	-0.7994754598651036	1.3040666536256589	1.206058380443056	1.552455607751467	-0.5243986938771571	0.8632755217363756	0.882397566180077	0.824111826958492	-0.6570984374575064	0.5093879012082045	0.5654889776557784	0.024280736911239977	-0.7917390830499469	1.2296974633098556	1.205491172602829	1.500670228360552	-0.530421315540456
-0.263337087331	0.976918116199	0.6931471805599453	-0.6931471805599453	-0.21391541245235743	0.8568475706874522	0.38406627590496856	-0.7419376747218202	-0.5239213165093977	0.5422760773925102	-0.3106040013474664	-0.8752585748129089	0.09660410064622606	1.1737228832044708	0.971754370481025	-0.6166071181890871	-0.13256073588492748	0.8492999615421456	0.28580956001237173	-0.7484411616602589	-0.5289294164448574	0.5340624070203693	-0.4945784827583168	-0.8864634182139525	0.26727841219516113	1.1667229663026386	0.9362209035749128	-0.6175756575516005	-0.1873409650792322	0.8575012337878007	0.3689570507414607	-0.7366147899188975	-0.5269185407039466	0.5426610028646085	-0.3463152319912659	-0.8709421722516334	0.1525430857405588	1.1745802245525143	0.9714328419609144	-0.6102007974186752
-0.478166929107	0.554200309017	0.6931471805599453	-0.6931471805599453	-0.36475509639432646	0.6026745445223244	0.8799579845164585	-0.5438007830934406	-0.6749348440030404	0.29121182797071643	0.2947396970355211	-0.6784639089285778	-0.05296513040400311	0.917370819527767	1.3772305606842006	-0.41729930705255075	-0.30638923881889074	0.6050526948433527	0.8529452419024132	-0.5287965104037702	-0.7259481575902308	0.29368289318486707	0.18479997555891964	-0.670643145561896	0.12720273998517326	0.9201168277072304	1.4045761632387155	-0.3940982683548711	-0.2859252593304014	0.6024874935572074	0.8110346293420079	-0.5420316070858283	-0.6319549733278415	0.29117735454893806	0.18889909983865497	-0.678804117953366	0.06322745496724123	0.917384773692807	1.3353355256693844	-0.4132253502286891
-0.137557950736	-0.282959235981	0.6931471805599453	-0.6931471805599453	0.061589153995900474	-0.3233460137368212	0.291453011087037	-0.7964878540573056	-0.2516142768072334	-0.6373692497296286	-0.4328590439592117	-0.937571619638509	0.3740154023058789	-0.010459045824772964	0.8993083588288565	-0.6636240292081117	-0.029467171713690503	-0.3203762449912973	0.38880575626293273	-0.7942962124525695	-0.436031524072412	-0.6345855569833955	-0.3823469094675365	-0.9401418884698949	0.37097009116552115	-0.0074102775947109106	1.0296842826058987	-0.6557981143719855	0.013027754683650849	-0.32083824794749216	0.32877802099661463	-0.8021459626481685	-0.3280444181319746	-0.6349192882602901	-0.40890270214456925	-0.9443512132606362	0.3520840744378409	-0.00796155874297122	0.9472972946436873	-0.6678869799266978
-0.872284102112	0.727157888604	0.6931471805599453	-0.6931471805599453	-0.7069602950726336	0.7422357332918157	0.8274173648741358	-0.6114132689701736	-1.0194570950966018	0.42940568408278035	0.24451841530219753	-0.7465076868576254	-0.397086914107023	1.0579968902712467	1.32866938166659	-0.48450912428183157	-0.4391226285244596	0.7458569483634124	0.5644392796208623	-0.6207486891939852	-0.8570110336630158	0.4321598841171504	-0.14580304749466816	-0.7623629295476837	-0.01043958570728381	1.0620939259298814	1.15783936994141	-0.486706607975175	-0.6896899549414429	0.7419126859019064	0.8097048311697963	-0.6133266063510258	-1.0423318760680598	0.42912395110036444	0.2011740892501379	-0.7497450511009561	-0.34055458400086314	1.0579131645808466	1.3310638012819724	-0.4846459326090863
0.404008299524	0.806021415082	0.6931471805599453	-0.6931471805599453	0.4386465693701018	1.2186898135646445	0.6127015306692687	-0.6030244910084566	0.1273094524651876	0.8942880868318769	-0.03685341280664594	-0.7377202550755475	0.7551512305864961	1.5444123771223925	1.1642588553554714	-0.4759293920072855	0.6406511597774461	1.2488642673979848	0.45383357661743534	-0.5744122528138319	0.20280275232959968	0.9201982123356144	-0.3042912687122894	-0.7171531554413414	1.0978712619810989	1.5801878020023028	1.0887335883500995	-0.43764578219618966	0.4036650864407123	1.2201034223512273	0.6570755652940543	-0.6003518585253554	0.05361194795976648	0.8947306530976166	-0.009382305070739061	-0.7371101378295128	0.7634061439766161	1.5464776869238803	1.2228536463285553	-0.4708468538963135
-0.0967764146263	0.353841933633	0.6931471805599453	-0.6931471805599453	-0.14616833727992282	0.18069351258206096	1.1298517261900933	-0.6560566880287402	-0.45597938131441756	-0.12597946848264074	0.5303662254152254	-0.7916410665179505	0.16059180841606865	0.48859966252889686	1.6413234557242486	-0.5285169037295172	-0.05046213562260878	0.17879778687589398	1.0546019919568308	-0.6518274343836847	-0.4754530735017143	-0.12769121722183013	0.37664782475770436	-0.7932536127344202	0.36783337156457957	0.4870572092682638	1.6234440364437541	-0.5176300785310982	-0.05130151019026917	0.17864461164413384	1.0487349772252952	-0.6553327219322668	-0.3886986844219882	-0.12789552497808804	0.4225598186523884	-0.7917458533415244	0.2828739959652757	0.48673694459941697	1.5809554392507852	-0.526802652642298
-0.762179426892	-0.204092796795	0.6931471805599453	-0.6931471805599453	-0.6655481176381641	-0.05586083676273897	0.6106807276483163	-0.7111881903249324	-0.9966496970726558	-0.3764049610650871	-0.0788640936400805	-0.8538569659141191	-0.34332404544905476	0.27254604777201896	1.19499454797751	-0.5767585349850298	-0.9947015022733501	-0.07532006470850271	0.9409621362008699	-0.6504077013102463	-1.5373884043435286	-0.3963332596184363	0.24499850144110907	-0.7998652918543764	-0.5072386338348203	0.25365030655401327	1.5195036494738738	-0.5081033669052799	-0.6960668973666179	-0.058589220897507045	0.6615447510977556	-0.6957318410998602	-1.0907920303758591	-0.37921728767824986	-0.0415206077044837	-0.8396522029734329	-0.3228111569702784	0.2700387762879698	1.2556849215188888	-0.5597170221938986
-0.585536053166	-0.915797144219	0.6931471805599453	-0.6931471805599453	-0.5496727698221372	-0.8856304710360406	0.15650078301006037	-0.7666682480734308	-0.9090504933568962	-1.2257157935376184	-0.47376110544855626	-0.9136102693890704	-0.20494738955983682	-0.5531679946846111	0.6858910469341004	-0.628448174830496	-0.4848719491556727	-0.877577732651927	0.053727978931480624	-0.7987689397098476	-0.9144182904353166	-1.217858586049529	-0.6486786311071798	-0.9506991500747364	-0.07604922762787644	-0.5450993992101235	0.6350168791709087	-0.6549294295277867	-0.5025709130542872	-0.8804239761123719	0.08826142708258695	-0.7866547527378416	-0.8786012264159584	-1.2206353346067722	-0.5694747836980215	-0.934937637725018	-0.14349351926115322	-0.5480783720525462	0.6395001362676351	-0.6469449890769551
0.895922702513	-0.568211263069	0.6931471805599453	-0.6931471805599453	0.8883523910159992	-0.758882257514941	1.0722093043966965	-0.6394580674939635	0.568091483597299	-1.0773240209028374	0.3551690028856223	-0.7758222739922088	1.2193769338239384	-0.4422394784300804	1.6758509212626704	-0.5109834152677344	0.869989656990836	-0.7721762027427926	1.15271990501065	-0.6169164467377118	0.4219567118549639	-1.0920932395788474	0.3413336302427475	-0.7599852557769234	1.340802889975177	-0.45439515231028854	1.8253929283986698	-0.48037109040665815	0.8862942905305811	-0.7655397703067742	1.1051531007594337	-0.6276651094866159	0.5189976608788006	-1.0843286850605742	0.3574725824001619	-0.7654085710504419	1.2777943503219917	-0.4485760684021811	1.7302034540492666	-0.4975830114454398
-0.707291020384	-0.604059912884	0.6931471805599453	-0.6931471805599453	-0.8651611795950168	-0.5602030109557085	0.6422217182203972	-0.6488115208198617	-1.236810895123878	-0.8877262805779096	0.08789480233409208	-0.7937998872947093	-0.5126433341664165	-0.23642084946442454	1.1093248194366638	-0.5125184036430657	-0.8665285484055721	-0.5598768659732974	0.639813033661953	-0.6509132492753757	-1.3374025906088398	-0.8874315751539332	0.04553093696331475	-0.8026836597377741	-0.43130298735278505	-0.23597995033836422	1.1323165451279644	-0.506724205367	-0.8547540390071301	-0.5586768445432475	0.622203054954294	-0.658559678418194	-1.2726327719722936	-0.8862264160246511	0.04638366651433054	-0.805532179232124	-0.4676787459673287	-0.23489376944890053	1.1053929546226586	-0.5200256562583627
-0.0459804468946	0.730619855543	0.6931471805599453	-0.6931471805599453	-0.17988607121373656	0.5024555469337015	1.2157261109750934	-0.677838002660553	-0.4936316604841241	0.1881752027932298	0.5604191633804523	-0.812690879027557	0.13685200633834255	0.817155264823935	1.7708173152316062	-0.5510885371814774	-0.5773462377367097	0.554844723397613	1.5788339671836247	-0.6691402039399893	-1.0055586649669892	0.23795695775581222	0.9137339181976426	-0.8095353721842485	-0.15196622266539775	0.8730118145568159	2.1298835160845138	-0.5361928265826169	-0.21624666416910374	0.5068891517754175	1.2532210404561641	-0.6769989076637405	-0.5676162488838193	0.19214245049011613	0.5761769324890258	-0.8131064202278381	0.13695318230438683	0.8227558062879606	1.8219361256076292	-0.54889945065373
-0.243936071371	0.0927825246302	0.6931471805599453	-0.6931471805599453	-0.10178823825518275	-0.0062552584933613375	0.7991657129899584	-0.7339265110894042	-0.4126051255112112	-0.3150532440715075	0.15259400708555046	-0.8719698976714102	0.20702855769881334	0.30218803394769156	1.3499177473347612	-0.6038051538109299	0.4478732835254467	-0.008941462643838195	0.2971260016761027	-0.6905803344249207	0.03297333581047374	-0.3177425135606895	-0.4970129719991846	-0.8354284671805611	0.880643647439052	0.2995009130187909	0.9562962645927757	-0.5523539123618384	0.07421773673478754	-0.007007569284353067	0.6431995671958842	-0.7230843556179314	-0.267741899652247	-0.31583031081931684	-0.04320243875081472	-0.8624697125143066	0.4201531641633491	0.30140854391041094	1.22396026673439	-0.591358681540241
-0.697331263054	0.977379777972	0.6931471805599453	-0.6931471805599453	-0.44639833299897363	0.9106897191851513	-0.13595847075009956	-0.7669219956222973	-0.7591912398671716	0.5911050968076164	-0.9306283403964307	-0.9069370706992107	-0.13125330737961985	1.2351974602094604	0.5348103714932864	-0.6346963188943201	-0.42336140688167073	0.9155067745444955	-0.1355288454401836	-0.7552102108791832	-0.8365976414802854	0.5960130614840077	-1.0287201852779417	-0.899059402978695	0.0023593062652585844	1.2408251886775492	0.598731830489836	-0.6190585125183198	-0.48071257595085515	0.9077998305426569	-0.10444240645288881	-0.7710614808294342	-0.8278022918022202	0.5883117581479047	-0.9264064277025178	-0.912368223431456	-0.13252211081834378	1.2325030973774485	0.5867642612713496	-0.6375672870794928
0.965978421091	-0.703195965828	0.6931471805599453	-0.6931471805599453	1.2296932652529555	-0.6478834233145193	0.612697131440574	-0.6631599338037554	0.9004228672682091	-0.9640679040990067	-0.1415716511257707	-0.7968253588974321	1.572933002631817	-0.335562353209326	1.2467960371077982	-0.5374838726085421	1.4567269266319869	-0.6437068056876342	0.3378664795027355	-0.6494719060865425	0.9674860741209954	-0.9614893877004761	-0.6050559150460398	-0.7900799774060581	1.9790553284827126	-0.33209431252276356	1.1201905077922933	-0.5163667053401856	1.383973265293751	-0.6496336375674485	0.45719589299160024	-0.644901135826556	0.9866649214157818	-0.9656689867071536	-0.3771120633612106	-0.7799171160513114	1.8124405833875772	-0.33676818908118755	1.149801083955763	-0.5176718939924712
-0.188186233664	0.35985896622	0.6931471805599453	-0.6931471805599453	-0.13517073609222363	0.39277609008988723	0.5682878901721682	-0.6966813711283137	-0.4446311968775955	0.08042285822023557	-0.1271557995839961	-0.833738111045775	0.17447944329494558	0.7105976401402325	1.1571885448229915	-0.5675847495523939	-0.0976840648476529	0.39266063217731156	0.5290311335929707	-0.6971815923752575	-0.5025150862856986	0.08021977795277727	-0.24459838168099968	-0.8401640613523278	0.30884687357020385	0.7105883241727279	1.1743422577643665	-0.5613490289987679	-0.17345639491517417	0.3921217817546283	0.5995847693910367	-0.7000882561724358	-0.509677729397128	0.07973697386119458	-0.1083004069711909	-0.8384244334314029	0.16084504345046943	0.7099530365844886	1.1983955618770272	-0.5696065757470806
0.755313165802	-0.00918815017762	0.6931471805599453	-0.6931471805599453	0.6841230613779533	-0.103814497530505	0.8621251138730447	-0.6519007589079651	0.3710593922242272	-0.4123464277420597	0.18582924466236686	-0.7889681207560917	1.0032755440842143	0.20584016165618652	1.4309129472191324	-0.5226395245907794	0.8397619370873132	-0.1096534971340184	0.7958972195749651	-0.608907615817024	0.41231078060892945	-0.41841349559842894	0.04482475819840201	-0.7544969782706624	1.2814607980242296	0.20032316445189788	1.418945652539976	-0.46986943498562334	0.7075496626253673	-0.10465518591550026	0.8536763737994792	-0.6448043935628094	0.3595365262903425	-0.41324074711411635	0.15856637072930632	-0.7835231442326073	1.0662418363399493	0.20508576905072567	1.4373794216912072	-0.5135582632785218
0.83409334552	-0.355079370237	0.6931471805599453	-0.6931471805599453	0.9008983712569619	-0.20104366240359414	0.5389703036730296	-0.7605572763286733	0.5868357426610855	-0.5103303353337904	-0.2065699663123585	-0.8958029932280205	1.22007725586946	0.10785392209225358	1.173510485767393	-0.6329549325018868	1.079725871213681	-0.19146698047851535	0.35749000317957447	-0.7410195281817562	0.656601998063611	-0.500936720082853	-0.4896252259870219	-0.8835255235161541	1.5154092574305382	0.1180039070376808	1.0727739937427632	-0.6053152789572885	0.7804960433668613	-0.20818373443980515	0.659464129848361	-0.7732940672657623	0.4302017106443531	-0.51707516632585	-0.09737964096855921	-0.9106838963407763	1.1385830900774805	0.10134595349269317	1.3029544161559274	-0.6435732328046374
-0.0031182170185	-0.00270681626998	0.6931471805599453	-0.6931471805599453	-0.13654296051738332	0.14360249334352596	0.8923818320667497	-0.6639152586713071	-0.4461880975342631	-0.16627879120154537	0.25939312110463536	-0.7975304675408934	0.1759304707525064	0.45612162767765213	1.4337303412219875	-0.5383627969300011	-0.26512190025758675	0.1498120228201856	0.9975371681743335	-0.6753028446385206	-0.6892663742239014	-0.1604373059804764	0.2964715664461009	-0.8150388664082273	0.16305100221981395	0.4628517235904061	1.586320897736197	-0.5428509216336247	-0.17792442564441144	0.14481495865794983	0.9077951929670838	-0.6787035726806555	-0.5122986584991193	-0.16518242270698302	0.2542560555725436	-0.8140819491959191	0.15899778289377897	0.4573645263098795	1.4655559759656458	-0.5512159169775911
0.340136302631	-0.596017382401	0.6931471805599453	-0.6931471805599453	0.45766787228587624	-0.7641573029507499	0.6374525669026436	-0.761985394640388	0.1464579105022465	-1.0838981200589064	-0.06252870395456699	-0.8999016246144347	0.7730049555360486	-0.4480881210619895	1.2260544164050933	-0.632419034987524	0.29066327076824316	-0.7590029225940342	0.8432674780157343	-0.7509037696087146	-0.13164035960489098	-1.0799260795492331	0.10957645051907725	-0.8940086592583284	0.717214140540696	-0.44195886547166097	1.4556176241562908	-0.6154516645976806	0.33397183388879037	-0.7538301903145233	0.7559109228756615	-0.7704185724812947	-0.013307431699694342	-1.0738881513256382	0.04986262765274958	-0.9094403080847441	0.6868335052755887	-0.4376603638912503	1.3506016633372449	-0.6394410146486404
0.219541220834	-0.562453806256	0.6931471805599453	-0.6931471805599453	0.44572373283139965	-0.4466836435804254	0.14609307848388436	-0.6710716829847554	0.1276924425722886	-0.7637872064938133	-0.564596746798562	-0.8137158233419323	0.7688549402663696	-0.12985584926770177	0.741330367294195	-0.5366048519840815	0.25039791146966384	-0.44766259020338345	0.31374377813262716	-0.6935886524868969	-0.19033197148285894	-0.7645931617697851	-0.4748256433365503	-0.8435645649871815	0.6949641584824054	-0.1305362452231362	0.9644443160690924	-0.5505768728018998	0.34736243294310365	-0.4463084003047578	0.21684747339077692	-0.689156208579088	-0.008358236135324094	-0.7634227676100909	-0.5160429175030751	-0.8337457931682768	0.7086052736172138	-0.12947103184914302	0.8298711134522108	-0.5525086257192379
-0.319559369898	0.925132926509	0.6931471805599453	-0.6931471805599453	-0.10374484793488764	0.9714454263252846	0.5371929572441356	-0.650013060756962	-0.4124003634056573	0.6550318281337474	-0.09268685190043756	-0.7832089777408601	0.2060592526968549	1.2859518739058127	1.0681136518358325	-0.5253356161956216	-0.14552746749934878	0.9838937863416495	0.6232212148957917	-0.6272520445088741	-0.5550194658697721	0.6666557337769067	-0.05553476473324183	-0.7654477969748881	0.26599515938164997	1.2994704492158438	1.1866786609174733	-0.4968118076868129	-0.13122534852503842	0.9787843668874883	0.5905179571563748	-0.6368435092372183	-0.4702815457505959	0.6621511324594929	-0.04423532982000037	-0.7705608319274091	0.20789159877762362	1.2935526424995205	1.125197041074324	-0.5114172793286567
-0.479015379216	0.610055654026	0.6931471805599453	-0.6931471805599453	-0.37407402317585237	0.721303509756237	0.36394702428051334	-0.7276890628157879	-0.6859249849894051	0.4066272026113661	-0.38818133494025125	-0.8634623022730142	-0.058607974427654516	1.040869784632879	1.0044984861147086	-0.5999473350965414	-0.42597328935931794	0.7196145737384081	0.44407371755387787	-0.719611161901989	-0.8390163341422299	0.40448069712241175	-0.3979442982462143	-0.8600351200373094	-0.0021427092446964	1.0400767753336373	1.1444747818559746	-0.5869933944720443	-0.41251666215011396	0.7198219142304687	0.4248358161491042	-0.7212809552007818	-0.7571933173421621	0.4055290100168883	-0.34619148913175607	-0.8579561688783254	-0.06492888567241978	1.0401097406891533	1.0783503337771836	-0.5924630081692269
0.798016076062	0.636236761836	0.6931471805599453	-0.6931471805599453	0.8141704800296178	0.6270028859677937	0.7016508764771071	-0.6672082279873756	0.49372173611881326	0.31838909601476534	-0.048692903632256986	-0.7981723669037337	1.14553907644098	0.9360228204545695	1.3363936613523055	-0.5439665695417902	0.7268598440142059	0.6176639197621127	0.7494577257231907	-0.690165674806042	0.29427060649607883	0.3085023097792878	-0.10031767712415043	-0.8277860519018664	1.1776053264582427	0.9271363426754342	1.459535139169048	-0.5605513399346668	0.8298552801145347	0.6301247149419006	0.7116562726931341	-0.6568506262740043	0.469192458219276	0.3215358777313645	-0.06602759261723712	-0.7882227051992515	1.208420986347916	0.9395640798730596	1.3690899121672688	-0.5325231652909241
-0.929063476248	-0.703266235076	0.6931471805599453	-0.6931471805599453	-1.001410385745603	-0.5747040702810505	0.7998066001055091	-0.7150662676701858	-1.4246828135816152	-0.9009162080900627	0.24112710381726726	-0.8588166431231921	-0.611343456692901	-0.25287283970264096	1.2717978357429967	-0.5799501016029619	-0.8901168635135965	-0.5787090934811102	0.7705889155735413	-0.7057553355905675	-1.4675605308276796	-0.9050917631960819	0.17202189993724115	-0.8557860347366597	-0.38826929729933973	-0.2566516243162623	1.267958108218994	-0.5632955813519038	-0.8184456025994254	-0.5734071580185615	0.6965094753425936	-0.7326525562154613	-1.2691449772383339	-0.8996110772757274	0.10602652319404304	-0.8781518333280064	-0.41189805714814537	-0.251540799875776	1.1930554067176466	-0.5954050179079894
-0.486236175856	0.568333136378	0.6931471805599453	-0.6931471805599453	-0.39356545685754235	0.47492185498127065	1.051065664679941	-0.5954811166860025	-0.7119988894137836	0.15929187344495352	0.4660654437678977	-0.7319488955073528	-0.07832634661044424	0.790216825075854	1.5442746146692667	-0.46754421824576686	-0.44383536589866474	0.47645833266696475	1.0901389418382872	-0.5957078300114983	-0.8849530750929668	0.16053946883323444	0.42607150244798786	-0.7412293160370373	-0.013134729831508655	0.7928044684789257	1.6334634636526915	-0.45718180366113176	-0.46869942717566554	0.48083639896657593	1.1298276585767502	-0.5829347092799421	-0.8344350248191068	0.16505238662603072	0.5380217870477129	-0.720645637072259	-0.11095729185894344	0.796398697031733	1.6270541614389136	-0.45338752810379335
0.684666654155	0.165896360492	0.6931471805599453	-0.6931471805599453	0.46089723171895164	0.00930857305880273	1.090274048423671	-0.670680695112557	0.1539744663635856	-0.2998762844384785	0.44018011515378225	-0.8083859383693444	0.7699856964829208	0.31590704600059777	1.6363573982667943	-0.5409769184422424	0.4181843493499746	0.009755482254547013	1.1344930757119165	-0.670671929517287	-0.004954161205378286	-0.29921663301356705	0.4063820398063387	-0.8155498641417536	0.838958520047054	0.3166452884816115	1.7365723255514764	-0.5327256524607686	0.3631442732134953	0.011104990325892206	1.1785679120573493	-0.6753558409229022	0.020191843271932727	-0.29815664698239325	0.520581754589071	-0.8146150882701673	0.7076029588392572	0.3176439302867282	1.7313347106124666	-0.5437134216499233
0.436263303554	0.61411075995	0.6931471805599453	-0.6931471805599453	0.32716754706613654	0.7951577216400342	0.27694105087261506	-0.7696149444141805	0.013106638364762748	0.4819576780760525	-0.5265318648051563	-0.9059651085585148	0.6482085892649644	1.1091173715568856	0.95660727425435	-0.641420178370786	0.31391946650788527	0.794770098167486	0.2993320720282879	-0.7682610950454933	-0.10799475098912535	0.4802591811899668	-0.612807116637595	-0.9100799242209155	0.7529105363536027	1.1102058278876559	1.0604908017723382	-0.6336387976707758	0.39446714246161735	0.7966805368066935	0.15773261600269253	-0.77756965772414	0.04279313442192446	0.4830908574989281	-0.7030207502651986	-0.9151755846232995	0.759733618192567	1.111056198798271	0.8823237989210321	-0.6479720717561975
-0.867281737924	-0.830713726334	0.6931471805599453	-0.6931471805599453	-1.043294048557502	-1.039043206037154	0.8101035326046683	-0.7023869943232139	-1.422905279382182	-1.3941427173027805	0.25212064474926227	-0.8502258790211109	-0.6829972855844837	-0.6963238688452497	1.281976586744275	-0.5635605026502855	-1.2639197879698185	-1.0689711462481202	1.00926013073882	-0.6348144223731037	-1.7453066932295436	-1.424913288846093	0.4758272605475913	-0.7888390088513146	-0.8173641969557893	-0.7253509759468989	1.4544531263648266	-0.4886278362436425	-1.226260900228503	-1.0557826806537334	0.9409907365437497	-0.6797416658768628	-1.6647429303725638	-1.4111887103614051	0.39796605388056533	-0.8287232670718636	-0.8205676019893597	-0.7127370287409874	1.3996227080776313	-0.5394233758301872
0.737790628009	-0.921168341244	0.6931471805599453	-0.6931471805599453	0.9757133736450231	-0.749150497114885	0.607391049653843	-0.6520371284979636	0.6619887106498493	-1.0769286963040938	-0.031410273128157716	-0.7873486429332297	1.292082948823336	-0.4286912546339465	1.1440579234213546	-0.5248287243316087	1.0330977942190587	-0.7537257951640449	0.5852889173581828	-0.6366325123519389	0.5953322746889936	-1.0821852049334377	-0.12160424193574676	-0.7791823120108914	1.4718303501692065	-0.4329124895872063	1.17607505598274	-0.5017637603078344	1.074195531116053	-0.7520532102849362	0.5371773020577887	-0.6380388860822234	0.7176790001217018	-1.0800430118478215	-0.13248062566444543	-0.7750051774771598	1.4400662042606844	-0.43138168906241126	1.09807367910937	-0.5088774972521286
-0.549818692647	-0.918735946708	0.6931471805599453	-0.6931471805599453	-0.8678885350767642	-1.1106846918495092	1.0723641986914763	-0.6610853838206456	-1.248118419203367	-1.4653770550328136	0.5499622557647963	-0.8079017986105135	-0.5083323544742502	-0.7686505325587711	1.5159463813163314	-0.5230711152111692	-0.9165340544291956	-1.1163800471061183	1.1109642583235109	-0.6511764849136564	-1.3872335102740574	-1.4718655113644192	0.5637095976605195	-0.8041262217649182	-0.48137890761324215	-0.7735368366749197	1.5682678156064451	-0.5059282654111915	-0.8451318269830317	-1.1116338354786874	1.0689515010790795	-0.6535281547805607	-1.2574515317018689	-1.4665649590809793	0.5374524561328962	-0.801645417243222	-0.46058958250892124	-0.7693552334622753	1.518751234271	-0.5138181689152915
-0.969429720061	0.687909371385	0.6931471805599453	-0.6931471805599453	-1.1081108992251232	0.4897407760358001	0.6206465458374587	-0.7481726535569811	-1.44477333042485	0.1688374702054144	-0.060109346466199684	-0.888754402059704	-0.7810614854340232	0.8162546892223571	1.1972706879142472	-0.6161687467379985	-0.9615541161430605	0.48226281409283034	0.49095841330901413	-0.7581716263378825	-1.395927901816146	0.16098794259040056	-0.2808625749723455	-0.9048839020044248	-0.5377908991415797	0.8091524138126801	1.1286761871892217	-0.6194566423814462	-1.0513891152371035	0.4869925712184164	0.5729617372649793	-0.7514469968138612	-1.4329438358845974	0.16596568701581332	-0.1381891874773324	-0.8934826339913571	-0.6865102148312707	0.8136315141991584	1.1722285832774613	-0.6178297877670852
-0.3388112655	-0.678619879475	0.6931471805599453	-0.6931471805599453	-0.3842279703883692	-0.7128359957854092	0.8286978560735315	-0.7087190041061618	-0.7224548299919676	-1.0480977469963642	0.25527696071502476	-0.8494465926873593	-0.05678320923962936	-0.3866108628736237	1.3156182651854773	-0.5764628685525846	-0.15098188528663098	-0.7029183994597104	0.6575873324878749	-0.6984263844698848	-0.5766997581293356	-1.03860867718122	0.006565260264973144	-0.8444581296118238	0.2624219081665175	-0.3761495133922589	1.2011266975428934	-0.5599202906543835	-0.2926304432848042	-0.7097041620056019	0.7686708671870314	-0.7020226414327784	-0.6564069598995053	-1.045074152601033	0.17510698643189468	-0.8436693782921579	0.06016136524000588	-0.3833212348637492	1.2707744400085108	-0.5686848302281909
0.0973986076712	-0.971916599672	0.6931471805599453	-0.6931471805599453	0.08005253552365615	-1.2514232988645102	1.0044786803530594	-0.7944564572369736	-0.245520856572744	-1.5827272842915059	0.33474595380507566	-0.9401990249482213	0.4001549538327026	-0.9255253561210195	1.5691046723234106	-0.6571493795958121	0.01876025784963419	-1.2524805328177513	1.066253171618977	-0.7909756115190404	-0.4040910892747382	-1.584255294894837	0.3525249855347455	-0.9404513829944431	0.4248082729532311	-0.9263492708125592	1.662465884311332	-0.6491141256433032	-0.02112688238851244	-1.2519432137099473	1.0996234257513517	-0.792153973666481	-0.37863777620289296	-1.5831624555419865	0.4311766824972232	-0.9386101313602259	0.3288042115978542	-0.9258571322120152	1.662407097343556	-0.6539601840262522
-0.702361019422	0.312167323541	0.6931471805599453	-0.6931471805599453	-0.6166261327898862	0.15374789807059852	0.8939209365560433	-0.7769682385198641	-0.937883197657528	-0.15915003023772403	0.20687575537077516	-0.916872030051885	-0.30066990878200317	0.46951606703593773	1.4769828383125978	-0.6455397117313061	-0.43556429985854017	0.15557784721539092	0.714827494665112	-0.7795868776658387	-0.8579103710503228	-0.1576316929932899	-0.082937698154852	-0.9252500207141764	-0.016438005946014904	0.4710574806551519	1.377418084346319	-0.6411130127052268	-0.6232292344243724	0.15369492054367967	0.8939463552385953	-0.780309036070534	-0.9837509001019447	-0.15936119424474832	0.18257345793976593	-0.9216872085211346	-0.2721925221406346	0.4693095441945103	1.4962736731612478	-0.646825801889269
0.937196543385	0.00999938521136	0.6931471805599453	-0.6931471805599453	1.0818687071636504	0.1685522058340716	0.45743421568200865	-0.672605408885372	0.7658619575956963	-0.13751029552020283	-0.27928005261271033	-0.8050042605405697	1.4070892018614927	0.47492058766596706	1.079194676162631	-0.5479772306175501	0.9232758309948448	0.1665175464745264	0.6383654021159548	-0.677082339009336	0.5094811112001156	-0.13927934078497653	-0.1379679027080135	-0.8161353140976148	1.3447991847212055	0.4732380344779255	1.2923051748125975	-0.5452748760604625	0.9939290886407683	0.1669278612216585	0.5485045030761426	-0.6787250592706988	0.6500848232992428	-0.13884791025697227	-0.19325859964378345	-0.8128982591299269	1.3484255069103457	0.47360338944506	1.1751472615939398	-0.5521318286838676
0.802180953768	0.00485719790486	0.6931471805599453	-0.6931471805599453	0.6403513997809038	0.23153440245516146	0.5820800501235043	-0.6880249038542092	0.3261087670717399	-0.07895531666711002	-0.1577821265940598	-0.820846674624705	0.9614149999391689	0.5427017699376824	1.208631743410818	-0.5630783984081152	0.49078981229325763	0.21665649722549332	0.6724186584542651	-0.7257207386827357	0.044576307238929434	-0.09492097933734067	-0.18257225566596894	-0.8646988410741433	0.9453335264861132	0.52881056540803	1.389702115867772	-0.5941791642955615	0.4818259155684872	0.2188097473853109	0.7670480203365129	-0.6927010550983854	0.12538711880316697	-0.09202383737241282	0.02196905863348974	-0.826800023037095	0.845623935636554	0.5302763094497847	1.3988965257434214	-0.566325837175214
0.147744954983	0.357142713579	0.6931471805599453	-0.6931471805599453	0.0982182112181306	0.48305404895294013	0.892662983441702	-0.5689152731674623	-0.20927609695526678	0.17189255557946326	0.2850848256319645	-0.703514091522194	0.40827451365847245	0.798225726513672	1.4089511033739222	-0.4422846065235971	0.04065851042381948	0.47740221217173234	0.9149782190051383	-0.5861939717755493	-0.392064584141116	0.166092625235485	0.21601985828415005	-0.7285691777160911	0.4741119465097901	0.7929426988740228	1.4980430101947457	-0.4507320252691841	0.13715092381511	0.4811040636254929	0.8443354958836217	-0.5745970092413052	-0.21263141087889387	0.1699815101399996	0.201250588047189	-0.7107507243914915	0.49131530778162863	0.7963633057067114	1.3887527366446564	-0.4461338711271925
0.610219978064	0.515692764523	0.6931471805599453	-0.6931471805599453	0.46652345245903365	0.46902980978254255	0.9030302940465019	-0.7269808539793895	0.1441127494551116	0.15711305511793594	0.0749370269209774	-0.8614877877571605	0.8010458226774029	0.7887008368868347	1.607539207450832	-0.6002756349577514	0.42933546168071746	0.4681884788289758	0.9644760716065888	-0.7239826638237136	-0.01868562913791446	0.15584370281600024	0.0208075055458046	-0.8653768815008215	0.9069223068769838	0.7882799728315617	1.7570043713382106	-0.5894246918591345	0.5147160985120018	0.47237693731069674	0.8610998229098287	-0.717323085068517	0.15193794774218297	0.160332258075801	-0.004249318778515913	-0.8529701836043941	0.8968727760755202	0.7921725483651635	1.5950269441906897	-0.5892832393612201
0.981065125411	0.4939307783	0.6931471805599453	-0.6931471805599453	1.1870740099356518	0.6071220434187471	0.6088393101801189	-0.5752643043162203	0.8579834353504993	0.29390510368365275	-0.07813293903475116	-0.7062650317792427	1.5291208320865954	0.916320649853265	1.1896340858381056	-0.45188301337258496	0.9703282183443276	0.5872525668246499	0.8345350041111638	-0.5904915666663849	0.5288345728758613	0.2727079883556557	0.10472247138716001	-0.7332137754910159	1.4326916677189812	0.8988151782278525	1.4525212543860213	-0.4536839970601296	1.1279202842404528	0.6005623912628308	0.6607494610803243	-0.5829799228727189	0.7650638965896158	0.2869490681832032	-0.04207592140279104	-0.7170612280190136	1.5095502878087463	0.9103316005925498	1.255074168957446	-0.45611482953978916
0.811561446706	-0.587790335869	0.6931471805599453	-0.6931471805599453	0.7895716719217668	-0.7024050142231881	0.9517260689301807	-0.7519149523698612	0.47812774656928647	-1.0147446101920887	0.25453571522414575	-0.8892844169004572	1.1036333719171465	-0.3911162076870107	1.5400406972173037	-0.6228567465614271	0.8865762778958532	-0.7089892455191075	0.8829627377564134	-0.7355694988519506	0.48737451286188577	-1.021865269820207	0.12786975748853935	-0.8786593010349368	1.2900524118081542	-0.3974565069636848	1.5163671346986973	-0.6001489583430604	0.8208857628827322	-0.7039463970049441	0.9260737712206386	-0.7479679156090504	0.4866674984865008	-1.0167078364572002	0.21375877545502425	-0.8867521438557218	1.1611506337652004	-0.39288345523590884	1.5266160413803702	-0.6172666187319248
0.0708326086572	0.197228527335	0.6931471805599453	-0.6931471805599453	-0.03104230611707936	0.23767343983102193	0.5519707464511696	-0.6998455827006143	-0.34889434524167073	-0.07790299796567078	-0.09632234872448207	-0.836901065050398	0.2831738561560194	0.5512263442622244	1.1008845682501018	-0.5711130121822793	-8.728629460945047e-05	0.23986206329820461	0.5092313092997229	-0.7054953093687837	-0.43411096545123545	-0.0768435971513339	-0.21666124446781915	-0.8494291591290137	0.4268822189916307	0.55451800978635	1.1186900530383947	-0.5688015314755406	-0.03845481568782001	0.23724866330839	0.5641341715799891	-0.6974978920840575	-0.3847623206261498	-0.07854637229092779	-0.09692935260975005	-0.8354314291028364	0.3025586763995493	0.5510214984308501	1.1235598720532396	-0.5677118045456104
0.651393234321	-0.0355728738682	0.6931471805599453	-0.6931471805599453	0.7745644270163247	-0.31440988785558227	0.7889590671263934	-0.677389943727501	0.4646194745602813	-0.622144177763043	0.11437189322281954	-0.8095055823840729	1.0904062659413045	-0.007578010185617498	1.3608950056213673	-0.5530063156512168	0.7146527410082633	-0.3137290582610522	0.8524520285105818	-0.6795544636530733	0.2749956461599867	-0.62163650833861	0.08971737061838894	-0.8181059817080985	1.1643921121238672	-0.00696752077702763	1.4917888894021356	-0.5481222865150503	0.7404190122922953	-0.31466662292204384	0.8389620631028648	-0.67274083266236	0.38474966348532397	-0.6225349315467553	0.14261713991467342	-0.8061633222766545	1.1065939306625505	-0.007942689886675328	1.4282967704858096	-0.5468910350137303
0.582080423418	-0.2228622197	0.6931471805599453	-0.6931471805599453	0.6155657725391389	-0.30496071623662613	0.8305485593194502	-0.634534337284575	0.3040168899489291	-0.6150011071027484	0.1767314403058712	-0.7714776898798719	0.9322826569338545	0.003876137956422091	1.3837040164519279	-0.5054400521554393	0.6543640570981281	-0.3030061043393843	0.7689217318572329	-0.6421938741262417	0.2474209374261479	-0.6130230074058006	0.03266533539201926	-0.7881487631181279	1.0741476896973503	0.006012528947596095	1.385954085016006	-0.5022046589640434	0.6818337862910211	-0.30489305767607255	0.7672883973970306	-0.6299550616050897	0.3404973814784576	-0.6140135799543279	0.08339316066604419	-0.7689700773464068	1.0344103643431706	0.0049002118593412716	1.3417680109232002	-0.49781133185212517
0.439409372808	-0.202352915551	0.6931471805599453	-0.6931471805599453	0.41376968102630723	-0.3287221912066474	0.8252446430029153	-0.7608472336079739	0.10260078793939102	-0.6395232328425458	0.10627014746108022	-0.9001918687889888	0.7281894830253239	-0.017511973497069924	1.4320378917818153	-0.6293096518541199	0.437258132387711	-0.3295985073774774	0.7772394384563625	-0.7700820224303755	0.025234494510642323	-0.6407170101973226	-0.029011404316431566	-0.9139387200770589	0.8534643527470474	-0.018064278916891864	1.4498302953069628	-0.6333355541877068	0.44298315809714345	-0.33040618655400456	0.8049045438204759	-0.7553808502960431	0.09752876937924417	-0.6413193263766624	0.062014859879030076	-0.8958632638237308	0.7942415804525091	-0.01910878665076796	1.4301026162007453	-0.6224535039900716
0.68884370305	0.515908805881	0.6931471805599453	-0.6931471805599453	1.2363501137449082	0.6710702617303835	-0.10200953951011663	-0.6405607883019745	0.9062692619710756	0.35886393911283093	-0.838094055932432	-0.768363713450684	1.580194086471495	0.9812597072867364	0.5205122405988681	-0.5205608387692264	1.1721675647015986	0.6658089689571559	-0.04288363120187954	-0.6487148406118385	0.7459086757430526	0.3530413244838752	-0.8470827471479346	-0.7835651776797032	1.615874390195754	0.9768032140820505	0.6357048974612619	-0.5213146855367726	1.2444189808523771	0.6688814971961302	-0.13219059412475712	-0.6464822023462384	0.8756939470724566	0.35647083876633445	-0.9065999532415933	-0.7759611568837819	1.634848115553881	0.9792879838840591	0.5200737027395715	-0.5245461429533712
0.172776911163	0.702633214962	0.6931471805599453	-0.6931471805599453	-0.06682292865996564	0.8331505376826334	1.046155573877614	-0.6116185650205798	-0.3766319954410521	0.5231471630544268	0.3882970003653919	-0.7460222419541521	0.24879282051199175	1.1437266523445198	1.603870932896189	-0.48508864467830415	-0.1700598291374779	0.8349696400914701	1.1991595741184975	-0.5912663980563839	-0.5867642908963584	0.5240886476013745	0.469043226394533	-0.7341457583053426	0.2616238287702757	1.1463338866702553	1.8034286416490064	-0.454448268358946	-0.05837497321063475	0.8359142756967401	1.0494064837969508	-0.6051499918335184	-0.4018515780677025	0.5256380217173919	0.36398270817959544	-0.7411424400577177	0.29339819330046596	1.146570448938856	1.6277677687252734	-0.47671086907827487
0.596118942208	0.313969103772	0.6931471805599453	-0.6931471805599453	0.6475411913989741	0.4096119080428034	0.5267790443549161	-0.6651095558559101	0.31928919041755166	0.09994200816199844	-0.21540997626541514	-0.7950756989547776	0.9893139393710403	0.7243506919132314	1.1565250227451183	-0.5435779175990973	0.8386802117558331	0.40975537109090826	0.3891829959122362	-0.6252215121781498	0.3871451056185409	0.09939271037624736	-0.4719743083965142	-0.7607976122600927	1.3279874983302495	0.7246746951628248	1.1039528528833422	-0.49737390629553474	0.6982010247831067	0.4066053350303644	0.4601461917652923	-0.6656496977408775	0.31051914133350705	0.09655974917219329	-0.34573309634285726	-0.7975055947756371	1.1146663340708234	0.7213076528449696	1.136032752258045	-0.5423595514379086
-0.99951860695	-0.636062155628	0.6931471805599453	-0.6931471805599453	-0.7663877944615648	-0.4168697269532824	0.4081729714223416	-0.7244447636792518	-1.1278391422216552	-0.7465315497241538	-0.19893339140884964	-0.8690187401713363	-0.4207487948202204	-0.09178054179524162	0.9173968493637683	-0.5887288988218538	-0.7266167701255382	-0.4179025627144107	0.3730955940812209	-0.730956317518653	-1.2087577864012768	-0.7478713640617504	-0.29718024382323627	-0.8815075791824846	-0.27632834348764246	-0.09265211943144665	0.92410095381499	-0.5884586012772897	-0.7060380979720434	-0.4193564988564431	0.3684927250371607	-0.7262707993857647	-1.1017336530800084	-0.7491007635691869	-0.260175733603156	-0.872232475694732	-0.3314574611502345	-0.09419767171755018	0.8935421637295236	-0.5889710339261842
0.0137155737023	-0.491081203033	0.6931471805599453	-0.6931471805599453	-0.22848998155723835	-0.7345901892520977	0.970137785404569	-0.6967599370016189	-0.5503256046041172	-1.0568678865645933	0.3512088827725968	-0.8397842508498272	0.08961108668476098	-0.41500521171558147	1.4935557909399921	-0.5622248871086252	-0.17770472174631582	-0.7408774719729364	0.9557711464809416	-0.6786364770043013	-0.6074749640851388	-1.0634818364210186	0.26872548894848597	-0.8269329051283039	0.24951620609613928	-0.42101386177038375	1.5239978646509478	-0.537954657958004	-0.1294711487591794	-0.7380721429766123	0.8867051523228562	-0.6939005879891801	-0.49287162131209716	-1.0605614081039767	0.22644314607621674	-0.83829505653304	0.23118444722604134	-0.4185889061425277	1.440808204223821	-0.5576949953773673
-0.868758313455	0.719766844243	0.6931471805599453	-0.6931471805599453	-0.9552609086199862	0.6583507695837318	0.6800006089091589	-0.7228216047803601	-1.2950538362278066	0.3391047553500924	0.007673503272958099	-0.8614464553896019	-0.6265609873203666	0.9820354042780062	1.2474600980623711	-0.5927074730361105	-0.8316875741492126	0.6587917730727653	0.5735055576306773	-0.7295634457638487	-1.2931836031551742	0.33966943018228934	-0.20182680947413884	-0.8747721243287949	-0.390722961748104	0.9828459352615427	1.210759130420708	-0.5917253140117085	-0.8534419180493793	0.6582907386713612	0.590640954619744	-0.7295920356521689	-1.233568914361316	0.3393096428505711	-0.12008318764186317	-0.869772633613403	-0.4931743851935439	0.9822378305590864	1.1882405653004555	-0.5975147668928426
0.885894042626	-0.394390243702	0.6931471805599453	-0.6931471805599453	0.7514794047043777	-0.4718042603932674	0.5660142738904492	-0.6900338424976673	0.44067716740430984	-0.783628696655258	-0.12726534374555454	-0.8286125800159876	1.0665008050463216	-0.16176343872454318	1.1493060706600144	-0.5594646318933983	0.7105816058443041	-0.47562001999851405	0.6508143324960683	-0.6737861982763256	0.2879603860417538	-0.7875576160770418	-0.1016008413124076	-0.8184626405612521	1.1341567918588136	-0.16541823996492835	1.2801747506511292	-0.5361254703134536	0.730667994726471	-0.47255409940200127	0.589670013988038	-0.6903310428754814	0.3866001859220635	-0.7841032816815022	-0.1223159009849204	-0.8306598033540905	1.08083918157307	-0.16218409069059495	1.1869163993987752	-0.5580039282311575
-0.18385366523	0.620075067635	0.6931471805599453	-0.6931471805599453	-0.14264544572349352	0.31189849722357216	1.4770600843835928	-0.5817725454856532	-0.44985116377369305	0.005138499420525976	0.8628380690461404	-0.714884921842597	0.16894635367231595	0.6219860781252408	2.005522631530396	-0.45664684765623914	-0.02130792133984457	0.326009643061662	1.421315699238366	-0.5346387763585043	-0.4378088941502437	0.018603359234083964	0.7095226028199532	-0.677515140586488	0.41402497313250397	0.6367782816426327	2.014115944576281	-0.3980721490857475	-0.13303646454414095	0.31377217599918095	1.4829147089955947	-0.5716785200051002	-0.4696134635159752	0.007112886549392974	0.8492794689400238	-0.7063877892585839	0.21120787201742633	0.6242159846972856	2.0248851031092245	-0.44465873726638344
-0.875482482258	0.281969725125	0.6931471805599453	-0.6931471805599453	-0.6204101246226731	0.5072743729134064	0.3790088958566411	-0.7137553307818886	-0.9384484226991809	0.19176843193024334	-0.29786653276146696	-0.8528775256887178	-0.30458218702603534	0.8259992244731268	0.9481693493156358	-0.5830005872820617	-0.6892774426562543	0.5106179571284961	0.43762225961416307	-0.7142709963429358	-1.1040994611391182	0.19458088149141436	-0.29301564705171235	-0.8586478718019211	-0.2787186521601717	0.829605966473352	1.0429306603125277	-0.5771760058893005	-0.6387926090586301	0.5097339618011049	0.40973632238983276	-0.7056949708478396	-0.9863822905934757	0.19397436081474032	-0.27563421277077527	-0.8457385564646615	-0.29668077132557275	0.8284568603229122	0.9861744060106071	-0.5735327288322062
-0.745358374134	-0.42582332001	0.6931471805599453	-0.6931471805599453	-0.984321777384729	-0.4933752817017286	0.7321400710519963	-0.6456000230202207	-1.3435736242225778	-0.8266632435160549	0.15131420520651567	-0.7920496308897036	-0.6389696023393624	-0.1640856345869941	1.2212289370650358	-0.5080531663448344	-1.0674432374566334	-0.5015902950534082	0.8144581668849601	-0.6244237324512858	-1.5168570583320407	-0.8354408611315642	0.2120996366314847	-0.7765814313676501	-0.6392416861783451	-0.17180036750335467	1.312730001236845	-0.4805141416691949	-0.8657961731983208	-0.4882903004909075	0.6544130212903893	-0.6430555699818193	-1.2455991877966992	-0.8216855892086414	0.047262090055360854	-0.7910843563239295	-0.5019551250591306	-0.15885617317731995	1.162398327334756	-0.5037220242035313
0.659881373257	-0.888945908221	0.6931471805599453	-0.6931471805599453	0.8189853479760836	-0.6391448680062605	0.43108087838537856	-0.6639997359794724	0.5026935436099256	-0.9580503047474344	-0.16822391742333828	-0.8013876978796731	1.132950842107001	-0.3252399690379675	0.9366238801269499	-0.5346392572085662	0.6367310182236717	-0.6332984429233536	0.5342422342311527	-0.6894353474315541	0.23458701199398035	-0.9526955081494596	-0.09043604166129521	-0.8350814769265983	1.0232433979534536	-0.31966009896365627	1.0611489630062243	-0.5507008575191626	0.7297850086390373	-0.6340462258880446	0.4561331035110049	-0.6883490615520033	0.3888291040980555	-0.9531715517580782	-0.15658540827390055	-0.8277867199631447	1.06612004151017	-0.320335149390197	0.9731161690627359	-0.5567735537390701
0.649689954296	0.336306402464	0.6931471805599453	-0.6931471805599453	0.4560570848304108	0.31064557284233607	1.0012121411655892	-0.6590687097729675	0.1459050114458236	0.00283187634214703	0.34115886696068065	-0.7915888369691418	0.7707779316917708	0.6205259673926575	1.5592480842211507	-0.5345992566135664	0.3643260665335843	0.3151364913125394	1.1038551022208651	-0.6553506312621771	-0.04232726075097332	0.007185867275094765	0.4026690881937926	-0.7951082268264619	0.7739029194973045	0.6253357086507688	1.6915225683863235	-0.522876576212288	0.423512418499521	0.3126081826173232	1.0330768050235122	-0.6595295343826376	0.08617331368838627	0.004204085573085929	0.36681765173290687	-0.7932805605579287	0.7648513518423408	0.6219938696650252	1.5998862685117805	-0.5333075376338812
-0.92813233314	-0.164267910407	0.6931471805599453	-0.6931471805599453	-0.950549840598508	-0.20739503460668648	0.8898404094076304	-0.633263466435477	-1.33445207311404	-0.5314433690203438	0.36081269433395663	-0.7734241537297137	-0.5900214402370566	0.11270962439504541	1.3386938121450058	-0.5015678817397757	-0.9435167443018138	-0.20940320931219766	0.9164537033090987	-0.6125381338959758	-1.447818001814242	-0.5335243606114372	0.36090705769297726	-0.7584205508977175	-0.48116546671221677	0.11084299674415085	1.3795952919680505	-0.4741125540849902	-0.9563350482265729	-0.20822954880178066	0.9029022232483941	-0.6262053882620806	-1.3818949017973836	-0.5322698492102681	0.36921518049197444	-0.7670914027745225	-0.5654460139525934	0.11193470774705344	1.354980426339958	-0.4935479218836929
-0.0163380818075	0.726650366216	0.6931471805599453	-0.6931471805599453	-0.13141076696143683	0.9638530969404354	0.670518388823118	-0.712774633670233	-0.4462692825951118	0.647218833197844	-0.06171340759317093	-0.8459365402380721	0.19341679626706526	1.284253886117919	1.2923585031618354	-0.5874131824931619	-0.4336679625544637	0.9806218785261204	1.046901438823702	-0.7030946216265571	-0.8275387557706995	0.662254578663976	0.3032358445340325	-0.8407525138008575	-0.02369813988620469	1.3023827307556821	1.6713251609146909	-0.5724893476531419	-0.18353520463389858	0.9665788031066391	0.7366127201697771	-0.7120283428963549	-0.5324020513571408	0.6492200115751557	-0.015834987611285663	-0.8457641698311537	0.17518169636821634	1.286762425162012	1.3762185294119393	-0.5859257852026203
0.43437749269	0.347087617199	0.6931471805599453	-0.6931471805599453	0.4263595584529915	-0.009828819784091872	0.9720152531135563	-0.8171110376858969	0.11572880630563956	-0.3194856399774646	0.16685764902034372	-0.9530820615801957	0.7430459799684082	0.29855622984985436	1.6509759050799642	-0.6892657933064705	0.5340236651013933	-0.0016687906473967283	0.8232363642748135	-0.8147039902961702	0.10186667657054903	-0.3123289466570148	-0.1466444612067385	-0.9543987656414301	0.9871399760944946	0.30729004387158404	1.6233897086094908	-0.6825447955477975	0.5625552483927168	0.000328588531652232	0.7925827462957914	-0.8107202688396502	0.2027708432640574	-0.3098187598936551	-0.09107057126158175	-0.9472116085698216	0.9371374411773866	0.3087376624498516	1.532076792252581	-0.6821266360158155
-0.6972524552	0.973411848437	0.6931471805599453	-0.6931471805599453	-0.6309829991610374	1.2010490797119826	0.7753545022955177	-0.5882151447430412	-0.9485344852417578	0.8762050924701041	0.2445946818909282	-0.7227419816235565	-0.31848772713391604	1.5229860222362854	1.22397790143981	-0.4616967141234336	-0.5139627313373495	1.185488304974978	0.6793880144778455	-0.5961386345413141	-0.9201186900355052	0.8588595011842279	0.07577674177220836	-0.7387362240205485	-0.11252459186836195	1.5097600206463369	1.1777451605935993	-0.46045504239404367	-0.5915065600012107	1.196406359397008	0.7452634370240238	-0.5899169262915197	-0.9433371500569298	0.8709891186521151	0.1911179806730972	-0.72620827589431	-0.24679276856948304	1.519097401270969	1.2107687963753608	-0.4613743010878261
-0.177719607425	0.22354172865	0.6931471805599453	-0.6931471805599453	0.0022122153146514	0.21739425963811856	0.6363468256253512	-0.6689608769348094	-0.3078773889537704	-0.09249114809651501	0.006351384763266493	-0.8054404947615864	0.31252272184367613	0.5278799523417812	1.1702753733381588	-0.5403819186589893	0.23224311849683807	0.20787317101351144	0.40088317626688497	-0.6715748358265107	-0.20926782533820526	-0.10221424844155078	-0.35259242145555253	-0.8169962142251105	0.6897236087537677	0.5184554785946973	1.0275310100602564	-0.5324742240672089	0.0431405232246245	0.21646243262966092	0.6107966459838652	-0.6623814057389589	-0.3067586658511759	-0.09347894313642527	-0.04124218492791163	-0.8004239810138682	0.39671183410610605	0.5270042415810009	1.1620224905558971	-0.5319687902447738
-0.226633988934	-0.905934168376	0.6931471805599453	-0.6931471805599453	-0.5692984025806251	-1.1268091980115047	0.6685117598686922	-0.8585221937067296	-0.9247933039360865	-1.473940213186439	0.012961011319985664	-1.0066471556378471	-0.22813271387040304	-0.7905159893684619	1.2211282693162548	-0.719249061196179	-0.7080526301837615	-1.1167420786033233	0.7203151207297452	-0.8878388809048224	-1.1661558433230437	-1.4641694464231845	0.018580739940723796	-1.0395927104113016	-0.28047625668055315	-0.7806310469329792	1.3058572599594673	-0.7443442021739182	-0.5732947687617811	-1.1221269783610814	0.6458770763136199	-0.8738281034098551	-0.9533262662940047	-1.4692675382388385	-0.03159067580471376	-1.0231308408411584	-0.21153401413607728	-0.7858507427507148	1.2151588934672524	-0.7332760575203129
-0.0582215819039	-0.69726449221	0.6931471805599453	-0.6931471805599453	-0.035758929549463886	-1.0002151059678772	0.9084603880061134	-0.7407465870149333	-0.3649677759646032	-1.3308883445431317	0.31874574955709345	-0.8802904220797357	0.28502008242165144	-0.6772271897651361	1.4115026219625904	-0.6093987613729255	0.20471129042818098	-1.0064974240891804	0.7446755540866845	-0.7165423049335653	-0.2109278381408759	-1.3375210437574105	0.08587997551122978	-0.8605273882305717	0.6115472166350502	-0.6836548587717094	1.2990573010789226	-0.5797417915188715	0.0091914045142854	-0.9965252194801255	0.8536014654512013	-0.7515511767468582	-0.35013241697689723	-1.3272145374483724	0.23613465448820375	-0.8922482845817343	0.3593384579436363	-0.6735885664495197	1.3783664285801578	-0.6189455599175276
-0.935069075252	0.234800847362	0.6931471805599453	-0.6931471805599453	-0.9873864638410811	-0.004801037516188611	0.8228462132484083	-0.7959293867521027	-1.3422549611716836	-0.3236137521521952	0.2015307599264482	-0.936103395337491	-0.6481821428563602	0.31171899303074985	1.352296719538654	-0.6638100421739865	-0.801165609624206	-0.013753174523726989	0.6799719558006815	-0.8077224627352754	-1.2226900054617806	-0.3325499963084146	-0.0061528324833173	-0.9527836170738893	-0.3959498524169672	0.30314722040229214	1.254546056624779	-0.6704984136282344	-0.9504372447555112	-0.006375657796456519	0.801435892798158	-0.7947903084000827	-1.3299790855779483	-0.3251798827245728	0.16892514909128675	-0.9360370762909382	-0.5898043437166883	0.3102639355480802	1.3391140298366855	-0.6616437781614523
0.259932582437	-0.789414350687	0.6931471805599453	-0.6931471805599453	0.4210755032759846	-0.7161480853447095	0.777502687465072	-0.4926168952849484	0.1053178524591423	-1.0366003514791409	0.22273357373625757	-0.6315309160853514	0.739624676245204	-0.39846358652322894	1.2463775491373104	-0.3619352970739325	0.3053103425544322	-0.7304285891214313	0.9312490529124305	-0.461205819550453	-0.14998502402710273	-1.0515130454290833	0.33755410212786385	-0.6133202501267812	0.7636123766817539	-0.4121196217875134	1.4283715799618908	-0.31439282232041776	0.46377616226299556	-0.7156368546509626	0.7476230218719017	-0.48697822422086434	0.10695495921307976	-1.0362105493063818	0.1686082947580251	-0.628737419764632	0.8286810467658567	-0.3978320489787153	1.2359591866400625	-0.3527759680740348
0.0982875324636	-0.30666404672	0.6931471805599453	-0.6931471805599453	0.4901604787309965	-0.23405972786796547	0.38133058015962606	-0.6402604842380899	0.17645363037005338	-0.5448403146829616	-0.2901104628765528	-0.7789330983149187	0.8093179551846607	0.07774484651851656	0.9472998033649788	-0.5096344542171062	0.6445110370718119	-0.24300706352009546	0.3663709030405111	-0.5729751500160836	0.20037642280107473	-0.5540273181529143	-0.3729949040943236	-0.7207755799041002	1.1082164316807637	0.06908779554725529	0.9801665165045839	-0.43142154367682967	0.5594518687050295	-0.23606288657330124	0.346108566787298	-0.6221561746739116	0.20330788079853176	-0.546786327487672	-0.3513256335332567	-0.7626527021134053	0.9291089208345908	0.07592658881367169	0.9316004670497439	-0.4892093865764642
-0.997714361371	-0.0128442670694	0.6931471805599453	-0.6931471805599453	-0.9499422955826972	-0.2790549046311274	0.7420140051974035	-0.7648883403888752	-1.3099490071866766	-0.601844716005375	0.10518124253084583	-0.9088610108747751	-0.60564205878922	0.04247483933644005	1.2819356042466914	-0.629426154735678	-0.8434099181904938	-0.27669353365023386	0.6780277921691764	-0.7585194838404252	-1.3314773573694412	-0.5995657884790975	-0.041058289312307844	-0.9084529461707197	-0.38539378367711624	0.045008871531876674	1.2699544361466284	-0.6161693676601139	-0.9725246858673743	-0.279890012881616	0.7680707955979654	-0.7575135784021254	-1.386684788466616	-0.60265988348226	0.1193315811209252	-0.9024151832506995	-0.585245716334291	0.04172550287493451	1.3164040890153308	-0.6210183800937474
-0.23317185367	0.552839797399	0.6931471805599453	-0.6931471805599453	-0.23299952604503493	0.6414206593531215	0.4583968352505126	-0.7722578812793974	-0.5452804071064784	0.3292763551895247	-0.24031579349164933	-0.909853453441945	0.07726791942139555	0.953155873415403	1.0459145924136386	-0.6427338915157667	-0.22661864191146736	0.6413985650361437	0.4501041673765464	-0.7729607629162554	-0.6467755585454754	0.3287959118297624	-0.3199215485780937	-0.9143189461343698	0.1944395883265178	0.9529975793363232	1.089067789260793	-0.6390951931793883	-0.2459377819774908	0.6411516451359062	0.4610940244672725	-0.7764210548488731	-0.5932115809412455	0.3287794494170794	-0.2570334273704536	-0.9148960096390218	0.0986388431597903	0.9527358248045974	1.0649705881637033	-0.6456891156663115
-0.0193606449515	0.762553230824	0.6931471805599453	-0.6931471805599453	-0.15447749797415256	0.9563505041420199	0.40353456735437043	-0.7581132359450339	-0.46307417645798066	0.631156547496893	-0.2814741301878467	-0.8952491076248059	0.15532130638568065	1.2781077180333569	0.979479617421704	-0.6290860602335808	-0.2422612477977241	0.9504775015319364	0.4669893670771213	-0.7711871765826267	-0.6611601752470532	0.6249650175830833	-0.2916399259595742	-0.9127728666969821	0.1775779330821429	1.2734855204165374	1.0971990832238652	-0.6366488287812451	-0.1616173151633498	0.9549621821608651	0.4061407068052658	-0.760374767451957	-0.5003122146472537	0.6297274384631214	-0.3012235041750262	-0.8984650954508934	0.1780984336937005	1.2770547284918892	0.9993369243939224	-0.6303025614674168
0.220239485812	-0.0656231699239	0.6931471805599453	-0.6931471805599453	0.22584900680700806	-0.047721093171183	1.11294946489403	-0.6163644767259796	-0.08315337837397489	-0.35887938280490006	0.4978465833061514	-0.7494622918767323	0.5388453791236176	0.2606717156420373	1.6348900176884238	-0.49130402077020685	0.22162554892498657	-0.04778181881135026	1.085659311738761	-0.6329034489581344	-0.2168837752514087	-0.35873553914501655	0.35148572618351365	-0.7723767150482761	0.6746317616386718	0.26085446806081886	1.6914400639256333	-0.5008252580540542	0.3192543951622015	-0.046577716828568316	0.9921927340829536	-0.6265309212140074	-0.031055111002487288	-0.3577561076628414	0.32076965569762816	-0.76098812186866	0.6800421689362628	0.2618070489609164	1.5570579322000606	-0.499987635985227
0.264625280111	-0.324269240342	0.6931471805599453	-0.6931471805599453	-0.0951172006094576	-0.22594606535864242	1.0148269745202627	-0.7023523711836628	-0.4094109209969122	-0.5385686020293845	0.38303683257195786	-0.8387574625124402	0.21562819339182482	0.08586254714967873	1.5504974258223245	-0.5740130580867411	-0.11337815605000016	-0.22642760761899094	1.035224103809043	-0.7001083598107086	-0.5406081702198726	-0.539214273021768	0.34213827929379037	-0.8415695980164463	0.3042079889910039	0.08552172552808353	1.6157997127923789	-0.5659808078884047	-0.04250890883451994	-0.22965067921753402	0.9957970101258167	-0.6877687463507722	-0.3885620548353146	-0.5423074384109086	0.34961965287285246	-0.8253109584567966	0.2988608761051979	0.08226694970965723	1.5427506338275851	-0.5580511024152645
-0.751352414943	0.365059237385	0.6931471805599453	-0.6931471805599453	-0.7733443068373239	0.45223278486867313	0.42532480929221833	-0.7415192804296997	-1.100330621468672	0.13057172640827455	-0.28632908249579125	-0.8845526691201367	-0.4498257649488253	0.7765198427128732	1.0189253774312539	-0.6078247222035201	-0.7523323142890771	0.4523389265504203	0.42211484276949546	-0.7339114366858144	-1.1591490310161017	0.13020283253077253	-0.34134792224051225	-0.8813740352229706	-0.3458868234678283	0.7765550758135973	1.0507893181026708	-0.5945955977588991	-0.8360937705174074	0.4562662314494716	0.5044436884890771	-0.7290022075970749	-1.1971850496230687	0.13425889922376347	-0.20648042239760894	-0.8727757614895797	-0.48229626465427106	0.7803554939092314	1.0980355977012022	-0.5937762310974289
0.244074885493	0.577132982748	0.6931471805599453	-0.6931471805599453	0.19827335859568448	0.5149932912552927	0.7053135424525591	-0.6898870755613753	-0.1096045572021154	0.20406247818802636	0.028802584552271214	-0.8228384208512152	0.510957911069768	0.827507632510139	1.280268702579848	-0.5647470516929284	0.23836027940568189	0.5054300613533599	0.6129943196257974	-0.7111646345145782	-0.21714555692772394	0.1943604215228718	-0.22147046352692598	-0.8497236528285241	0.7089918075591798	0.8181974151325199	1.3027055718722542	-0.5797162141566043	0.14240214661665102	0.5189311532872206	0.780759816870143	-0.6832415068065387	-0.2129753099115425	0.20783164058117615	0.08489811128315888	-0.8169736761746395	0.5039605507109527	0.8316539859440515	1.3706239607994188	-0.5571331656406567
-0.745781750106	0.823566636259	0.6931471805599453	-0.6931471805599453	-0.718616384533654	0.9390526219808291	0.40405012115632793	-0.7238173986607385	-1.0355137790464446	0.62071375875153	-0.29602761632306146	-0.8617234214811577	-0.4054673855074837	1.262819118769223	0.9980094679726291	-0.5937443394344611	-0.665912891604057	0.9330402171605683	0.3147647705372543	-0.7429219649619097	-1.0834478728586967	0.6143371357715078	-0.4871631591818493	-0.887327290470166	-0.2524824300352515	1.2570747950655086	0.9820300011882199	-0.6054254381128955	-0.694828368201222	0.9417688867142889	0.39220766728958145	-0.7183555764632804	-1.0515988167949069	0.6233023602602559	-0.33214760006100846	-0.8574694614875992	-0.34496954002249247	1.2656662778228795	1.0048557022681126	-0.5868252127786958
0.598682422844	0.833774816182	0.6931471805599453	-0.6931471805599453	0.42295543168258015	0.6842270367806128	1.0463587038438404	-0.73089653758629	0.10721259745600567	0.37219143742582117	0.2984140684795918	-0.8627689531374563	0.7481862153265467	0.997180230613285	1.679186159528214	-0.6069608594173623	0.37819799273281923	0.6911751601439406	1.1287527544920641	-0.7206533692590186	-0.0593456230731864	0.3783376022022944	0.288581592674117	-0.8580195691010829	0.8388951871156288	1.0047251238746469	1.8282728358021152	-0.5904417518538766	0.4202155552314414	0.6910153784434447	1.0831875830127662	-0.7176265942549717	0.06883624371648486	0.37823565322545083	0.317634767667853	-0.8501213088577362	0.7863078678467571	1.0037766340033782	1.7308393169430691	-0.5926894726134053
0.745069443547	0.362012892714	0.6931471805599453	-0.6931471805599453	0.710855974058916	0.2137389780426478	1.0908429505544897	-0.66686988713674	0.38455594049382213	-0.0928307122169337	0.3468323025398773	-0.7974216019048547	1.050259420299838	0.5210747956783565	1.7236377942008725	-0.5443352949356813	0.83303650807814	0.21796103324511482	1.0317520408001173	-0.6289580666814414	0.3613963336822873	-0.08862578739327147	0.1568525533273333	-0.7681467882507671	1.3487406873622527	0.5257310328240966	1.757212792689036	-0.49719145330429115	0.8481910147073882	0.21812006961065367	0.9604742490271325	-0.6464817805597749	0.47402545952961994	-0.08851512073434042	0.1641934446591682	-0.7784544849449941	1.2497187385249777	0.5255213852914009	1.6324718385343395	-0.5222063380118188
0.620501698875	0.0380146184628	0.6931471805599453	-0.6931471805599453	0.8072848144173704	-0.16863668137990195	0.694593641012522	-0.7133845495606981	0.48715739113146184	-0.4776203250751658	-0.0466681257282968	-0.8482109293111231	1.136745809056212	0.1422667827220495	1.3189660960108036	-0.5866439816611305	0.9938337969039075	-0.18035585685927719	0.4998263924536421	-0.6988906937959071	0.5506652113102177	-0.49004034948450703	-0.3687285730347811	-0.8401764980594917	1.460742793233809	0.13104325029652011	1.2193442188134118	-0.5646994021239667	0.8090647104992058	-0.1683771224931308	0.6742578199472561	-0.7199028025625213	0.4309938751374792	-0.47765161271878454	-0.11548286561829552	-0.856605765611681	1.2099306914251944	0.14281663373466144	1.3357620467295979	-0.5909240341747634
0.735205550986	-0.512178246226	0.6931471805599453	-0.6931471805599453	0.8145162332391671	-0.6927398865478298	0.9229424565034123	-0.6587801446465978	0.5013737095870041	-1.01066226798106	0.3212361781038029	-0.7929872446892341	1.1271619606762904	-0.37978404313799824	1.4335671757239767	-0.5327866508428127	0.8330322088917614	-0.692379846548479	0.9030685403283485	-0.6596062462404798	0.41160074577075784	-1.0105646055170427	0.24691373280278955	-0.8017639385690054	1.248424199121789	-0.37920192270773245	1.4584838259163924	-0.52488858076706	0.7994820538751666	-0.6946715796392557	0.9510208863307356	-0.6527315460816185	0.4476809746090187	-1.0124895236870775	0.3403458711675456	-0.7887140357356183	1.1518240949706575	-0.38148861931484457	1.4689048770262008	-0.5249111127568927
0.570978298721	-0.621745064286	0.6931471805599453	-0.6931471805599453	0.17174082276638378	-0.5204002711712536	1.2399024164445267	-0.59647712245549	-0.14032770228966884	-0.8339213897649009	0.6915271069185489	-0.7315902121907216	0.4819839068729209	-0.2097822030442175	1.7086889352782721	-0.4694099260974319	0.06967876019264821	-0.5147737678399072	1.2637940703565531	-0.6364701661537794	-0.3655692921576379	-0.828352264335539	0.6365605101530678	-0.7785323459511865	0.49094235542307546	-0.20409022130250748	1.7921407834528587	-0.5017237421500661	0.1747592413251197	-0.5199755060183147	1.2294818177577194	-0.6016628133544356	-0.17202746374915323	-0.8334060075180052	0.65901313894882	-0.7384185584577487	0.5194442329274698	-0.20924025363617535	1.7153510650984607	-0.4727017802654744
0.564228212715	-0.110840791887	0.6931471805599453	-0.6931471805599453	0.5629653518710858	0.02657505061999244	0.29975663328336855	-0.7409423433646327	0.24122462133234004	-0.284129470038763	-0.48493029824225803	-0.8771229808122142	0.8952384646793704	0.3372931150567882	0.9571999882781317	-0.6128357204334848	0.5935902507082464	0.026257278264727634	0.3287415004030226	-0.7162007618095743	0.16605212440126546	-0.2846033528735813	-0.531567219386104	-0.8585475363914052	1.0493667932253972	0.33711949657835216	1.0394238673360885	-0.5808081828880022	0.5564723101642738	0.02653223191594599	0.2790820918480916	-0.7512488271064046	0.205728912269408	-0.28421235519542787	-0.5403613531024308	-0.8889619684037297	0.9234000687078568	0.33726552652733327	0.9626735065525255	-0.6214090551776534
0.513232442595	-0.0890595263756	0.6931471805599453	-0.6931471805599453	0.46943903555142086	-0.1343577693135978	1.1899511798371474	-0.5870067261958086	0.16059604118251863	-0.4462162533679823	0.5929505344619744	-0.7226354519430348	0.7814647510067838	0.17428845687586633	1.6933498784596666	-0.4591950034310244	0.24191873786852927	-0.1302959752603364	1.382693566026797	-0.5965542845940011	-0.17650641409238207	-0.44212797500118134	0.7424177691470607	-0.7405608265082473	0.6577817574110125	0.1784355501796539	1.915445836131613	-0.45892013418309213	0.3656750666788589	-0.13175706962135986	1.2536610356766937	-0.6047562886119162	0.026915399382178285	-0.44357420306810497	0.6426929924179372	-0.7422862460301386	0.7066222175548019	0.17693502176789638	1.7682172821601856	-0.47481735489540544
0.579117456556	-0.849320829563	0.6931471805599453	-0.6931471805599453	0.5959182178310175	-0.9037016762506851	1.1296395077537853	-0.6327358707935826	0.277380695166836	-1.228772182258308	0.5956524763829625	-0.7668277719933718	0.9089153111614656	-0.5857347695087903	1.583396846551101	-0.5067120806630935	0.5430443162372482	-0.8890074674485028	1.107717597258471	-0.6663615069481285	0.11620260007379342	-1.2143409142322588	0.5183276173555235	-0.8087000001177076	0.9466877772373352	-0.5698719132634273	1.6050074585536922	-0.5313863187418115	0.6405546378486949	-0.9036340156082633	1.08398582676001	-0.6391670192688056	0.2937527473903222	-1.2290319433996544	0.5299485213374193	-0.7750905535566893	0.9825474817255201	-0.585406294214203	1.5536408356139084	-0.5110618806984736
-0.910718189151	0.868579164743	0.6931471805599453	-0.6931471805599453	-0.8067968810535537	0.7243515712546027	0.9305949218961083	-0.6830140972859283	-1.1301144048874798	0.4085435223369407	0.2872928268165924	-0.8233949032506186	-0.48914794238139087	1.041306131007834	1.4717773428992431	-0.5508411309052859	-0.8918153193902115	0.7343098713533953	1.0510345614962961	-0.6520004994751808	-1.338309163502252	0.417551800561256	0.3579968541499845	-0.7992522496176439	-0.45669686283920313	1.0512527747222375	1.6190988179083818	-0.5119459392505596	-0.7427823506303186	0.7264597743398932	0.886235808111738	-0.677207934566108	-1.108530393096801	0.4104696750527648	0.21053249406629992	-0.818835608175521	-0.386354299429006	1.043287656430009	1.4523951157349462	-0.5431848688573754
-0.0276697985025	0.802142799298	0.6931471805599453	-0.6931471805599453	0.21628107525533977	0.6431549884175422	0.8111608286333126	-0.7075886166746082	-0.10157911730690879	0.3331535469297298	0.06897669789328262	-0.8427706819862733	0.544753806735793	0.9559912265691409	1.4351234688019148	-0.5804157398456301	0.01000778827616183	0.6426289638609749	0.922638303293827	-0.7659201633889287	-0.3911044801691464	0.3314907580016594	0.0961286879989379	-0.9080976299299719	0.43183365813948843	0.9562968964380566	1.608792751548453	-0.6304597916292629	0.18826972239299913	0.644551857042661	0.8354508379801968	-0.7115895647330528	-0.1510060484550954	0.33407322636617043	0.07521462379112381	-0.8477728185597544	0.541973073153152	0.9574233139820884	1.4725580046193865	-0.5830245130443774
0.889566503764	0.333022304911	0.6931471805599453	-0.6931471805599453	1.030637390822064	0.34297877763077067	1.0480779449342046	-0.5505969539199438	0.7033264202881848	0.03274856861831968	0.41703438890755684	-0.6816319015950678	1.3691620617173819	0.6521076487562864	1.5792004121836047	-0.42747672121837016	0.9549095006258688	0.35264843802333756	1.14982572969657	-0.5421510548508189	0.5349388444113012	0.04162684590937542	0.4910166058726393	-0.6819773172945105	1.388688110496361	0.6625578886597298	1.7027854867876597	-0.40904490773526214	0.9725886141354018	0.351876067598193	1.1463075483610048	-0.536734500778364	0.6133657690686706	0.04177450597557012	0.5223812512579459	-0.6709376297953806	1.3489462599399127	0.6616288495927442	1.6698709357788402	-0.41000141016519354
0.143593652187	-0.568041231786	0.6931471805599453	-0.6931471805599453	0.2717044787021632	-0.3706519522311491	0.3834656197879699	-0.7187391991195168	-0.03932369346754362	-0.6889388791208441	-0.2757222975845029	-0.8552186748400256	0.5825868333713715	-0.05744579345650996	0.9418403871656807	-0.5900907866453247	0.24615993660321409	-0.3737110734062129	0.42677415396412	-0.7108523864259694	-0.19130787915527933	-0.6924888695475894	-0.3220015907408077	-0.852065651170284	0.6821408386669993	-0.05992291565457801	1.049789529729801	-0.5767477448925673	0.4061561622510341	-0.364244789779053	0.24185448691163614	-0.7155468381445127	0.0629354807750496	-0.6825377374492767	-0.465273232281324	-0.8531806684052704	0.754409493491406	-0.05085597818208587	0.8368192474172162	-0.5855985539537394
-0.813047561402	0.638788430165	0.6931471805599453	-0.6931471805599453	-0.7911746423627694	0.6930782587107757	0.37259537001483645	-0.7360758044333044	-1.1155436629105642	0.3752315752670652	-0.3195058900545858	-0.876404058652441	-0.47259630917406387	1.0139821002276743	0.9580378466358271	-0.6040720306746973	-0.7172675673057446	0.6914439544461113	0.259734463370066	-0.7571988611486744	-1.1136304396553942	0.3735400638831315	-0.5161197142185439	-0.9032571430300722	-0.32674032740766645	1.0126274897941803	0.9058360714648135	-0.6186337228220642	-0.8219359580368176	0.6918477744049104	0.40044017712951036	-0.7360105269861055	-1.17422014461622	0.37401735837103095	-0.3026282465474905	-0.8773396813167545	-0.4787250798185319	1.0128257100610216	0.9943573080204852	-0.6027270293387287
0.777544135264	0.55879142139	0.6931471805599453	-0.6931471805599453	1.0522030462107308	0.46554141820491324	0.35171685374117695	-0.6691038145806009	0.7205414873444526	0.1558662356556279	-0.42223676942076144	-0.7995490504336554	1.3965814217467567	0.7772619964961913	1.0059783789412715	-0.5470571409696189	1.1852336123726983	0.47417857957103215	0.24012509422181674	-0.6477020434982688	0.7531784705768393	0.16382727291203864	-0.6271005903521808	-0.7832945079321872	1.6454464129851132	0.7861538801968615	0.9656980604483234	-0.5198726311423917	1.1790123290373153	0.469639607385234	0.183815550615148	-0.6664844693804686	0.8085593266752336	0.15926849364141785	-0.6417661114130224	-0.7978423217826552	1.5699409787909744	0.7810008964637924	0.8834131351871028	-0.54288889289451
-0.349591274505	0.740942464217	0.6931471805599453	-0.6931471805599453	-0.25067617536425874	0.8826785012738881	0.3592477837520895	-0.6988540761695461	-0.5587531922713074	0.5670860996335165	-0.34407281634154574	-0.8342674127155452	0.05997791635382574	1.204906114614152	0.9545147880445496	-0.5713831238599172	-0.34017996741611894	0.8867441403656066	0.4348765425829815	-0.7046269752804223	-0.7438693177773534	0.5701085820444276	-0.3259525552068553	-0.8460072198290368	0.06736687335132048	1.2099127841862876	1.0694926433083645	-0.5705156660123358	-0.30032301177668796	0.888156678103191	0.41901144002944607	-0.693796427827878	-0.635068916737922	0.5722612163020432	-0.2884032949735816	-0.8302302454624105	0.036114286109521394	1.2106230802182751	1.0175112002652957	-0.5650628982049887
0.397004865463	-0.15977776785	0.6931471805599453	-0.6931471805599453	0.2794376357050318	-0.2569727785886799	1.100280253977048	-0.6889917996077666	-0.029190902919248897	-0.565104123542373	0.41333325439967644	-0.8246702654798798	0.5921024950898655	0.05198747298633851	1.6861115682839276	-0.5610972686793666	0.3058684653860743	-0.2534319287353116	1.0484946250722087	-0.6984521222676442	-0.13576909373208207	-0.5623593053013729	0.22064771668719324	-0.8397645692826959	0.7621936473686556	0.05677695943394656	1.7369710314931601	-0.5639985402924277	0.37423583040885355	-0.2517924755356041	1.0090176843238992	-0.6773398926077485	0.028562233590731487	-0.5597050290696827	0.2794123385974182	-0.8137473187038461	0.7306441951663722	0.057842064646708935	1.6246531204146455	-0.548785120859057
-0.389376819946	-0.773110208725	0.6931471805599453	-0.6931471805599453	-0.2786963852097934	-1.0096289317522706	1.1969701720671477	-0.7537019576990737	-0.6004460361116486	-1.332925486400298	0.5684591150021462	-0.8968031587639679	0.03857755790843601	-0.6890995104047423	1.7336301280102666	-0.6191016287848633	-0.07807567168094134	-1.018212284883031	1.0184627599239588	-0.7464888295036152	-0.48639700675719383	-1.342388786766929	0.2980317939053401	-0.8940452812999135	0.3311760754968512	-0.6976537812023991	1.6204136287889506	-0.6065310729153379	-0.14662705043238305	-1.0124972792721516	1.0690703400264283	-0.756830112941537	-0.5023094730350729	-1.3360536994378414	0.39516968760310905	-0.9009936345456153	0.2069573156753815	-0.6920281669533003	1.639726433706451	-0.6209918818755238
-0.148059503856	0.132025948496	0.6931471805599453	-0.6931471805599453	-0.09312720987028728	0.32931160820472727	0.6247971593538355	-0.6559508879749115	-0.4027083305943848	0.016091802719704423	-0.009552905714488441	-0.7935709042554457	0.2187478998110313	0.6395188880802138	1.1591630252127474	-0.52625105935072	-0.1478785102994039	0.3224148058553707	0.5766354147752407	-0.7082109233976368	-0.545849118976053	0.009124557798728394	-0.15375882625373558	-0.8536100306391214	0.2543684982547607	0.6326768548445617	1.1834220751739672	-0.5694535846753748	-0.07368022961592262	0.32836778826130636	0.5988072507526281	-0.659095855510755	-0.4115209067380616	0.015161724259776452	-0.06037785972262851	-0.7979942496882035	0.26822985903276575	0.6386308675928124	1.152273377898228	-0.5279010558290643
0.845761166275	0.871509538662	0.6931471805599453	-0.6931471805599453	0.8100735215125595	1.045548842390975	0.6358538137893844	-0.6643003759252547	0.47520976197572157	0.7288437460580003	-0.14271679108384788	-0.7945201684877516	1.1618980367932739	1.3644477960590777	1.2941281103154625	-0.5416299229488667	0.7341124500769676	1.0400652180024887	0.7068515829528418	-0.6754167457811322	0.3044637893974228	0.7226943337203035	-0.1681001653483825	-0.8123078714347947	1.195419097722612	1.3597568425838964	1.434163407857078	-0.5454660691599349	0.714595737533253	1.0454231120999171	0.7532062381778232	-0.6685188179324485	0.34666726962379224	0.7288459799562135	-0.040866454585315605	-0.8000962169911191	1.1043947098560871	1.3642018981566983	1.4232309807800236	-0.5443837352561485
-0.168717606918	-0.801578023804	0.6931471805599453	-0.6931471805599453	-0.3558257267786732	-0.8219842273124324	1.0204672336181855	-0.6231825689320769	-0.6811413066936906	-1.1465919689343296	0.4683021197711942	-0.7652039893289624	-0.03599551479202543	-0.5018233832623518	1.4930845081233628	-0.4898035114755178	-0.21072370912640442	-0.8268008114540216	0.9766160360982526	-0.5627407182992802	-0.6250497928201948	-1.152223230604331	0.3832470662001145	-0.7098313012487133	0.20114137405005686	-0.5063311961273717	1.4749177842335173	-0.4230699586505403	-0.35898291973301266	-0.825531018226643	1.0438560957336878	-0.6066053384415747	-0.711306095095275	-1.1503956752444082	0.487197848367926	-0.7497283356992718	-0.013413536345837583	-0.5053195456415046	1.5192993213573873	-0.4716516777814514
0.547637464943	0.468558683314	0.6931471805599453	-0.6931471805599453	0.3287669062171045	0.30191749382864386	1.124621185113624	-0.7678445228808886	0.01960231290461094	-0.007860787954643095	0.4184877188163494	-0.9036827155666151	0.63836604501813	0.6114140936092776	1.7256998353801578	-0.6399545014059189	0.49022724007575563	0.31001632775441135	0.9442303420122795	-0.7634717479939439	0.06773610940334479	-0.0003077009978320541	0.12526278296938134	-0.904805276138625	0.9155446624080336	0.6202474181623565	1.6337498078643995	-0.6293283043229347	0.5065547144223669	0.3108048317730965	0.9248405362765789	-0.7632116978727485	0.16360067763877634	0.0008691684531924107	0.16452093642872012	-0.9001365720095722	0.8541960842405163	0.6206203851825215	1.568615553464987	-0.6340063639781125
-0.938598308096	-0.106562801732	0.6931471805599453	-0.6931471805599453	-0.9223929074836372	0.12666236568010755	0.6421146267362839	-0.7180139477411893	-1.2683402765353944	-0.19548987296021614	0.007080078578072191	-0.859708256511683	-0.5878776977084801	0.44698469044397515	1.1757857788360042	-0.5850767013214657	-1.0772689115588754	0.12463460952204473	0.7986363386050028	-0.6864582558146031	-1.5540101171483134	-0.19752978566930096	0.1372676275589067	-0.8345961954361725	-0.6254707469090245	0.4449714143201331	1.3414909074279335	-0.5462617217491759	-1.0183848821850408	0.12542780539379608	0.7166820871390305	-0.7136040633283879	-1.4145354706991053	-0.19672863483630562	0.07349743965890679	-0.8573702454645401	-0.6454698365999115	0.44575441266480675	1.2551498672459516	-0.5783041392662761
0.372836208597	-0.939731530895	0.6931471805599453	-0.6931471805599453	0.4720233654078246	-1.0192617650813331	0.5108894787177978	-0.7087009382468092	0.15380383280945184	-1.3455729924764401	-0.13816155172846015	-0.8500033271348965	0.7899852549326094	-0.6971254692250014	1.0568462100814209	-0.5757175079367344	0.4709438830748081	-1.0189196452796028	0.5101680292461462	-0.7094973625377429	0.05908539309210414	-1.345685875905901	-0.19630473141455634	-0.8553845578373855	0.8767938757150368	-0.6963258462815344	1.0999233602691696	-0.5712088995184734	0.5593153300292959	-1.0264372147534773	0.4477299345578385	-0.6978592531292164	0.2081803114724257	-1.3528181396043684	-0.22727056961966965	-0.8396826111592678	0.9128459693193471	-0.7040941657844123	1.0140714148543755	-0.5641852815145382
0.838564706803	0.924484973021	0.6931471805599453	-0.6931471805599453	0.5732664930407663	0.9627215128489318	1.4629403504488496	-0.6042243271274512	0.25314258936313777	0.6457590722109767	0.753859991159961	-0.7349253282111747	0.9049800374042423	1.2817611677630307	2.0661817673499323	-0.4810849975020924	0.4759233455204381	0.9499174202790893	1.5670779770279106	-0.6127128241945177	0.028444595878806395	0.6309368497037718	0.733279063180074	-0.7498674272680027	0.9476913069548201	1.2712049070440608	2.2615996694934593	-0.4823508522319703	0.6148720922694316	0.9517879027044106	1.352458440448574	-0.6263943927911869	0.25581711665982576	0.6345737618907501	0.5755418152218988	-0.7597155394665319	0.992287777317132	1.2711333345755433	2.0085077233024005	-0.5003420519466739
0.445085544178	-0.842922920696	0.6931471805599453	-0.6931471805599453	0.23592435186319757	-1.0456856858640948	1.1494265705275264	-0.6703831540586815	-0.07656328489881851	-1.3708465859726067	0.5683843460410812	-0.8090879961653018	0.5478206505608693	-0.7269434340388469	1.6454002306880322	-0.5397220522777831	0.3789402538155166	-1.052247329685022	1.0322872994365915	-0.6571503433579978	-0.06699486356952661	-1.3782316028521107	0.34636804416792044	-0.8028212198715441	0.8330190371191603	-0.7327314017431026	1.6056115318871378	-0.5183870519626791	0.37321315621274026	-1.049646112196959	1.0270614064248427	-0.6631929190143464	0.022673251164260562	-1.3752486376536046	0.40665588698415084	-0.803167191964625	0.7278523553413754	-0.7307891044350098	1.5542486470068637	-0.5309453164292323
-0.617865816995	0.135021481241	0.6931471805599453	-0.6931471805599453	-0.10842926247452256	-0.24032484417599334	0.7883351164491565	-0.7509786178933591	-0.42632864157414896	-0.5533520845636177	0.11151134071320878	-0.8905817727554407	0.2048809144799978	0.0739866582615882	1.3604843957491504	-0.6193975576992543	-0.03397673052538131	-0.23547276804349707	0.6507235379633134	-0.7833447295248427	-0.45707985125120865	-0.548547782270137	-0.13452116922584018	-0.9280708217219904	0.37976356627790714	0.07879868272542982	1.3038256574924965	-0.6460040840365835	-0.11965320799518664	-0.2411528975972679	0.8093946272631056	-0.7454553782376072	-0.4718221428739854	-0.5542473788226582	0.12134797251887572	-0.886002291450342	0.22481819435958947	0.07315266782498156	1.390490696559324	-0.6127372906225012
-0.859341068247	-0.281493370358	0.6931471805599453	-0.6931471805599453	-1.0093802103329483	-0.19831790080215608	0.44419984090662484	-0.6798336974565469	-1.3766468485495367	-0.5196267043822973	-0.1279014458432421	-0.8234796311473584	-0.6609353833090074	0.12105011314274108	0.9280316830973135	-0.5446619422053945	-1.0873532241674084	-0.1964216112021818	0.44434334385156604	-0.7080925414194833	-1.5732605192272615	-0.5178112871847818	-0.1764707037019203	-0.856536693679107	-0.6392669673878878	0.12287559191132709	0.9612254393985111	-0.5673588704097648	-0.9764334982741398	-0.19876634650207076	0.43609530885991	-0.6730633387617244	-1.3819120691999274	-0.5201229303024756	-0.1466540803265106	-0.817976869437368	-0.5984109349327695	0.12055691976091057	0.9275161591589975	-0.5363557216974132
-0.941244984486	-0.304244545431	0.6931471805599453	-0.6931471805599453	-0.9944599540857401	-0.13585190728258442	0.5548701940503447	-0.7510351605484938	-1.3398537371128234	-0.45805741722324167	-0.11005127497931436	-0.8948449421612101	-0.6604088110432974	0.1870481601462559	1.1179722984232552	-0.6159594748423791	-1.1147006543395162	-0.1452861331560151	0.7205612303194872	-0.7006897881608587	-1.549136702060186	-0.4677734623521566	0.061418937528329304	-0.8484190075414569	-0.6994793643231827	0.17792898017817832	1.2725467439832652	-0.5610821531646156	-1.0479105970510185	-0.13941976558655747	0.6151940545977778	-0.7391231680612446	-1.4340863313108816	-0.46174740799510433	-0.053726237465065274	-0.8839956019622276	-0.6810479918713128	0.18360234015434002	1.1802974481085484	-0.6028079091027112
-0.980071517374	0.948647025682	0.6931471805599453	-0.6931471805599453	-0.8380825419105764	1.0927742208077702	0.6876662072874025	-0.605502433397038	-1.1659927904272036	0.7780353766355511	0.14492123917673067	-0.7381232399280883	-0.5198152332697812	1.4077428422295977	1.149720980891897	-0.48062320397097613	-0.594377998538317	1.0876010000119471	0.5385905687565162	-0.5963587237715838	-1.0367812779684302	0.771489459861656	-0.1017449723128008	-0.7384796162629875	-0.1659075875945377	1.4037377723969922	1.065346172779904	-0.46118304041317915	-0.8314294947023556	1.0917584876331528	0.679110147835565	-0.6080673423731902	-1.2048494127122684	0.7764289905395357	0.11592460176744895	-0.7425437165513736	-0.47627002639006477	1.4067293844083717	1.1567260620992985	-0.480811323186523
0.638013398138	-0.858964777044	0.6931471805599453	-0.6931471805599453	0.6793517961699834	-1.149135653208843	0.7449457967710466	-0.7267850551718653	0.3603687086069488	-1.475956250811105	0.10250096745428763	-0.8674087514252014	0.9957009611513208	-0.8275695383194275	1.2896463344519131	-0.5944420756929846	0.8245172602065322	-1.1384479784291726	0.5935737009169311	-0.7262472311061927	0.4100907043974429	-1.465928781072546	-0.12828903484607604	-0.8727871654907067	1.230659034084451	-0.8162440022723959	1.2029956294563426	-0.5872562619282704	0.5390002529852735	-1.1549046758263388	0.8626696365487179	-0.7365614555875107	0.17132079901070088	-1.4819452049690132	0.2148373694471423	-0.8791610304320526	0.9037517538777529	-0.8333836332889972	1.413737646091771	-0.6018513032280473
0.786870183696	-0.584043919992	0.6931471805599453	-0.6931471805599453	0.8880105365893344	-0.6384175328333926	0.3273892215314593	-0.6908120288514926	0.5649704908511306	-0.9561337947974486	-0.43148956012005074	-0.828273014480885	1.2196571355832035	-0.32107315816881105	0.9649777650116739	-0.561324224823551	0.9334659881932856	-0.6320651318060574	0.22416848535095885	-0.7061761586915076	0.5231634881756143	-0.9496770713411968	-0.6451210125968517	-0.8490400315301636	1.3577936581339454	-0.3140641885479131	0.9447354576521992	-0.57073672240645	0.9179109844222993	-0.638362720190515	0.2986039439632546	-0.6873453788914281	0.5621351058896304	-0.9561833462065268	-0.49221099561265186	-0.8261134436327096	1.2878563485499617	-0.3209218259379627	0.9594801301615483	-0.5565166860037707
-0.590418403461	0.347518291058	0.6931471805599453	-0.6931471805599453	-0.5426729904055282	0.3277554775347241	0.697715497153992	-0.7232072708844556	-0.8546243513460527	0.01355461556569348	-0.0062994136344825605	-0.8643938115762912	-0.23090996277877698	0.6482248937869263	1.2938237669854942	-0.5901529076680337	-0.43579692508401713	0.32401119487653424	0.5643626925571029	-0.7355785691700514	-0.8387121465454092	0.009656463871425373	-0.24892097465340107	-0.8836693657480023	-0.02836270868220909	0.6444630950154819	1.2367450609477693	-0.5945594146399032	-0.5707420665246854	0.3274003868865833	0.7101011398936168	-0.7318584959674038	-0.9136964944040004	0.013165286980106612	-0.01579145695914881	-0.8745012631499206	-0.22979787624916037	0.647886578163936	1.3230261036711413	-0.5971834459122677
0.876524536325	-0.753623757542	0.6931471805599453	-0.6931471805599453	0.9965595812333791	-1.058762819711539	1.0336933296130866	-0.656841614480903	0.6789577077903073	-1.3865866132515743	0.35368485719750387	-0.7925796658425462	1.3219392949722815	-0.7371789550844762	1.6032942056758688	-0.5291880868635968	1.1247300587236282	-1.0650890525935253	0.9040303593807931	-0.6473800854773627	0.6724958049977896	-1.3939941842218138	0.09282378968377517	-0.789418265036519	1.5971648108366416	-0.742448217510026	1.5716805389700927	-0.5128723288815685	1.117561361035871	-1.0615526938181712	0.8947882357879273	-0.6543509508479803	0.7487389028077647	-1.3897585818337281	0.15004233252478025	-0.7914656150644145	1.5098442311850546	-0.7395770575285064	1.512128123501227	-0.5251348335646707
-0.985630865495	-0.26173970566	0.6931471805599453	-0.6931471805599453	-1.208513936163088	-0.2767065053083849	0.9473119343555786	-0.5643752124030668	-1.581008676362137	-0.6074373179588789	0.4551455031891693	-0.707215178426432	-0.8549820210551772	0.04980998583320253	1.368485534337014	-0.43016361294234384	-1.0563632447796891	-0.27788815288003144	0.8874773508355509	-0.5469922813783988	-1.5139007403541969	-0.6087416440136733	0.35577747551053723	-0.6966385400461932	-0.6196091374003818	0.04854043232846817	1.3324787836282188	-0.4050137265565583	-1.232068587534898	-0.2773080196332356	0.9717726036742628	-0.552337945763066	-1.6573009310368418	-0.6080717657161407	0.4746559222377357	-0.6963437609106095	-0.8345924273627853	0.049176827380832705	1.3957479447656043	-0.4166112465496605
-0.950699971128	0.209696475161	0.6931471805599453	-0.6931471805599453	-1.282226912690675	0.19077861029902743	0.9097684213473901	-0.6811459059446572	-1.6632397610697591	-0.1267850685068849	0.35706702841112964	-0.8204731446180108	-0.9237405438775353	0.5068326079410966	1.3783993578254905	-0.5500030118652246	-1.1550627319502818	0.1820218543090582	0.8350914119653657	-0.6931764303354596	-1.6193345709992675	-0.13614182485078946	0.23765768933615644	-0.8375038414630813	-0.7199049202530599	0.4987581020983349	1.3336179507387538	-0.5564284449489899	-1.220970377552569	0.18647408074393682	0.8902190114816807	-0.6766442117298798	-1.6267363728725994	-0.13127919308100008	0.33007479990218	-0.8167276558347342	-0.8419047439690479	0.5027148479107317	1.3640411178232505	-0.5446325299034209
0.718351217238	-0.626016595154	0.6931471805599453	-0.6931471805599453	0.4792032661027064	-0.8804797676203872	1.287552460802033	-0.6509576342343268	0.16766477405868804	-1.1987718597333812	0.6711864514279189	-0.7888294193556665	0.7921638598889632	-0.5652891033310906	1.8114456291662213	-0.5211076388176161	0.4373453131685307	-0.8804521176445891	1.3242906509154628	-0.6540692276947001	0.007640350413670709	-1.199135608490584	0.6347907264383832	-0.7995295258470151	0.8640212156517701	-0.5648432378682886	1.9037716553253834	-0.5153838625292099	0.45814062742632494	-0.8795777221464948	1.3016004679834126	-0.6549456649791539	0.1123378613298032	-1.1979010923888327	0.6662445415252543	-0.7942531860849231	0.8063868517338831	-0.5643597029021041	1.8410918015328999	-0.5234300209478296
-0.52276814277	0.93508050058	0.6931471805599453	-0.6931471805599453	-0.5077244644724604	0.8439860868017899	0.9208702830279607	-0.6355717624041948	-0.8168938199810714	0.5295741679406445	0.2746779422474893	-0.7717501758087885	-0.1976533305853362	1.1626140143279442	1.4713485985429142	-0.5073330706984953	-0.4872520259341921	0.844093194108743	0.8945012171453696	-0.638488353458688	-0.9149558666700595	0.5286570232095413	0.1394418565382001	-0.7808419075904055	-0.04808573035991007	1.1634499606719573	1.5191687663239988	-0.503194466793996	-0.623167558563334	0.8376204227625981	1.0380556846985212	-0.6346493983125729	-0.9713956799695763	0.5227903520739923	0.3847403980047579	-0.771894425293973	-0.2758866757496385	1.1563650021682845	1.594112308829667	-0.5051545751899117
-0.77521792834	-0.311100785323	0.6931471805599453	-0.6931471805599453	-0.6903129431364332	-0.3982307322772717	1.0067499628875376	-0.5800293407082635	-1.0361624867429624	-0.7179814636199437	0.5025956554683539	-0.7201330112169302	-0.35768884087053826	-0.08150160185114386	1.4364787504701495	-0.4480762741588642	-0.868457432932651	-0.3952597771813223	1.1279176476589208	-0.5550554944872881	-1.325989184866736	-0.7151067812135272	0.6162954029183576	-0.7020982117208632	-0.4393619513174186	-0.07846609347474448	1.5573297757952567	-0.4152639182774691	-0.7277662943689511	-0.39916350836854236	1.0543338638848505	-0.5573445935055995	-1.1076106204118554	-0.718985573728058	0.5555652233105377	-0.6990608665477731	-0.368907444082845	-0.08244013259321167	1.4788869332524779	-0.4234046425098485
0.918343041215	-0.739684611143	0.6931471805599453	-0.6931471805599453	1.006558210830098	-0.7402739313827764	0.5801870398489982	-0.6642036148051932	0.6845409493230025	-1.060239475475447	-0.13541666234277921	-0.7995216286709064	1.3384095251014008	-0.4238159424374685	1.1815075662829397	-0.537085415266175	1.0778670101869894	-0.7489548774177719	0.5449258872911344	-0.6448917908644035	0.6129859521894941	-1.069207463719293	-0.28173581861299324	-0.7880813910002347	1.5732560829604514	-0.431095965035867	1.227338360497698	-0.508359542318001	1.0828742597317134	-0.7389869065361159	0.4778173883066151	-0.6661654409863734	0.7035257240406845	-1.0590966766566716	-0.30161805650152546	-0.8035036599291236	1.4892730035879038	-0.422395859855021	1.1266549879739074	-0.5367990678291231
0.933038520934	-0.27552026011	0.6931471805599453	-0.6931471805599453	0.8592488617916884	-0.2767359034627838	0.6834833296935238	-0.6645403039733341	0.5397749339726763	-0.5919253716652183	-0.03542206812943883	-0.8003329833894831	1.1881726500799887	0.03444028407465503	1.285802375619635	-0.536946378650793	0.7098562410898083	-0.2820060802700185	0.9528593619089724	-0.6290546170063697	0.2507814247501008	-0.5972609573947528	0.18086489721012108	-0.7728048686777858	1.1877360627485267	0.029178717638387638	1.5905342444011368	-0.492108692360621	0.9150686055205066	-0.277253974867708	0.670111228332085	-0.6436307091188086	0.557411121629013	-0.5925744498703857	-0.07262679972069722	-0.7808176438931365	1.2898410000450338	0.03381759565438065	1.2906821052508097	-0.5142595683836866
-0.0532591944798	-0.41473602807	0.6931471805599453	-0.6931471805599453	-0.026494633938543455	-0.22792221623088232	0.7383163715453986	-0.6280630541316489	-0.3359062439864041	-0.5375689976294554	0.15126702922815938	-0.7627018560459488	0.2839125361561853	0.08193121440431575	1.241785454843972	-0.501365563874519	-0.032501167869109324	-0.22763834650054715	0.7394710017216014	-0.6309130135715936	-0.46206349497283333	-0.5374848171753757	0.06676343749905078	-0.7726164957639647	0.3997838355787917	0.08236018023094042	1.30308400144178	-0.4960635339341512	0.008274715358460492	-0.22908670052638855	0.7017622251019454	-0.6304498595902721	-0.3358921590879198	-0.5387801892875562	0.08675580881408529	-0.766539583136499	0.3546356842516315	0.08080891789257087	1.2269303446018047	-0.5020859122155897
0.874253688431	0.916295789975	0.6931471805599453	-0.6931471805599453	1.031648429920399	0.6142271931276323	0.872855189854513	-0.7081549763046475	0.7090582606946795	0.30343765854332405	0.09420083565995085	-0.837903526920646	1.3662838808826554	0.9226425930679504	1.530502324516962	-0.586044678014971	1.0622802373056277	0.6146907273577727	0.8247448033749774	-0.7097219032406077	0.624303438656885	0.30320254572108946	-0.06720216616326613	-0.8470769878878376	1.5275515603919856	0.9238714389809457	1.5685262963272044	-0.5793976939512615	1.1761825272006268	0.6250376842574722	0.7337228478852593	-0.6885907113601718	0.8055005681979732	0.3138611604849454	-0.09906998690521306	-0.8195563373236766	1.5708666395096285	0.9338682988722614	1.4329294037733702	-0.5650088880552008
0.271831413015	-0.63190889965	0.6931471805599453	-0.6931471805599453	0.2699318677175384	-0.7196857339707502	0.7176904279935846	-0.626699441758075	-0.05838923880710414	-1.04746836461035	0.18708395950599277	-0.7657143803725993	0.5911018835793814	-0.3992951356591146	1.166494790420769	-0.4959913045395437	0.48130886380617255	-0.740317998801505	0.6294572622177288	-0.5914618110448642	0.03539308101516976	-1.0695418144473907	0.056754467633115105	-0.7391600728768277	0.9137198391087535	-0.4185809121489364	1.111220877345052	-0.4507050273877338	0.29292293458711843	-0.7238389323710752	0.7271114860877439	-0.6122274191702296	-0.0693251598124822	-1.0519814831259406	0.194681454126458	-0.7527661667367835	0.6491799563507696	-0.40319424553745026	1.1779975440680328	-0.479589716703761
0.985903577221	-0.794839120906	0.6931471805599453	-0.6931471805599453	1.153722640539687	-0.6761072422967521	0.6662962010136824	-0.6613390739963353	0.8235873992501425	-0.9962526656954079	-0.10020714217954402	-0.7979815061525466	1.4955503069467875	-0.3583721620524779	1.3086888407711879	-0.5325584415851934	1.1134237216452623	-0.6878468986395999	0.7910295048262832	-0.6369720791956606	0.6669448873575516	-1.0085328313600748	-0.04142171244676007	-0.7810978782817966	1.5823850941467223	-0.3694774682561666	1.4817208766481882	-0.4997180552202812	1.1271808678544664	-0.675719194613474	0.69113641023814	-0.664905635816592	0.7568633286761215	-0.9958675754623527	-0.10681647876823795	-0.8036961842757634	1.5183101261472687	-0.3578670245507115	1.3555658546219285	-0.5339988501685932
0.161698763188	-0.687193879834	0.6931471805599453	-0.6931471805599453	-0.04882112154219682	-0.7381660214095407	0.935473966695495	-0.7485148096018246	-0.3791804953017639	-1.0613337166858332	0.32639278132253646	-0.8890644249343655	0.2732551761573468	-0.41899161929395207	1.451619465961756	-0.6164298128177577	-0.15412814006900688	-0.7303510956462682	1.0157592175513563	-0.7450001350136981	-0.6094882804009579	-1.0543833963826659	0.3731376238973259	-0.890438180450777	0.27644082125188263	-0.40989027029762276	1.5538488748546688	-0.6073022432698091	-0.0058904760371879805	-0.7424000362936636	0.9076094434349816	-0.7464940914951321	-0.3814655550612966	-1.0660020224075528	0.27658921236234285	-0.8880833977158287	0.36126031427374566	-0.4228412378035472	1.440325599253859	-0.6131358512687748
0.7953506283	0.891356782991	0.6931471805599453	-0.6931471805599453	0.5576093728521423	1.2191606623583502	1.1621493162545462	-0.6458761582479021	0.23892835345476623	0.8975412601487296	0.45321466517170655	-0.7757429913736837	0.8880281846516038	1.5410656235666822	1.7611329558720077	-0.5235953194592473	0.39407605191415135	1.2067764696347976	1.303129067384964	-0.6690254123317207	-0.045543397344568366	0.8842342155134298	0.4917946147397809	-0.8059187258438016	0.8595368138598076	1.5298159217400054	1.9734074139578752	-0.5391810749352932	0.5222649562805898	1.2200809893146582	1.2044186164122324	-0.6463849764990597	0.16972345487174675	0.8981266051752407	0.4692946973852954	-0.7775454819986456	0.8903777636238552	1.5423726281165098	1.8228210875599116	-0.5226626121826725
0.608780596	-0.368217162664	0.6931471805599453	-0.6931471805599453	0.6941998044841456	-0.28263313305365867	0.6325686889382633	-0.6029048631581517	0.38026056517847723	-0.5956010353717451	0.027532290345087848	-0.7373795782189869	1.0117164169995565	0.029179503833805895	1.1441711046514496	-0.47640770311692593	0.9452325170908024	-0.299523547009668	0.38023723565373646	-0.6027121590013007	0.5290242274009296	-0.6130040137801112	-0.3365401135363664	-0.7436366024021732	1.3739731192192335	0.012736317879639115	0.9753735469018955	-0.4693422268831419	0.8621827879502362	-0.29408541342894584	0.4747530915566852	-0.5993562736418209	0.5093672682034279	-0.6071326301981933	-0.17724261875503186	-0.7350186966866051	1.226698506783621	0.01799291896730095	1.0226315320385495	-0.4715216185932515
0.60635893856	-0.104060857129	0.6931471805599453	-0.6931471805599453	0.5184530794618257	0.0424794866722372	0.5548009313708898	-0.7282572447087079	0.20628243086575376	-0.2659309692852239	-0.16541833248049692	-0.8655535733073576	0.8353878047817734	0.35163286093115675	1.1626794696399403	-0.5989249931737981	0.6743947259617571	0.03856603407848342	0.38553398679742845	-0.7218659610843656	0.24000104476608913	-0.26981292090218656	-0.4419509507223128	-0.8676442240708238	1.1276894569807259	0.3479093231115717	1.0759802497196387	-0.5826546654271896	0.42031981570543486	0.044976464815949156	0.6311960677715024	-0.7421497602648827	0.07063690501460942	-0.2634501078335071	-0.10354964886447646	-0.8814410301486079	0.778195304808792	0.354183615952929	1.2516063476832848	-0.6105900875216614
-0.514322620084	0.509716826438	0.6931471805599453	-0.6931471805599453	-0.5326587695418441	0.24660929012210384	0.9203440981945745	-0.7690980509758178	-0.8452434818483402	-0.061149525411874864	0.2476110236897305	-0.9072741901975747	-0.22323287925053506	0.555455102254218	1.4927426775842019	-0.6388414859042264	-0.6218042969416421	0.24518674512594124	0.9860350991956387	-0.7803471184313308	-1.027622079064787	-0.06265444502556658	0.25302664669290464	-0.9230873451987657	-0.2207260830397515	0.5540375394938245	1.5989600986051054	-0.6449068355942897	-0.6437656628471341	0.2478094142419664	1.0368215338687152	-0.7611565048654536	-0.9890982932897142	-0.060032965472204464	0.3669855396644923	-0.9000182428804191	-0.30512886331689537	0.5566171572751134	1.6063661639473494	-0.6300344371401534
-0.417880961709	-0.160429244292	0.6931471805599453	-0.6931471805599453	-0.6806371016124624	-0.08724045549564434	0.6412409668727339	-0.7516319717750621	-1.009403889738952	-0.40323133689142887	-0.02588411507463618	-0.8914207473656349	-0.35908961767689684	0.23018696128688684	1.2134951575681285	-0.6199704194417227	-0.7898092485853148	-0.10669475353887634	0.6599246675522634	-0.8095052953763592	-1.2176265943913345	-0.42380127476834195	-0.10118259177684588	-0.9543506696305902	-0.3767759221223275	0.21226442555229252	1.301188035365136	-0.6720116281502708	-0.775621316224931	-0.09818521691052215	0.7469102214118973	-0.7399400246523828	-1.1472954297806939	-0.4146388593853595	0.0775101057183588	-0.8803985751747198	-0.41891371773371405	0.21976262439615044	1.3206965043987993	-0.607296643388261
-0.907488646195	-0.735532379132	0.6931471805599453	-0.6931471805599453	-1.0686426706586087	-0.9444322589083538	0.7234051360410387	-0.7776757472287681	-1.4523292040390134	-1.2879877014980814	0.10263935308659722	-0.9275947155578494	-0.705098562060264	-0.6088026461312929	1.246393529866542	-0.6368667438000343	-1.2000164286600434	-0.952053530483219	0.8272068893657599	-0.7578715003798522	-1.6792807322347056	-1.29624551331758	0.1913670708121474	-0.9149817658291945	-0.7604255740439753	-0.615923150035999	1.3544139324386737	-0.6083534166051906	-1.2502741965927562	-0.9501349878865906	0.840126582292471	-0.7685531118832373	-1.6902897254485785	-1.2940067981645496	0.22588158499421698	-0.9203847801281375	-0.8435715969152379	-0.6141873809271019	1.356052258176329	-0.6254114694383284
-0.958900758716	-0.844157759813	0.6931471805599453	-0.6931471805599453	-0.941476214974092	-0.5761297651222498	0.3531980484860163	-0.6495077629137831	-1.3381993352999753	-0.9122289500434702	-0.21258253774704367	-0.796907080101265	-0.5692866554366895	-0.24533934922005227	0.8259682128124921	-0.5108652813061073	-0.9097660078452446	-0.5717609049047216	0.30514828124057825	-0.6698612535342298	-1.40961834380356	-0.9079373373830374	-0.3214249971081811	-0.8263789525097818	-0.4531412040691649	-0.24057496445283394	0.8174922863763456	-0.5207418957765537	-0.8057186884448906	-0.5685772568668606	0.2418692629444358	-0.6750900126084539	-1.2347666348691726	-0.9047543251777534	-0.36849505623265844	-0.8253641094363333	-0.4083330440309935	-0.23782002050200926	0.7482232123473953	-0.5331460281314887
-0.85357770127	-0.159536595652	0.6931471805599453	-0.6931471805599453	-0.5417704872206138	-0.38807075574621047	0.692228725428639	-0.6493009433426032	-0.8738588630843687	-0.7059711131211417	0.10148354315744762	-0.7930627185545678	-0.21830857976501808	-0.06952340643226505	1.1953610961087278	-0.5139282729824397	-0.4087888068744891	-0.38366292673730956	0.5982190008706796	-0.6416859768658656	-0.8451753644765978	-0.701837942768545	-0.06930473718903978	-0.7924839616884096	0.01815505967236325	-0.06492206848319593	1.1539642072131793	-0.4981443701474786	-0.4928757959583445	-0.38642531053106965	0.6574227446372942	-0.6472747295013452	-0.8569953297891761	-0.7043708976048253	0.04521026086814499	-0.792612551553599	-0.14003950322286238	-0.06779760693233568	1.1762754048579223	-0.5100483149355788
0.101554355275	0.481757639742	0.6931471805599453	-0.6931471805599453	0.25637350827724953	0.42104904128795534	0.8076015118249946	-0.6665525842337772	-0.05060371749645468	0.11282989063010235	0.15729184863893458	-0.7991267055478083	0.5656858486314865	0.7308580736137634	1.3616353987165808	-0.5417672738094462	0.49963790065042446	0.4211005660663106	0.5074997800628174	-0.6781543007762676	0.07643279740630785	0.11273425409337853	-0.2862357934937842	-0.8177528071498636	0.9348875854076718	0.7311077999357624	1.1728655256775322	-0.5451596151678263	0.4037220319296954	0.4246363012507633	0.661225528427828	-0.66013059408088	0.05338157036531202	0.11636558972626018	-0.037980655542798725	-0.7939169046542655	0.7628046958768273	0.7344400634859212	1.2537566234265607	-0.5339183662509853
-0.715433052315	-0.155622507661	0.6931471805599453	-0.6931471805599453	-0.6354539575485689	-0.0063910765281751485	0.7541327502338466	-0.652873235640794	-0.9602065446746589	-0.3237637517251936	0.1673088803750407	-0.789694935997235	-0.3156178576476456	0.31158702317568354	1.2521281510970383	-0.5242527128562245	-0.615011823654542	-0.007995033470642138	0.7272902637692731	-0.6606809942515763	-1.0462064978275107	-0.32676321530732044	0.0673254832861475	-0.8054150806889276	-0.19046426373478723	0.3113453514672121	1.2717390192118618	-0.5233821086958896	-0.7093661494208007	0.001739028776284437	0.805857682018793	-0.6525232189616947	-1.079738075657241	-0.3160962212151477	0.20821227818645777	-0.7908106719972743	-0.3484161613547934	0.3201783532882302	1.3110727205087036	-0.5222550413215203
0.273932074823	-0.830888610362	0.6931471805599453	-0.6931471805599453	0.16348917276745464	-0.6950659926351143	0.6719882781662551	-0.7040779992033439	-0.1529627754876313	-1.0159108586339474	0.053161605643278015	-0.8449544777485789	0.47627024925121086	-0.37922570226337365	1.1939584600659727	-0.5713229840276995	0.021848590020794287	-0.6996316326596487	0.8126572238889758	-0.6945052417624726	-0.417338850880643	-1.02066591165837	0.15763104400706077	-0.8400758219146153	0.4445677130650842	-0.38366641839536186	1.359778801316662	-0.5564054544936345	0.24198466998980359	-0.691487039588504	0.5814036582122004	-0.7130587858994394	-0.10677511233359879	-1.0124186485060755	-0.07469216815583415	-0.8547567161993688	0.586982221352173	-0.37565326803102816	1.1328819832160708	-0.5790423478716772
-0.110377689708	-0.26148792152	0.6931471805599453	-0.6931471805599453	-0.15841580524414817	-0.13291173714417656	0.9890576564560029	-0.668756983914689	-0.4758629840757714	-0.4444812016500998	0.376330904668764	-0.809645291510657	0.15440267543448133	0.1785844321500622	1.507806635665801	-0.5358703744364356	-0.19799802185032572	-0.13309687042135934	1.0363366984897955	-0.6602382985653269	-0.6393419279529922	-0.44474709974343574	0.3578358459057748	-0.8088110639817384	0.22676809160018635	0.17834686785227022	1.6008353854497122	-0.5178470502552248	-0.11996496002448821	-0.13236957263792765	0.9685054988922513	-0.6616803601968514	-0.4792910939688036	-0.44392611748386085	0.3324288031527439	-0.8037595068215814	0.23356545109039373	0.17915659685952973	1.5050941328452645	-0.5273742887030775
0.897863857883	-0.884285772198	0.6931471805599453	-0.6931471805599453	1.100010887474237	-0.8789835899889697	0.21518045194766697	-0.715759150381281	0.7745666299670986	-1.202081743825945	-0.4970367035072591	-0.8579882586190347	1.429890784071647	-0.5594673470421928	0.8102750044642433	-0.5822298938667979	1.3492768379091944	-0.9142737296100223	0.06293600406067071	-0.6707129840090864	0.9459994037530721	-1.239180306707257	-0.7054319942136281	-0.8185326708144116	1.7633444426953095	-0.5934016510958784	0.7001963474664382	-0.529956169457038	1.2472598150066216	-0.899223587432664	0.11101365711317784	-0.6945981588336785	0.874358132173274	-1.2229810855653327	-0.6365837568252483	-0.8385294248301843	1.634466321367149	-0.5784957904560262	0.7319843148912949	-0.5586113196045335
-0.839108362895	-0.359890790655	0.6931471805599453	-0.6931471805599453	-0.6749835823514104	-0.7318124876622392	0.8508527767516384	-0.6895280267170875	-1.037927712550417	-1.0581418787002574	0.3002252263793477	-0.8325633344555355	-0.33004370054759036	-0.4106082886319809	1.3165101425157844	-0.5544489769334542	-0.8251153157206541	-0.7421471993233542	0.9824203044918034	-0.648945996398956	-1.3401746680973181	-1.0689586195412142	0.42614128628576553	-0.7977714241723981	-0.35776231828849936	-0.42080228970362876	1.4479196236267329	-0.5080486299464345	-0.6817657657773551	-0.7333747937354107	0.8637481758390906	-0.6821167055048201	-1.0975493609302942	-1.059997707099391	0.30273277940143073	-0.8269052483995295	-0.2968366970656916	-0.41233963802448625	1.3383656676035915	-0.5455580192429882
-0.182747557634	-0.165549040408	0.6931471805599453	-0.6931471805599453	-0.3413739167986121	-0.022947712584095517	0.7926884452767661	-0.582130413085579	-0.668869729652663	-0.33666517832680165	0.24701853439847482	-0.7224266485193449	-0.02262705532062599	0.28913150559764905	1.252590289719661	-0.4500902628761456	-0.23880691619833871	-0.02240931500243753	0.7291780690818982	-0.5776900716461605	-0.6733421502547878	-0.3361530277130381	0.12089727230007308	-0.7272898814024951	0.17847230675512032	0.28965142881814504	1.2333326493623957	-0.4347099622261915	-0.19347288925123715	-0.022416073488183384	0.671818737471363	-0.5915738261433865	-0.55741798384579	-0.3361400783139346	0.08469774741008486	-0.734209733105644	0.16037183368443603	0.2896576523631616	1.1637295181471161	-0.45676269770070926
0.456361009199	-0.358657994251	0.6931471805599453	-0.6931471805599453	0.35531012846899424	-0.44197250228605944	1.113445539267441	-0.5966806069187505	0.042913130602853594	-0.7576182663409121	0.5089449919199399	-0.7329063976297343	0.6692405189331637	-0.12827316037403866	1.6253685648958398	-0.4684522005655627	0.3285393602839072	-0.4391562824120144	1.1077421542751869	-0.6131415795513292	-0.10105016001450173	-0.7549642478654434	0.4085836689789861	-0.7575437492568303	0.7601357786468784	-0.12512250103919528	1.688533893994345	-0.4754459774579583	0.3403684911940321	-0.4403908670934053	1.1106750510506855	-0.6056230342335905	-0.005126760740178923	-0.7560762563257454	0.4822499948747248	-0.7434020289253647	0.6884325025974858	-0.12667664832197356	1.6415810519181564	-0.47560503865751314
-0.592019448108	-0.413376689667	0.6931471805599453	-0.6931471805599453	-0.8564442071263535	-0.3279588291870592	0.9982936452245671	-0.6818467534997618	-1.211272699096941	-0.6461626004938538	0.42709443863993746	-0.8258214023594417	-0.5173473722026518	-0.010433519569186684	1.4834913915153667	-0.5461767717650106	-0.6305225379340295	-0.33345757023045214	0.8363056611058167	-0.6967047222832004	-1.063907631689024	-0.6516904291517761	0.1868419976307128	-0.8474360506146418	-0.21804504866756608	-0.01577907077882217	1.375659324342125	-0.5531076550409311	-0.9234270681957452	-0.32692678735781566	1.0530467454382975	-0.668805911088509	-1.3187359996513768	-0.6451576676082288	0.4856084460864186	-0.8137203418116857	-0.5523450657582879	-0.009392157341919909	1.5349826325430629	-0.5320242331042638
-0.0582249151013	0.900536659143	0.6931471805599453	-0.6931471805599453	0.008518495782959929	0.9117576103966415	0.6401722162763308	-0.6972110063625164	-0.2993979489012983	0.5963044274393814	-0.028778500601970812	-0.8300524397586114	0.3174924614263636	1.2286032363490818	1.210152591638507	-0.5722042555294005	0.34127986202498367	0.9136232607839926	0.19183786266958833	-0.7205093353815655	-0.07471258998889516	0.5971737724302718	-0.6571776253116496	-0.8590555295609273	0.7709534171098792	1.231556633085065	0.899974824909988	-0.5892226200727285	0.08230949048154079	0.9083526823600082	0.5307299039336156	-0.7095249881563648	-0.2515543854227037	0.5927451080731815	-0.1770640096095727	-0.8437396244655588	0.4189465238122687	1.2253501972822503	1.1321871090805493	-0.583028901781615
0.593034045527	-0.446059508441	0.6931471805599453	-0.6931471805599453	0.5455651944221686	-0.4533496235014211	0.7899242254497827	-0.6716096407102129	0.23026818452073264	-0.7664781723565167	0.08392751689878233	-0.80837738385613	0.8678982920888958	-0.13787019401679534	1.386154486097802	-0.5428897832034589	0.3362500384187843	-0.4435487863503796	0.9979349790603534	-0.6824221614911763	-0.06060236780165288	-0.7571543399996811	0.2643306814119663	-0.8263906488571438	0.7402413485111445	-0.12756242225775288	1.6144797802701722	-0.5454194450937245	0.4740715177931577	-0.4550374482158545	0.8996417924535367	-0.6591954785615168	0.12810863456621266	-0.7683123975496466	0.19386246837650284	-0.7972383428743862	0.8305600458495809	-0.13934528235518115	1.4946838988439526	-0.5289371399207862
0.116363176786	0.376400607137	0.6931471805599453	-0.6931471805599453	0.22161262042674623	0.3707872575829566	0.8569431545203359	-0.6357227053078858	-0.08736584118307102	0.06134690239134096	0.20897037540385643	-0.7686759458080483	0.5346146334502689	0.6803022240001553	1.404624449566957	-0.5107341247106509	-0.046410093648885396	0.3720788827158578	1.133395558278123	-0.6309499947548405	-0.47650743527924133	0.06300144114680811	0.44816922301589773	-0.7700073265787204	0.3861005023448062	0.6823418875757084	1.700813111074793	-0.4995128280176662	0.17178347736980465	0.3726814192060751	0.9279623472025427	-0.6265833974512997	-0.17558683250875698	0.06316755855831473	0.2693899109455041	-0.7604239110693255	0.5231220576099642	0.6822083719317646	1.4837219733464297	-0.5005579053433469
0.591314311364	-0.1076712321	0.6931471805599453	-0.6931471805599453	0.7054637948278619	0.040712271315163355	0.5786838867788057	-0.7383718162833894	0.3922432770103607	-0.26664196128050127	-0.14845219782730543	-0.8722578990781248	1.0239858255834093	0.3494089499657837	1.1950497726070253	-0.6122043627381272	0.9249572202220552	0.03530655048616493	0.4062718116087426	-0.7047836917808494	0.509581852758157	-0.2720956306970111	-0.41020400981927163	-0.843699963760117	1.3522126550049127	0.3440819344305605	1.0911658301229588	-0.5729568390394212	0.8373172105811136	0.03743918276820316	0.45145990250955753	-0.7266627356433412	0.4922922562142452	-0.26994341115181963	-0.3111791676511112	-0.8615628056135377	1.1927721612357447	0.34614123611461406	1.09584138777374	-0.5992857626104438
-0.202446189741	0.535281485643	0.6931471805599453	-0.6931471805599453	-0.16558358308668042	0.36286743828264384	0.7780851184255048	-0.6819338449283586	-0.48661007958995767	0.04860479267498544	0.0707016096390681	-0.8185067036674661	0.16265144377106272	0.678127263935054	1.370431487986969	-0.5535556726854478	-0.24446455102939435	0.3736760094291521	0.8620348146443415	-0.6813795520477863	-0.6609922929363072	0.05704233956929988	0.07364109647982062	-0.8231432017677391	0.19024143682583447	0.6912643887293577	1.5030219505848441	-0.5473545023856776	-0.07825583334625165	0.3511277451371634	0.6832937753939107	-0.6817728527380494	-0.43897665321914087	0.036218818554561466	-0.08095780361603054	-0.8197087654136591	0.29397231478950964	0.6670968329356285	1.3162150245387556	-0.5518145844493778
-0.136567008872	-0.504084662206	0.6931471805599453	-0.6931471805599453	-0.08598170196036617	-0.7565493650063767	0.9469567028124365	-0.6505905005770718	-0.4099722436232773	-1.07544059325549	0.3626964988398534	-0.7919096599599599	0.23195670655635817	-0.4355992337705418	1.4443878913255659	-0.5176390268292378	0.22516857520719447	-0.7770141675480323	0.6836036748483827	-0.6620372634212717	-0.17843104145778746	-1.0966392515520107	0.004056856155998455	-0.8089929552198127	0.6212993032070578	-0.45521354847088163	1.251898343755825	-0.5226582779064418	-0.06094048110824074	-0.7568747653509259	0.9218820370458453	-0.6550685377980503	-0.4168190180723515	-1.076078454578594	0.3211402627725009	-0.7976457737861837	0.286665964477161	-0.43567278153078176	1.4326371860772578	-0.5206863651825335
-0.0931059369387	0.874209292581	0.6931471805599453	-0.6931471805599453	0.00784278695614998	0.9664471604656535	0.6167547663541622	-0.6698079711550143	-0.3048249020254219	0.6451030157856754	-0.062107493821635794	-0.8073914569185686	0.3265681871038404	1.2893836108790298	1.1881306885538347	-0.5399401319221043	-0.18396704741465145	0.99453820812498	0.8359785322543422	-0.6565895111937651	-0.583520955064432	0.6705261952201074	0.12987105605039048	-0.8010760776379996	0.22239845211996048	1.3201559333884672	1.4227168660894534	-0.5180386648069045	-0.054229969440631964	0.9781412432649255	0.6992218659945278	-0.6612795744545041	-0.3954136978084674	0.6560712852008228	0.014853730406428553	-0.8003484077989576	0.29293212506631255	1.3019250772456163	1.2736989717753908	-0.529553307694955
0.0158812850411	0.865667648454	0.6931471805599453	-0.6931471805599453	-0.036643075284793526	1.1384690455233821	0.8459981996447817	-0.5577253512174707	-0.34846235906955725	0.8210660273102877	0.21107952431274446	-0.6918936459913804	0.2822126654691392	1.45847287782342	1.3838328779276041	-0.43156944493112426	-0.06487945534289012	1.1637698534430256	0.9544834084767221	-0.5167755705054484	-0.4746772566656684	0.8436965565387562	0.26478871293886563	-0.6575772999671615	0.3621010207611571	1.4858212027493711	1.528777719846414	-0.3824005035999502	-0.06909929320965899	1.1398977875646523	0.8901797112460348	-0.5532505962769958	-0.4145626463237361	0.8220868789243281	0.23654671387735499	-0.6891321150716568	0.2846891606365486	1.460303937266084	1.4423807901566263	-0.42507179098749176
-0.714865023563	-0.0751292909456	0.6931471805599453	-0.6931471805599453	-0.6710569808219067	-0.18840117089860844	0.5719258650887612	-0.8053004943885296	-1.0081248215174017	-0.5140771426703985	-0.10141342674945181	-0.9495146592198934	-0.34330488029425027	0.13246672855668565	1.1368505804896138	-0.6696652716135186	-0.6582331555091516	-0.185686886075687	0.5044503194409292	-0.834849312615913	-1.0935342291933583	-0.5114309842307989	-0.25496995246547766	-0.984075240325179	-0.23876251672619117	0.13524934535958608	1.1294293919222889	-0.6935541107074326	-0.7376233867582206	-0.18734501712938395	0.639373393035562	-0.7969765435647329	-1.1120815952415957	-0.5130412968124916	-0.03614185438131393	-0.9419075349450483	-0.3769619600950463	0.13353889182675965	1.2048031360769749	-0.6604786520663093
0.274607048728	-0.0334240234638	0.6931471805599453	-0.6931471805599453	0.2486847073383355	-0.11118628654296592	0.8760521599908767	-0.6305163887917745	-0.060417888437037895	-0.42086764590328385	0.24725441667464448	-0.7628013759404277	0.5617533265082425	0.1984898032582957	1.410516221104157	-0.5060795945510194	0.4028390375092588	-0.11715062917352455	0.7379312739987467	-0.6179690856721886	-0.04191471387598194	-0.42706563193163743	-0.024535906147682036	-0.7554656361911526	0.8633951341119515	0.1928293137888423	1.3677169023247613	-0.48758985051035036	0.16183854960806357	-0.10896860057873252	0.961390827741802	-0.6319762417372733	-0.19157524565929124	-0.41866444455429563	0.3165029161728856	-0.7655514536324154	0.5217264165086508	0.2007460227788192	1.5078888114302962	-0.5061396393245042
-0.592720191259	-0.996313678769	0.6931471805599453	-0.6931471805599453	-0.7031317379803095	-0.7679311402637613	0.7256143356527975	-0.6244657010155411	-1.0534809348402443	-1.1165541303522717	0.18125891865026927	-0.7699734266069079	-0.3641398046313537	-0.4307657327071914	1.1830090271542664	-0.4878727287196384	-0.9463775335430568	-0.7825196956665371	0.9264250363768515	-0.5849016360834307	-1.4217761228303838	-1.1313484038423371	0.3787393075017447	-0.7363879741376577	-0.4971288529245671	-0.4448433495923726	1.3775120257107776	-0.4412062696601525	-0.6621104136186827	-0.7671486421441056	0.7013264042546282	-0.6217168561415417	-1.0495419617925978	-1.1158682084935412	0.1334661025295155	-0.7692160511053663	-0.29136031157919917	-0.4298830587688873	1.1752946516241265	-0.4828084950367749
0.397983423607	0.237471036047	0.6931471805599453	-0.6931471805599453	0.38713241128606224	0.1102103445276034	0.7982713195772447	-0.715565089576393	0.0663982900042509	-0.19765936700067982	0.010148681738611644	-0.8522673945695657	0.7187852416537802	0.42125428441538665	1.4666512278700958	-0.5866371854663256	0.35676046217577945	0.10944335925652085	0.8881042853753495	-0.6965308042672678	-0.08382085628565557	-0.19849426632062198	-0.00980072917260108	-0.8403728281991074	0.8299579740100335	0.42067877343128945	1.6313185268790036	-0.5591857167581419	0.3752306801755846	0.10984470915959389	0.8270862352334235	-0.7108531622589896	0.025441058327904987	-0.19797084179320684	0.015594249621245074	-0.8487284329960583	0.74318611786344	0.420998088531247	1.5114439514158229	-0.5806650822652306
-0.984446701128	-0.402879757964	0.6931471805599453	-0.6931471805599453	-0.9566772093378091	-0.6159115859644229	0.6794489979291783	-0.7846494213125048	-1.3503355773498544	-0.9480825199471774	0.07930348433224774	-0.9317867377749958	-0.587865032328004	-0.2905531416227418	1.184959109023625	-0.646351367190997	-0.9458847520775462	-0.6135704344376746	0.6438466818561965	-0.8033475532132529	-1.4357137310141483	-0.9460258849647594	0.0008048272785042901	-0.9550859412281499	-0.49857807553443806	-0.28836742907272234	1.1794366455614047	-0.6597932666428168	-0.9852447552923365	-0.616086762892152	0.7052424760740117	-0.7771907027677879	-1.4122539846455346	-0.9483446350690725	0.10485483250048985	-0.9251030688512312	-0.592020910596889	-0.2907690158535585	1.210421823770665	-0.6376902787051708
0.537268519086	0.257840757089	0.6931471805599453	-0.6931471805599453	0.4352246087755667	0.288191825606856	0.6575720210722279	-0.7104037149856394	0.12265952365210972	-0.025323430859582694	0.0011251088687773067	-0.8450593782328949	0.7467370213706069	0.5995057196510769	1.2159845410544265	-0.5836210845073662	0.452373792561479	0.28839098925840007	0.6257345113105115	-0.7160868874030782	0.02868114444041216	-0.02645100026099858	-0.10373155040943559	-0.8568687225197185	0.8682434923824993	0.6010824773330674	1.244922479421159	-0.5826698241611724	0.43110890100855687	0.2876508553226754	0.6600277468783571	-0.7112092799690183	0.08183328328197398	-0.026270542136667227	-0.01517772145315116	-0.8474081688159433	0.7790925963406522	0.5993912328339674	1.235009573650098	-0.5827149999421025
0.0904162318879	-0.687557780382	0.6931471805599453	-0.6931471805599453	0.176103118506426	-0.6003595655126472	0.5827983666958103	-0.6960349379925523	-0.13975140418952786	-0.9198117447295834	-0.07919068220827398	-0.8375724420347888	0.49157550289829743	-0.28416950510627625	1.1417493003477126	-0.5625737872050041	-0.024613097756803107	-0.614983591921227	0.7622284092423416	-0.7097931897084712	-0.4344886967043207	-0.9352305208633919	0.06066288034831531	-0.8572201808031092	0.3752558534485351	-0.2981213128312002	1.3510704773923372	-0.5689846021542326	0.11182764054682828	-0.6041208367334905	0.6275551019377706	-0.7081479168995566	-0.2267882175304301	-0.9236477269204966	-0.04770384771638323	-0.8511657378030605	0.4484323574131007	-0.2876904341950732	1.1969482301182999	-0.573082354791141
0.412588085999	-0.0571301565684	0.6931471805599453	-0.6931471805599453	0.346489568379298	0.25764113807650174	0.536923172294458	-0.6794476417543667	0.03518818104158856	-0.054701960964222335	-0.15594945663350768	-0.8173693034053909	0.6607596273723823	0.5746983047133805	1.1199366721792914	-0.5496125097053542	0.3601644028336956	0.2554586551366152	0.5088268288650536	-0.6853443800618597	-0.03703767997249718	-0.05742268129516576	-0.24503043704632643	-0.8304551549099171	0.7616198724571966	0.5729535084701232	1.137795756765359	-0.5471021831699096	0.2782965427566035	0.26029292400660153	0.5798922347604735	-0.6896719801368937	-0.06437096929602147	-0.05222692024223671	-0.12578800202584928	-0.8290855090384421	0.6234356944610825	0.5774444302470322	1.1737812230717044	-0.5581052807436755
0.356357492472	0.520179673447	0.6931471805599453	-0.6931471805599453	0.14490747588953795	0.34519646001609444	0.8036756577365168	-0.8233183418596851	-0.1649409464579793	0.03248873163893537	0.03641868356386266	-0.959322655815812	0.45749880122677133	0.6550302363210622	1.4581943593826079	-0.6951649019690125	-0.05534449413110994	0.3324594197550266	1.0519820762147392	-0.8264689652939613	-0.45500344065589887	0.01995653918204061	0.24733357493536753	-0.9671214340257437	0.34638829382034214	0.6432941969704006	1.7323802792820329	-0.6931939146018489	0.08757198427658666	0.34135357034596464	0.8787306155894611	-0.8236917235077369	-0.2441684676040634	0.02905585961675637	0.10116318980574937	-0.9611124690894536	0.4226497757157212	0.6517639904662991	1.5385373700214149	-0.6941628874489365
-0.535274557118	0.523990026195	0.6931471805599453	-0.6931471805599453	-0.47812361969687805	0.425152221609175	0.9669930626116248	-0.6492253988251905	-0.7922766545189519	0.11171760892958513	0.3210065102060962	-0.7853636055693883	-0.16509565762850317	0.7419772698358437	1.5183248152689985	-0.521490905963927	-0.7535542385020971	0.4065406681213927	1.2789780498443566	-0.6139486240782625	-1.172924721311405	0.09222438472347147	0.6163543717927622	-0.7574136695374969	-0.33981078658806596	0.7244005819108363	1.832043542546454	-0.4780505200609412	-0.4999415262545225	0.42061035061937213	0.9734701203708086	-0.6590298259140229	-0.8584066680852662	0.10649722233172772	0.2915912457953401	-0.7968935446220777	-0.14660152632449422	0.7374220412746734	1.5536825664603746	-0.5291103356223883
-0.781884308138	0.102534492181	0.6931471805599453	-0.6931471805599453	-0.8958873577201324	0.21371059900519926	0.842968938279822	-0.7231421693615696	-1.223654156790405	-0.10276864587303866	0.1938075538976194	-0.861201978823337	-0.5753004626466575	0.5330801532716579	1.398941304065097	-0.5934218231281944	-1.0027824400612586	0.21410615016881906	0.9543166392902143	-0.705921507790281	-1.4490613431496089	-0.10233086477729765	0.25747331703320786	-0.8495059551550221	-0.5716005593502513	0.533777005632262	1.5355109089135195	-0.5701658392977569	-1.0459418534573872	0.2083204329159757	0.9537853780617536	-0.732154030979069	-1.4290437579298056	-0.10801579705548878	0.28841211239321835	-0.8727591302851598	-0.6809428425509547	0.5278910560887731	1.5198270427300795	-0.5997301233000617
-0.158856838338	-0.482166499414	0.6931471805599453	-0.6931471805599453	-0.12606239887517964	-0.37789155158086596	0.6409192774450007	-0.6547901880692933	-0.44865206718804407	-0.6961162107105505	0.03849090888613764	-0.7958560093223277	0.19104440746819415	-0.06205297057506606	1.1493118218443246	-0.521862401148365	-0.08341102935452369	-0.37827436336480896	0.6188719116893214	-0.6473586696724913	-0.5038032502135726	-0.6966252764924404	-0.04720603152863281	-0.7967840664815212	0.3248229132094021	-0.06228661148652242	1.1714409309680458	-0.504549782391806	-0.17859886837397324	-0.3785758846003062	0.6805846930346482	-0.6564776096200631	-0.5362348704557125	-0.6968110570397952	0.06537479271171218	-0.7996729595906334	0.1702351573510055	-0.06265802157829815	1.1981717764944264	-0.5209648806649193
-0.439823230623	0.968030274236	0.6931471805599453	-0.6931471805599453	-0.46866249359059936	0.7396237022029764	1.3017248772061503	-0.6841323005165233	-0.7782968570509712	0.42955493660867416	0.6131435008497518	-0.817518977725533	-0.1544393760621449	1.053928910540244	1.8889847368517776	-0.5584053877516819	-0.49529578711492345	0.7464376474765478	1.3658248262591577	-0.6630806897920635	-0.9114419122852151	0.4359233110647175	0.5788879746612706	-0.8031835522454295	-0.06294377215333306	1.0612129331126463	2.0110016203064114	-0.5294441456469985	-0.4717086602831182	0.7411571806721182	1.3131979965471607	-0.6793114533306054	-0.8140472346770921	0.43100657783012897	0.5981076093925304	-0.8139362756302329	-0.12420698948108694	1.0555487231888319	1.9191657295219438	-0.5521090805504502
-0.758336778431	0.767436037488	0.6931471805599453	-0.6931471805599453	-0.9640271978644084	0.5859122479745518	1.2681461222451254	-0.7435594250098896	-1.279571450940584	0.27383705909624806	0.5825675498390513	-0.880492156613774	-0.6485823005077724	0.9025370706597606	1.8489702671495998	-0.6146130467637339	-1.0652114087228934	0.5957109649962609	1.3969964561306187	-0.7190414178932145	-1.4718928761094079	0.2825793578627	0.6725704465060469	-0.86083102992124	-0.6550080496179672	0.9124199801775942	1.9979368901946672	-0.584730208194608	-1.0391565226079118	0.590383062629051	1.3480390239963416	-0.7374316061208857	-1.4014999727451942	0.27761486274892383	0.647553278374464	-0.8757796914208876	-0.6817410740644576	0.9068103531790347	1.9406118608280862	-0.6068894296132196
-0.918905749913	-0.486848363304	0.6931471805599453	-0.6931471805599453	-0.9859748684775226	-0.35858222550354946	0.3743363415928609	-0.6019415052589305	-1.3529478838238926	-0.6934187789374939	-0.19453170410976578	-0.7504589877439576	-0.634861121484297	-0.027866793050416085	0.8495713275596979	-0.4623959992084806	-0.9808485434208448	-0.36219857361624297	0.417272766101531	-0.571289222860945	-1.450758292864085	-0.6974500682665729	-0.18463969758326607	-0.7287330542161001	-0.5369071350631784	-0.03098717125282899	0.909620810584302	-0.4210765851895549	-1.0382982840322847	-0.3637611025398649	0.4386631829114982	-0.5794821589175737	-1.4539201423770043	-0.6987936077388819	-0.130026682353887	-0.7300115222810679	-0.6484777274240082	-0.03285587013833603	0.9118785876347814	-0.4374317843060237
0.0522038175249	0.163232366889	0.6931471805599453	-0.6931471805599453	0.07870254996540861	0.27601736349435746	0.7519204239425971	-0.6891441957067559	-0.2333662529504395	-0.03751272405376614	0.05636260986110872	-0.8269272029416664	0.39469485919313124	0.5885247091154747	1.3363612644326435	-0.5596425052151901	-0.03955843458777314	0.28041882145473906	0.936461476313036	-0.6617844975035346	-0.4606641279211348	-0.03358521695985793	0.18837366923498833	-0.8056963167694307	0.388127262284852	0.5930912734754804	1.5534606417091241	-0.5249888507151973	0.01934492483547867	0.27500517615255127	0.8180421877779211	-0.6892280152155692	-0.32686745207096624	-0.038550654900657885	0.10540395357033841	-0.8285145015799289	0.3695063909024772	0.5876093687991893	1.4150309480489283	-0.5579824349587008
-0.207530029944	-0.795936543546	0.6931471805599453	-0.6931471805599453	-0.08645711298739149	-0.8151699870726955	0.2662759810842034	-0.7528095713459265	-0.420737648673578	-1.1535725779321693	-0.39513354449590915	-0.9001246717024353	0.2405101764907961	-0.4848181118026001	0.8177118357532815	-0.6144657816250045	0.012154414496532052	-0.8116856413508055	0.1559522289693094	-0.7633454450018368	-0.4010088639216956	-1.1502556186479325	-0.5773095835374207	-0.9146715735944893	0.41495834663253367	-0.48139773752673165	0.7610237679467924	-0.6202116227253478	-0.06241187852663764	-0.8136668644639816	0.23382601995774	-0.7581571507196272	-0.4216401538180538	-1.1520864511007591	-0.44712047869826776	-0.9063476837635538	0.290321218705527	-0.4833241814912091	0.8009194109208679	-0.6186502479135034
-0.494783828351	-0.433206992279	0.6931471805599453	-0.6931471805599453	-0.500504831748165	-0.5540621509522776	0.8173534066590692	-0.6960256225873839	-0.8339237760007566	-0.8808319850504616	0.23145711005529612	-0.8372505745672398	-0.17635347214014063	-0.23297341739369226	1.313790885102832	-0.5632653375950432	-0.37425648776695525	-0.5561140467606986	0.7291254750340171	-0.6906923321706574	-0.7883552207061584	-0.8828289096557158	0.0806073134307638	-0.8377962008103547	0.0280182308520958	-0.234708823981061	1.2684080914782165	-0.5512819545564658	-0.4727630788957113	-0.5515960292363222	0.7800151078125196	-0.7060918479636964	-0.8300506908244729	-0.8783131016216004	0.17181666657731476	-0.8488642340917786	-0.1270331915671729	-0.2304450619568238	1.2932335931284715	-0.571551800234932
0.510445709117	0.817548650444	0.6931471805599453	-0.6931471805599453	0.42095726214498913	0.8224537083306434	1.0152690710612073	-0.6508590664271579	0.09602943403954214	0.5094801009157593	0.27231685355039603	-0.7857290241035652	0.7597437144239737	1.1376640538787273	1.642551753879107	-0.5237141444382444	0.49495698226121615	0.8409828166003108	1.0079857619050234	-0.615356187880178	0.03983680128198372	0.5266697707320518	0.1420708706288415	-0.756855900773156	0.998015835552618	1.157667430651706	1.7165276703981585	-0.4802992649752491	0.4470914072740147	0.8278513098098301	1.007544079449929	-0.6403168441959805	0.0960809043552262	0.514576868489993	0.24213066237945605	-0.7764133301838806	0.8183819478275538	1.1433892120332811	1.6507078357428533	-0.5116765251357078
0.190819830973	-0.929098068618	0.6931471805599453	-0.6931471805599453	0.287513621282646	-0.947629441574242	0.7977468200286817	-0.5348294364481743	-0.037615583265509636	-1.2728372875495915	0.2503986068970571	-0.676734456954141	0.6090635315567893	-0.6224539442309717	1.2587975722072153	-0.40151133230878633	0.45146749417537485	-0.95872959800425	0.6882261628921847	-0.526712221352841	0.03063965165912675	-1.285271545544901	0.07839001958801596	-0.6767963939129756	0.8667520353967308	-0.6324089160369419	1.1953294865980368	-0.3838137123379479	0.4054902606713389	-0.9580595425803848	0.731140491604363	-0.5224184574732076	0.05307054230052288	-1.2837997611870393	0.16628175165968892	-0.6657804962107435	0.7571724128236156	-0.6324618558893055	1.2056012521317259	-0.3872901785012076
0.584472943283	-0.38879213432	0.6931471805599453	-0.6931471805599453	0.6453362454137163	-0.4645764164895253	0.6471057883708953	-0.7230962819446113	0.33228014736317163	-0.787880366816166	-0.03242177020658616	-0.8625210344241023	0.9597007609952808	-0.14770924470787047	1.2156437602567831	-0.5919861375299873	0.6455354138403473	-0.4658335624589105	0.6627953138031941	-0.716627319613784	0.23370532987921072	-0.7895705926795656	-0.07199808356737913	-0.8634675817386783	1.0542453826624363	-0.1487012938919758	1.276286483069402	-0.5765908442058393	0.6223155658958259	-0.4677576320901041	0.6968108951753016	-0.7130855326638627	0.27571053881747065	-0.7914864770301572	0.009697924954303896	-0.8536344211749787	0.9708372359672918	-0.1510896259482658	1.2726114099499386	-0.5803612343465939
-0.320219187168	0.0603708752908	0.6931471805599453	-0.6931471805599453	-0.41924153162693634	0.19247291416135376	0.8872430706616542	-0.5992646037517988	-0.7316966505793837	-0.12063122997410584	0.2635547359289171	-0.7376642161386489	-0.10792079775865199	0.5110469975749605	1.4195357479271202	-0.4689659914437647	-0.35609341764845004	0.2022742931040246	0.9067025766539333	-0.5477821773579978	-0.7977773765633753	-0.11172865479167406	0.20060186530859814	-0.6955665529885603	0.08679347687355278	0.5216033958953703	1.4909412652512388	-0.40599537718011786	-0.4290408127422999	0.19269612698787264	0.9113397683557645	-0.5896809451511357	-0.7785948063294755	-0.12067990885394955	0.2702899483737031	-0.7299628329110266	-0.08287755834642817	0.5113982345904432	1.4566335712439935	-0.4570414024353197
0.413122819734	0.0948818226568	0.6931471805599453	-0.6931471805599453	0.4296160483592592	0.130963852001319	0.7624092205323653	-0.5787164283864143	0.11613137953858312	-0.1799569390618629	0.09018892902802911	-0.7168423581456106	0.7493051745206291	0.4455910478424277	1.3280597916339325	-0.4488105608504781	0.5361309689449302	0.1362647545625552	0.7261151704258517	-0.5434989220224203	0.09413356495389169	-0.17490075080854847	-0.0571225137680624	-0.6894067349932614	0.9939051818246121	0.4510277255560883	1.3706316252931054	-0.40408876149779527	0.416870987073831	0.13071672746797255	0.7857378317561925	-0.5745215901211588	0.0638333783742153	-0.180292360947782	0.08954788679407455	-0.714562006989446	0.7790214349210173	0.44537653314881265	1.370160023337604	-0.4422413697914624
-0.501905904849	0.839956175715	0.6931471805599453	-0.6931471805599453	-0.5922981293923334	0.9791349311572393	0.26080046388688655	-0.8042193858739407	-0.9073649864083269	0.6586973393550803	-0.5655381693384541	-0.9433048885096899	-0.2805203540064579	1.3100155697900886	0.9587737021895217	-0.6717946324528336	-0.5545072153288031	0.9831142498928226	0.25958236527162987	-0.7876408530530231	-0.9812730054708415	0.6615580347238226	-0.675767160624779	-0.9330916927898149	-0.11915536951512926	1.3139052333727275	1.0216885613762345	-0.6489736321936231	-0.688976730731391	0.9860262981322094	0.39160159055332705	-0.7926971183931708	-1.0413298222004166	0.664482050611294	-0.4419485520689598	-0.9335622516878626	-0.33822186376726904	1.3163125677605063	1.0853731492488061	-0.6599443002705023
-0.672890483318	-0.170339198993	0.6931471805599453	-0.6931471805599453	-0.7184306143895628	-0.2750923999443004	0.5776272627752488	-0.798103509805911	-1.054943797561855	-0.5968097310219231	-0.1431806418864031	-0.942674674012162	-0.3911128307774898	0.051265647696241166	1.1902013790459582	-0.6618959260558596	-0.5536223311559005	-0.26881181594585	0.4110564352760536	-0.8064630701323136	-0.975099817273567	-0.5906863868102994	-0.40104436032441254	-0.9552800321153703	-0.1439267446047684	0.05769735479148779	1.0896906670500182	-0.6654985157497252	-0.6821449853513233	-0.27424919984144247	0.5540474577907851	-0.7932585891020285	-1.0391314327640748	-0.5960029410737929	-0.17904260406477773	-0.938537326920027	-0.3370043276993379	0.05214064336210909	1.175870817913478	-0.6562044089541447
-0.420616100986	0.0396682044032	0.6931471805599453	-0.6931471805599453	-0.6343141219695301	0.16413344844833905	0.6802113960866095	-0.6642684221801374	-0.9623505967661683	-0.15319205159831575	0.07853554077817623	-0.8053501569175558	-0.3133845186023078	0.4813528220158441	1.1884593107641082	-0.5316552840596834	-0.6974089332672696	0.1704488548641698	0.7825387548550118	-0.6277685017248337	-1.165344854332081	-0.14719775345236816	0.13027498248525343	-0.7770865608663535	-0.24895895471762194	0.4877891592703648	1.3175663502438535	-0.4854435951604329	-0.7082827340731253	0.1647086332175369	0.7346916442137637	-0.6646237932621533	-1.0862826165823996	-0.1528259681955926	0.11883442310708467	-0.8075862545680671	-0.3452077891981813	0.48182221807385256	1.2533096274638007	-0.529945837283609
0.147963606165	0.25427937821	0.6931471805599453	-0.6931471805599453	0.36344228700763004	0.24772004726310823	0.46069494402409966	-0.6733245892996249	0.05223619589535521	-0.06422898400363102	-0.24467174854984677	-0.8115703958799576	0.6787254760809645	0.5633136952103235	1.0561023886238918	-0.5429112869339671	0.39902632599037446	0.244514446884678	0.38208586563348823	-0.6896539638697884	-0.01886101010803295	-0.06756137090771297	-0.4265641115176288	-0.8359984631105267	0.8231713839058014	0.5602716505748344	1.0567244669525757	-0.5498859338747268	0.3508831250818875	0.24762857585590153	0.47438616795751615	-0.673411156453646	0.00712547511813684	-0.06434244619275854	-0.24938286448046373	-0.8128689139705612	0.6996570638253867	0.563248825922212	1.084825511734674	-0.5415657957694854
0.0627516076759	-0.178390995329	0.6931471805599453	-0.6931471805599453	0.03370943963375328	-0.013392516392648511	0.8864930077187562	-0.6652198019563204	-0.2773556512233282	-0.3235375533656878	0.2604686509737551	-0.8013502421444899	0.34339551030035825	0.2997220063356506	1.4182327551092657	-0.5372656995127919	0.17051153234493352	-0.020657141417367138	0.7821809765958976	-0.6555523564678692	-0.25474557350371263	-0.3312645932030209	0.06791242669485242	-0.797027612091984	0.5977177468911729	0.2929365672167302	1.3768653998121498	-0.5214672303781157	0.08762934459991197	-0.01552070484640397	0.8658726008416059	-0.6509851865698284	-0.2529979225470005	-0.32564872590942745	0.226106262483946	-0.7880090070150465	0.42839382427813943	0.2978449261120599	1.4068722384414427	-0.5220151547412547
0.269188024753	-0.193174246826	0.6931471805599453	-0.6931471805599453	0.6358613359462125	-0.3616659027697537	0.6311734837734447	-0.6602751244042943	0.3221586881555617	-0.672963822128729	-0.049962300702700656	-0.7974412026523595	0.9550655762141529	-0.048940017107148875	1.2031895413787035	-0.5316154404163731	0.7937325488265905	-0.36575391664125523	0.41962135022261776	-0.6731129075024989	0.37984465622952585	-0.6775504577722896	-0.38236172370147264	-0.8175174933547698	1.2212101394881436	-0.05266778268344217	1.0836204416292023	-0.5362881014770966	0.8118281907503446	-0.367789504627611	0.41715341173836545	-0.6663178634271829	0.4585898773552533	-0.6793242465536831	-0.3293047093337433	-0.8048122333229956	1.1797788319105027	-0.054924714494410366	1.0394790402438108	-0.5362346742922512
0.557100518108	0.57635485051	0.6931471805599453	-0.6931471805599453	0.5876706972471422	0.5699768295479815	0.7435819388709469	-0.6484174475230292	0.27337379659309785	0.257946167236232	0.07712506777065953	-0.7758188560022055	0.9093720408249943	0.8798128736186471	1.3102924172919417	-0.5291028998365814	0.4517279335310914	0.5720548008042642	0.8764300374832029	-0.6568873967010583	0.02258815538311612	0.2600117606912652	0.14599148710342297	-0.7916793074440478	0.8963825674699498	0.8823059979765759	1.4887231877084532	-0.5300079431610235	0.4461034116825648	0.5710191382941833	0.8718555547523124	-0.6612720556488478	0.08840529421191023	0.259064761239994	0.18969576257485682	-0.7905859659003499	0.8150716857301421	0.8809507988569074	1.4495702030563196	-0.5401663739986157
-0.415491663778	-0.256391352888	0.6931471805599453	-0.6931471805599453	-0.2483678670893761	-0.17121428169975572	0.5074690796904647	-0.6725290838821804	-0.5772390244096173	-0.4942170145260505	-0.0762743528069687	-0.8137354500496291	0.07331223099335643	0.14741499786122095	0.9978457229775546	-0.5396332366691332	-0.31867995181588504	-0.16442241848096534	0.5573528716142698	-0.6712483652385678	-0.7773316944434743	-0.4886969516967898	-0.0752915412898253	-0.8181608463695675	0.11971588384831772	0.15551644731779643	1.079694933656678	-0.5318503460908872	-0.38301553996855914	-0.15830587943735613	0.6135107301832088	-0.6626988309106018	-0.7521763352908971	-0.481576550112716	0.038647957634508345	-0.8047818352065917	-0.027502289621410256	0.1605913528094504	1.096656391940551	-0.5286720338602096
0.257621811894	-0.685860065769	0.6931471805599453	-0.6931471805599453	0.08688542569858115	-0.90943587732114	0.9656512916627874	-0.6938967408724502	-0.2487834269587139	-1.2422276683655167	0.4068451087593982	-0.8355536260780373	0.41204509425445357	-0.5857003242143553	1.4388895490350773	-0.5605537597204399	0.2876276957089528	-0.9179643420522681	0.857949513548655	-0.6708764722555567	-0.1333382387692985	-1.2511519213211935	0.2516569433869358	-0.8198358683287718	0.6920146032471458	-0.593589546100713	1.3660818484228627	-0.5284366600369437	0.291039462732033	-0.914442001898189	0.8319805816650161	-0.6835730347554809	-0.06642705483221394	-1.2472471415548678	0.24192633110421627	-0.8267233203918712	0.6400506425777593	-0.5902985472686447	1.3277892104426188	-0.5484590134675293
0.394063861974	-0.237144494039	0.6931471805599453	-0.6931471805599453	0.2623978727426395	-0.38217502032996387	1.0279413755656042	-0.6506061545901416	-0.04914196817639577	-0.6951871056125745	0.4478391875919885	-0.7869876372124665	0.573376373272274	-0.07173965863208795	1.5213449678129207	-0.5220106216401205	0.32547243629583894	-0.38588015346478177	0.9369567801343944	-0.6693009383915457	-0.10073970735343268	-0.6998013116845977	0.27145765250124165	-0.813267178987676	0.7510506324471075	-0.07453248828727516	1.4952620425375482	-0.5318440592301856	0.14272298463165434	-0.372058060347889	1.1107926875174632	-0.6612932529030275	-0.20418548034477188	-0.6852272641488606	0.5265909629554261	-0.7999480383835165	0.4893015546751677	-0.06135919939392199	1.6079973050264156	-0.5301895672134925
0.628933726583	0.0805672139406	0.6931471805599453	-0.6931471805599453	0.6894633325871045	0.23770518995848156	0.655891712018873	-0.7339057177227849	0.3767502135450125	-0.06930885593313504	-0.11364054369850671	-0.8699371363669284	1.008688120792378	0.5476149087044707	1.3005596683106746	-0.6060321027333435	0.8568720318051968	0.24144791699170587	0.4755263525042292	-0.7220607525170909	0.4321192617336488	-0.06593307888735495	-0.40908353115544455	-0.8629927391993062	1.29300722517536	0.5510510625724414	1.2111073569446356	-0.588345134458674	0.8222018720615535	0.2405322098662925	0.49820840945165723	-0.7293935556573666	0.4758175760529345	-0.06677651686116981	-0.3185918822288659	-0.8663383901370132	1.1804038416021925	0.5501444672938938	1.1809870075471864	-0.6004113556155478
0.182124949514	-0.720933801538	0.6931471805599453	-0.6931471805599453	0.31966051561243014	-1.0279367931639358	0.9149648610139749	-0.6660314937495593	-0.0026719815293772854	-1.3528295683659237	0.3210530217780512	-0.8077440767864864	0.63897084887237	-0.7066503954318989	1.4160153646749942	-0.5326545444009965	0.40813388225385777	-1.0427843561559456	0.8801820884602848	-0.6458905482717492	0.002131999977402696	-1.3687283866401847	0.2453855794213453	-0.7913525825610153	0.8053231523309694	-0.7201057740136503	1.4105690039167302	-0.508255274712995	0.3560864190509935	-1.0343276723649155	0.9021539002232429	-0.6570729966585812	0.0015335735689418623	-1.3594855541393613	0.294897852672129	-0.7996775064934287	0.7081639488900168	-0.7123884408591754	1.4126990824086398	-0.5228169747778099
0.336516772195	-0.291884278773	0.6931471805599453	-0.6931471805599453	0.4443132315431763	-0.022290733694794455	0.3906600398375906	-0.653708887055629	0.12982600713850934	-0.33322624293526387	-0.3108200783620592	-0.7925598090203988	0.7659383837490101	0.28824327513444714	0.9775058061166102	-0.5228152391399029	0.44715448358714677	-0.02230293094112315	0.38372471744138414	-0.6552276089302427	0.016308753296302457	-0.33341931662607227	-0.4169134478521016	-0.8016643844835069	0.8961292739840597	0.28836367363161064	1.0413907721238447	-0.5156705848204064	0.4466015937373631	-0.02265365504576535	0.4102475853101222	-0.644565361474462	0.09711267021679217	-0.3336386879210374	-0.3124688643250029	-0.7847648685928018	0.8093605716110154	0.2879265638985159	1.0119520960280848	-0.5120798587806331
-0.0546688475855	-0.169785198301	0.6931471805599453	-0.6931471805599453	-0.14948562056891956	-0.0315125329628714	0.7545224284409665	-0.7444311034247983	-0.46781129105873	-0.3443533901400847	0.11545653246113387	-0.883882911502459	0.1644592810100696	0.2816848298927891	1.294689109746877	-0.6129574176622647	0.05610023836742497	-0.057023502681776896	0.5789069947180551	-0.7469595629526404	-0.3588763312452551	-0.37174758023474047	-0.1473818534761138	-0.8928823513418023	0.4665483182440328	0.2580253462122878	1.1822607324247771	-0.6076781760758858	-0.21763566117090705	-0.022312121858727087	0.753652699566439	-0.771602997293731	-0.5719680481830157	-0.3355546215058557	0.09009043362863886	-0.9129664732015678	0.129141738015597	0.2913090872664523	1.3137922455691466	-0.637879247373274
-0.0465695040098	0.389391265833	0.6931471805599453	-0.6931471805599453	-0.2285365047356662	0.6956960483794725	0.650700146855689	-0.6791507354930297	-0.539480694812033	0.38111890710934393	-0.030240590190867125	-0.8158647231020489	0.08354059344622627	1.0130132667796208	1.2291905711057862	-0.5506871263400996	-0.11602295345631064	0.7086149792494952	0.5521097283652829	-0.6660118411134541	-0.5334126594259501	0.3927043486166623	-0.23459107670519383	-0.808895604435044	0.31216842743894857	1.0270773964051123	1.2068814781816617	-0.5301969487818683	-0.2554570389800376	0.696784309736071	0.6944442141422594	-0.671713131139577	-0.5956540066089858	0.38176644096522894	0.004220849348342527	-0.8092349363777692	0.08517809733541197	1.0141506359371575	1.2820531673270472	-0.5419566708214464
-0.363519646336	0.304108961797	0.6931471805599453	-0.6931471805599453	-0.5378220770605756	0.5787518799317571	0.7651907643282134	-0.6471264576416533	-0.8495592108113119	0.26843071587910916	0.15319695038547418	-0.7824021550138298	-0.22910356060685197	0.892873418645463	1.28676363187798	-0.519913489334521	-0.33852625839613837	0.5762905137714123	0.5646215448100166	-0.658295130654058	-0.7460627863033575	0.2656251927872791	-0.16072788620103132	-0.8012628711426425	0.06934945842324658	0.8906592611932694	1.1684550266263685	-0.5217387177307582	-0.5212864919458581	0.5781325854690652	0.7468151288725587	-0.64951369779858	-0.8754006157802162	0.2677762574971529	0.10599007921190536	-0.786182412095936	-0.1718926059205202	0.8923203737322137	1.2907753080981583	-0.5203537597342772
-0.879555785001	-0.399629695076	0.6931471805599453	-0.6931471805599453	-0.9535441545482796	-0.4803897396871967	0.9989671807181355	-0.6248585681367748	-1.3244361178471664	-0.8061842546124539	0.46758260952502084	-0.7680181357111465	-0.6018392522477275	-0.15767147921732017	1.4523871392208818	-0.4900761398200442	-0.9753922366761277	-0.48038492984686365	1.0047141532735004	-0.6297116970837592	-1.5143532684787706	-0.8066503849168577	0.41078672598953403	-0.7797163851545346	-0.48581889028372427	-0.15714942645309685	1.498301633002012	-0.4873407978690372	-0.9444579120675392	-0.4761319254473929	0.9642681961501325	-0.6478608661924239	-1.3489640065500168	-0.8019800706095903	0.4081784374819126	-0.792948453007652	-0.5671496570005933	-0.15336246373986112	1.437190564664518	-0.5110829821812753
0.4904193803	-0.895188243876	0.6931471805599453	-0.6931471805599453	0.6441399929764653	-1.0095381605051248	0.9492017344413199	-0.5025490207116247	0.3259613759308598	-1.348587348210752	0.43513562748400547	-0.6382831994842549	0.962315257450744	-0.6807460969476576	1.3826748090229095	-0.37523201232159015	0.4529110867602373	-0.9870605878910124	1.0125532682292573	-0.5509634123248028	0.031346535592449244	-1.326683889530265	0.4476145458852232	-0.6964443523348327	0.8612192917037025	-0.6576939670664462	1.4851713073693686	-0.41293923800975113	0.641854300903786	-1.0074258358021768	0.9387531715720734	-0.5094728683222153	0.2927573296044864	-1.3464081430045125	0.4058523597464905	-0.6470767357871262	0.9913540605178516	-0.678310559449197	1.3866077348120613	-0.3800546362186029
0.242284390564	-0.948906401464	0.6931471805599453	-0.6931471805599453	0.5234953227637096	-0.9455366811573775	0.7489623320049105	-0.7565542964551129	0.2059923265180387	-1.2708747224429922	0.12400264537803853	-0.8958331152909786	0.8381559201350683	-0.6269309073407177	1.2771552347972916	-0.6254218449594813	0.645445682600229	-0.9575352270884029	0.6399958932743457	-0.7549942306837357	0.22917978488697965	-1.2843210503327618	-0.05485444973664382	-0.8983771093131674	1.0533142140367162	-0.6377440105125433	1.2221757277962761	-0.6193594355957738	0.5757576491611649	-0.9511643089974458	0.7075075674158975	-0.7538352957415225	0.21591159544454383	-1.2770551674802064	0.05793404304460997	-0.8939746322205746	0.934150543763523	-0.6320139654862418	1.2553526710306884	-0.6216160568177931
-0.0569422633802	0.777090087427	0.6931471805599453	-0.6931471805599453	0.1793525713523174	0.6493411184758502	0.7171449185540181	-0.6344331267661419	-0.12893194506798514	0.338907818874192	0.05066544599695704	-0.7694130153676695	0.49247282426684574	0.9612313577050875	1.2821002341606895	-0.5073941891558117	0.1648982491952326	0.6482302486698585	0.7309923892809024	-0.6355144851912669	-0.2467305972358957	0.33703173090117117	-0.0151233717640029	-0.7770868739109323	0.5878442408995619	0.9610120978295111	1.355745179008824	-0.5009084238523374	0.2055534372323674	0.6480667299259077	0.6720708872204995	-0.64122459873301	-0.1295153815079194	0.3375276507632753	-0.024396648632609666	-0.7777420739702114	0.5477350125047239	0.9601478180355589	1.2609852499557277	-0.5124026259457554
-0.979779812005	0.0536560413078	0.6931471805599453	-0.6931471805599453	-0.8788086817291925	0.20855229157012656	0.4851029893030046	-0.6449776853315792	-1.223652376325764	-0.11322886124378008	-0.11924454440113766	-0.791097304515272	-0.5454590613546975	0.5298854836014065	0.9911711335136273	-0.5075646710819339	-0.9662010645001067	0.20801398094544316	0.5598178365529989	-0.6344793543388905	-1.44258464774339	-0.11386994960722484	-0.10023330174860123	-0.7891988392706086	-0.5174489874558437	0.5294521190397028	1.0974483902351615	-0.48715301603802236	-0.8503975297294355	0.20902641526286192	0.46284258804182715	-0.6465694509998692	-1.250059632840899	-0.11277195349419075	-0.17319387892315857	-0.7948917837306304	-0.4730236104411037	0.5303775626458339	0.9921655631643513	-0.5065510723042824
0.927677091948	0.206371255923	0.6931471805599453	-0.6931471805599453	0.7968311881297948	0.26049229535089646	0.4573660193403662	-0.7554931698294259	0.46610707533493945	-0.04749284307092118	-0.40264398111084315	-0.8876513384735715	1.143141757801502	0.572349907907517	1.183124735653075	-0.6312895674818715	0.41157530585935176	0.25315484745040273	0.8491038174653713	-0.8132003462693768	0.003577431401006513	-0.054962589178310886	-0.05642419470784015	-0.9522519261203405	0.8377589640093563	0.5648173107542791	1.612803220508744	-0.6813261733079947	0.7436697184934545	0.2573471271491927	0.4914486279161159	-0.7705636510671184	0.3877027092595938	-0.049845209248031486	-0.3967839761444714	-0.9042845333219924	1.119316983944406	0.569973853840199	1.239554038145363	-0.6443240055570061
-0.867086340682	0.734219552299	0.6931471805599453	-0.6931471805599453	-0.7647563074555958	0.7131658169418467	0.5607700903049021	-0.7334021311034775	-1.08312735851814	0.3976271404764967	-0.13401501014942108	-0.872412406051786	-0.4482387037130916	1.0319288929329096	1.1439375764314699	-0.6025315577730602	-0.9276430157320642	0.7352614388412357	0.7223693734567833	-0.7168370154088299	-1.3502126452625691	0.4177090940356395	-0.008486062390545217	-0.8636725863783322	-0.5119109459905546	1.0567447064791138	1.321521491674996	-0.5767081592872836	-0.8991765292871257	0.7296171378200274	0.6782641433297766	-0.7290741413008749	-1.2725483467933287	0.413518824005779	-0.02712606593652176	-0.8703091686170014	-0.5334308197678151	1.0500077849867042	1.2654957924759886	-0.5955248540917993
0.372593044479	0.483907713363	0.6931471805599453	-0.6931471805599453	0.5701898037580729	0.23334013561989825	0.7671928231850551	-0.6866341782218749	0.2598887327321431	-0.0733933613249527	0.08668706528758023	-0.8198771577006453	0.8864742737073428	0.5401439107886277	1.3423267884080463	-0.5613193025732187	0.4625536076558391	0.24304263416479296	0.9359644681937563	-0.664695885433701	0.05346518475328631	-0.06422449314860103	0.224407582660416	-0.8030873166502054	0.8757560887744437	0.5501531067219003	1.5333498222951045	-0.5335627234046357	0.5245016726748776	0.23554313347181347	0.8080345895906323	-0.6906372695977264	0.1783053449891654	-0.07137785825743546	0.11001200352657761	-0.8251952678878219	0.8767110141433873	0.5424079942856509	1.3978771053577503	-0.5638309235608632
0.338015159892	-0.987153092604	0.6931471805599453	-0.6931471805599453	0.06524668542999186	-1.0712636691374975	1.3096118941691104	-0.5737963983160631	-0.25857144801498194	-1.408857123225834	0.7907684034968036	-0.7151516475932398	0.3842558530070023	-0.7425007794774142	1.7480214977474688	-0.440694435386899	-0.07573773945939974	-1.0683960559275891	1.4296875525192931	-0.5575180939683058	-0.5005934883709231	-1.4069888451957955	0.8945422031185024	-0.7054198440627517	0.33605969691771514	-0.7384121491895	1.8766958310447794	-0.4169771363830298	0.10053173459400129	-1.0785854257141587	1.300530611564881	-0.5632071632551862	-0.24703457495452072	-1.4161832647331876	0.7707354126288882	-0.7060902652006523	0.44307600703611016	-0.7491831591933507	1.7457159924523995	-0.4283988344640252
-0.917644275484	0.241753608044	0.6931471805599453	-0.6931471805599453	-1.1014119506226114	0.38951819890418465	0.9900940498319142	-0.6577023192055597	-1.4548415840301507	0.07235420465756232	0.394130632506881	-0.7945859413429429	-0.763188263773878	0.7086273226989778	1.4970026767623923	-0.5294328878906087	-1.0087207499185988	0.39390412980123923	0.9132931290323804	-0.6669637544561666	-1.4630599579785997	0.07644037336171446	0.24477438955416667	-0.8103512480449016	-0.576899370474018	0.7135442407614371	1.4684849330736933	-0.5316869836345129	-1.039056811724221	0.392933562273675	0.9454470118601808	-0.6598474059970526	-1.428966695456609	0.07570388054594392	0.32470834159297396	-0.7982174622092196	-0.67160313611967	0.7122385474015295	1.4705253888084184	-0.5299772859213939
0.999370251154	0.746294478184	0.6931471805599453	-0.6931471805599453	0.8807442441008253	0.7307356793449606	1.2738202499468956	-0.6344369962071491	0.5584521714651963	0.41800327807477816	0.6071188648863617	-0.7629661645878523	1.2129296611962876	1.041587015286285	1.8396592209454836	-0.5135538585366531	0.9293253365503081	0.7351867367457003	1.2516156300517223	-0.6216842887291183	0.48652040465146756	0.42179560934575666	0.5176587859394575	-0.7601974289487705	1.3927410886002332	1.0467815718216469	1.8723625392069312	-0.4902429975656063	0.7759961505558833	0.7305349624443632	1.3749839576590492	-0.642460345126061	0.4252739918029281	0.4178160336299826	0.7064556664295023	-0.7731944022791121	1.1407257938088782	1.0413776860230235	1.943629525215119	-0.5191695280079626
0.399371613451	0.454199908685	0.6931471805599453	-0.6931471805599453	0.4503205718318573	0.4277305073493905	0.6043545621471998	-0.6921715125115822	0.13563285335908165	0.11832507751845311	-0.14195110592788493	-0.8227389321588127	0.7718235986584391	0.7392604266045899	1.2424389052889326	-0.5693427512972569	0.551200804686658	0.4302821719959553	0.3116265775542622	-0.7471281408133538	0.1266141082279077	0.11977305818199524	-0.6271617413908464	-0.8842238812874843	0.9933310683288579	0.743054356746452	1.098191486927859	-0.6177253644343279	0.5078192302339093	0.4300838128984939	0.4645121348293361	-0.7153566022531621	0.15492711519073368	0.12050102131925937	-0.35232716413925896	-0.8478207085358066	0.8727286265574824	0.7421690946356961	1.156141903615511	-0.5910574488131893
-0.546625954797	0.503227868272	0.6931471805599453	-0.6931471805599453	-0.38215067863889696	0.5502868253082849	0.7219145057846481	-0.6234738133636626	-0.6931054816281996	0.23554995660995798	0.07704647437328109	-0.7580717415793458	-0.07025819771605923	0.8694840590000318	1.2731465235852635	-0.4972198947227599	-0.3117385941073292	0.5447419603492794	0.5885588654552488	-0.6567385889420657	-0.727374289538492	0.22950138020425664	-0.18854995370252242	-0.7987964330324127	0.11107715350587775	0.8642807751428978	1.235747666168755	-0.5220582555109431	-0.3904517778524535	0.5499073509393241	0.7315814172635476	-0.6226609541723042	-0.745960206991103	0.23516130836893745	0.05665222852893838	-0.7585754182277389	-0.035064382289252405	0.8694280781079008	1.3069216022238193	-0.4945604998624733
-0.424151790273	-0.789079465955	0.6931471805599453	-0.6931471805599453	-0.48698662281116856	-0.6559072824168164	0.4238238297990904	-0.7551294467475597	-0.8205038623991379	-0.9782613933167702	-0.22708193641893898	-0.8998072375867686	-0.1617790168211075	-0.33515685360595665	0.9764242628070905	-0.6190430322727319	-0.7311953402045478	-0.6585396082835276	0.5792192150447372	-0.7810215596753379	-1.1926668839257648	-0.981284193463087	-0.11710998738375136	-0.9309521296554275	-0.29660930742338565	-0.33765713888801885	1.164205352419409	-0.6385864098686539	-0.5091769130573006	-0.6571463269940573	0.4464204069558319	-0.7526855618587861	-0.8830560699250656	-0.9796092070936311	-0.21852375974219873	-0.898278114663406	-0.15159979041148577	-0.33632491980333606	1.0104235175294114	-0.6155138296352635
-0.0782102090665	-0.339608454941	0.6931471805599453	-0.6931471805599453	0.05962471811796313	-0.48154568148156135	-0.04575761056944452	-0.8862415570201826	-0.2629699202262049	-0.8015348441564528	-0.8148162511038616	-1.0298517045379236	0.37657910459846183	-0.16468412852387615	0.5987720859402627	-0.7509986459553213	0.36719478740440364	-0.4776066499047661	-0.4242897355725598	-0.8986166724940408	-0.04757168962965437	-0.7977530738299943	-1.3374497635523706	-1.0455511011262828	0.7781237646565178	-0.16097547888948552	0.3319910386973938	-0.7593900523150166	0.22942642436077296	-0.4810037196642898	-0.2258640226029971	-0.8854689487975104	-0.12161190661193917	-0.8010379287511612	-1.0445017599786808	-1.0294715571389739	0.5773792483297919	-0.16424681724393506	0.45797018767702996	-0.7495958423526329
-0.663489202698	-0.156580214977	0.6931471805599453	-0.6931471805599453	-0.5161403220975168	0.051376454258393975	0.47583913740886485	-0.6116622904561378	-0.8522903554372303	-0.2636519442777953	-0.07184870896082562	-0.7498924666604642	-0.19123580434149076	0.3646010597695418	0.9380025017468372	-0.48155895652202246	-0.7256603651803971	0.05604160300929319	0.6066117985409535	-0.6042704247465762	-1.2090167388300768	-0.2591646682560496	0.036087752905647766	-0.7483056775533532	-0.2762758948495541	0.3692016938884143	1.0816752536825376	-0.4674845982350448	-0.5870321616646978	0.05275476951132719	0.5330029864775971	-0.6023751824102668	-0.9766072252202255	-0.26232511469272013	-0.019486492373281768	-0.7420477531917199	-0.21862580344800392	0.36597029342469034	0.9980241045527289	-0.470574000955006
0.175234128351	-0.110021947449	0.6931471805599453	-0.6931471805599453	0.21518732603554902	0.12099544492258635	0.33179080106072906	-0.646777860364842	-0.09266286287651787	-0.1865410027041996	-0.3153200692589495	-0.7836612934180296	0.5251711603923639	0.4310689359767609	0.8812289976166772	-0.5177747901972974	0.05533535164550459	0.12350798853208333	0.54501167051576	-0.6169313295078984	-0.358311614376909	-0.18402616881569928	-0.11742082717675685	-0.7604379863865378	0.46540700554476633	0.43356278227955736	1.104791174323882	-0.48016011743214854	0.10088488437908191	0.12164867566421579	0.4557443136962452	-0.6412979908447941	-0.24704616635308144	-0.1858710952988901	-0.19048011765134223	-0.7796172574333164	0.44741351995692374	0.43169892269191074	1.0056163856191747	-0.5105187341140889
0.794401953928	-0.129459453404	0.6931471805599453	-0.6931471805599453	0.6804241176076985	-0.16828101237389254	0.6818192901289768	-0.6812583152370772	0.36748943433894404	-0.4826798037256161	-0.012782237822933161	-0.817255751816989	0.9997716151274074	0.1418879004697211	1.264622638913577	-0.5533723835915071	0.6263763596524783	-0.16922658276655864	0.8327538234754152	-0.64533350341595	0.2136267553245446	-0.4836441331483474	0.0963066924934243	-0.7861196656785211	1.0483828728773315	0.1409546660053333	1.4430531832825793	-0.5120225200590829	0.7187652312933904	-0.169313417816142	0.6858364797096063	-0.6622781166245786	0.37603099657895317	-0.4837192018603295	-0.023792477450057845	-0.7989958041556502	1.072608734450198	0.14085928691234986	1.2792681454988046	-0.5334686117349531
-0.105416209501	0.417655514888	0.6931471805599453	-0.6931471805599453	0.04954390644555661	0.18429646004252304	1.0074798151798214	-0.6782383602460692	-0.26224048812830747	-0.12709776626432684	0.36838724309424214	-0.815239734369194	0.35971856230003835	0.4957195695826467	1.5493260451208226	-0.5491541005553179	-0.08578932818562321	0.18213718648574026	1.1371454141382362	-0.6755497791208295	-0.5432985072862064	-0.1293922171675236	0.42856924586242107	-0.8188655713152524	0.35746119504008167	0.4935980196902607	1.728252608065048	-0.5392993683036493	0.1355089616393753	0.18745172449795428	0.9402857871377552	-0.6699303865281091	-0.2147908223199628	-0.12401053553547908	0.26876213963450046	-0.8078951678314941	0.4850902721251402	0.4989571262946991	1.507364342384544	-0.5396684517689144
0.0483237403046	-0.741553929316	0.6931471805599453	-0.6931471805599453	0.08210130503712662	-0.8058489851213745	0.5932804357377519	-0.715406900506831	-0.23902401215608635	-1.1325799005403812	-0.039938872726749945	-0.8558306417759592	0.39990939954249527	-0.48470157242990974	1.1297756003079635	-0.5832567763528778	0.14738079899657944	-0.7980569831047968	0.49142625986543087	-0.7357851527240105	-0.27487822717377475	-1.1250654626065257	-0.2348999282483215	-0.8811424388943092	0.5646236065401717	-0.47674691732513647	1.0982631481068499	-0.5981967090263315	0.06499729814782684	-0.8016695880253407	0.5729403512375634	-0.7361366247376008	-0.289809937920066	-1.128344141924626	-0.09217127582455562	-0.8781170008445851	0.4166882364495915	-0.4803781384574935	1.133791459343645	-0.60218409782765
0.820784795088	-0.111751327676	0.6931471805599453	-0.6931471805599453	1.030259881801203	-0.20019915055713217	0.5094679792963669	-0.594610439989676	0.7048390808930336	-0.5126130092159745	-0.1941678266391997	-0.7308706368107996	1.365080315971827	0.11275574339990074	1.1030774498905096	-0.4663006419591594	1.0330257423149158	-0.20115919381614913	0.5242107987989517	-0.5882788222936132	0.5917132928586111	-0.5145344839582151	-0.2532820465592252	-0.7364340087838943	1.4892367665448647	0.11251950420859841	1.1783036454184599	-0.4462857751699797	1.0419820641154278	-0.20105564061524603	0.5246503331221583	-0.58418829387488	0.6836941972892921	-0.5139803617759923	-0.19121541730028052	-0.7227085383467001	1.4138038331663398	0.1118343560749523	1.1300748423705298	-0.4531676506558397
0.578675478451	-0.222249739956	0.6931471805599453	-0.6931471805599453	0.22295120308919486	-0.37966266150852634	1.1293820356395838	-0.6333067475860817	-0.08978565947013793	-0.691853978022221	0.5400557887624784	-0.7670559108194267	0.5340883679993184	-0.06864620091520462	1.634031099561064	-0.5077863642767235	0.3525399522448164	-0.3762771955242235	1.0311905334431903	-0.6194166615874789	-0.048266201921693036	-0.6886756324481972	0.37310336590739474	-0.7591002568646237	0.7519033594780695	-0.0650889858822355	1.5878056275388353	-0.48726793984125727	0.1025991533375479	-0.38544438727454144	1.2460052938201105	-0.628739346764881	-0.24382488094044633	-0.6977223301412998	0.660951626062317	-0.763621596922266	0.44473617130909054	-0.07434299848550227	1.748207345904627	-0.5019554500144484
0.613692037641	-0.220927167985	0.6931471805599453	-0.6931471805599453	0.8351992068932161	-0.03739793193603151	0.09051994397179398	-0.7182572127693397	0.5203907930903215	-0.3465252630570845	-0.6673957144098194	-0.8530926847732141	1.157259187715609	0.27201685587708646	0.7274975357937198	-0.5912678750731386	0.7914693497479791	-0.036773621110747855	0.1395995623404158	-0.7199200762418689	0.3958135822291946	-0.3459273506629831	-0.6736233110166409	-0.8605194315814695	1.194803106015245	0.27274696247500735	0.8187405702323669	-0.5864943592972854	0.7739110923012494	-0.03468367000522299	0.12304070919110034	-0.7327929980339074	0.4304125456537209	-0.34378287783079253	-0.6554924981190419	-0.8695283119492219	1.1283914234569086	0.27471369781361304	0.7759695679951782	-0.6038203228088581
-0.559680956668	-0.607610666167	0.6931471805599453	-0.6931471805599453	-0.6362709773846575	-0.1891361550599003	0.5225954767959753	-0.643823334541156	-0.9714395426742666	-0.5114366288356953	-0.06009959108601708	-0.7865526105153922	-0.3094824101170586	0.1295720820468812	1.0119272405385953	-0.5094872136898599	-1.0204052830622847	-0.1820808712697826	0.8264225655373146	-0.5966411212274758	-1.491117603939236	-0.504440535282433	0.260767398222954	-0.7455460795239203	-0.5800651656895163	0.1366358469678035	1.2942347901149103	-0.455181006399034	-0.8507972594335282	-0.18520399414436356	0.7089170802149478	-0.6128588278384687	-1.2491940687973528	-0.5075162387132738	0.14540051094855344	-0.7572733583428137	-0.47600448839297194	0.1335208063251692	1.181624290216756	-0.4762984362458384
0.880069288675	0.173060517162	0.6931471805599453	-0.6931471805599453	0.7115110298883173	0.14497043433517426	1.153166511617886	-0.6534510355112532	0.39587412337790734	-0.1589470047809913	0.43260040264058536	-0.786276992653205	1.0371621579036394	0.4525561705459133	1.7617691057659592	-0.5284458250286193	0.794904762322063	0.1478306060702903	1.0442478740111436	-0.6539329565493804	0.35003904558000715	-0.15688947924469632	0.18625333485083995	-0.7927381564962109	1.2663034780733773	0.45481092757682345	1.7562940283753161	-0.5226414533653794	0.6790770185840704	0.14480387136885609	1.1726773774084325	-0.6612265794598433	0.3299758983638451	-0.15969669554055074	0.42329175676386	-0.7951580853172756	1.0449683484376295	0.4518607378070897	1.8050417212418113	-0.5345839434213032
-0.900413469883	-0.223304807644	0.6931471805599453	-0.6931471805599453	-0.81091793019624	-0.4002883803253231	1.1932748073576769	-0.6300713635754803	-1.1563232676884687	-0.7200161408639963	0.6500060640215396	-0.7704072002222604	-0.47873283694628355	-0.08236685725832214	1.6583985719138268	-0.4979065399284406	-0.5121721453400377	-0.3804511305012435	0.9291631553304824	-0.6642451453527946	-0.9531744469948656	-0.7004010592267458	0.2677946375741933	-0.8118129944083241	-0.08461867448746911	-0.06213245673504173	1.4800839083285267	-0.5234356795905919	-0.7390963639891418	-0.3947156997160767	1.129869429585788	-0.6420209163627709	-1.1190097922011746	-0.7145117408287613	0.5567674989615511	-0.783956889758279	-0.37512855845930354	-0.07670471456765166	1.6174653236978664	-0.507891418118264
-0.53194147895	-0.830685870781	0.6931471805599453	-0.6931471805599453	-0.13789377991723725	-0.7384035642229498	-0.13105543891386817	-0.8467775393976614	-0.46489596527803667	-1.0681062178015752	-0.886276917516337	-0.9932660061578471	0.18595074624545194	-0.41331184525414993	0.5025608118462593	-0.7090342408876604	-0.005847024608660868	-0.7365342613715292	-0.2678706571641996	-0.8419180849095429	-0.42184505419207746	-1.066387079671386	-1.120635674936533	-0.9911413520204643	0.41288992424700066	-0.4115194820398933	0.4352064364866478	-0.7012892679154643	-0.049636631081421974	-0.7369138855757837	-0.22711637648548158	-0.8460655048239839	-0.40560150674451273	-1.0666054224858508	-1.0206236717943957	-0.9931165072929012	0.3059018437073882	-0.4118086461481845	0.43523241800593593	-0.707689678948902
0.192573723166	-0.230197708055	0.6931471805599453	-0.6931471805599453	0.3378503460166387	-0.2551434859185175	0.5819776208133616	-0.6834860253632917	0.025684671249642597	-0.571830584782395	-0.04783531168785612	-0.821854170512588	0.6506183209350185	0.0572323096183349	1.1135064860561636	-0.5532145451297651	0.4608903617604439	-0.25955288780776886	0.4848704678173666	-0.6712316986572524	0.030852565529262604	-0.5763994502100046	-0.2344615463322677	-0.8160140204416602	0.8955510661328192	0.052974616265737226	1.0833863836901492	-0.5335198514311734	0.35695596478900715	-0.2554246383565465	0.5524206540341688	-0.6884290205818407	0.00038870935882796484	-0.572140542191835	-0.1091445200914691	-0.8282083265628265	0.7164351957320042	0.05702456558669936	1.1091047843439117	-0.5565502004091523
-0.626488262957	-0.886019040001	0.6931471805599453	-0.6931471805599453	-0.7462955894826695	-0.8211386804431173	0.5273427678231284	-0.588269467910756	-1.1352129989729334	-1.1681331857276347	-0.013028330291010685	-0.7379795465527156	-0.3795096079489475	-0.4815665159278879	0.9762867100709731	-0.44780273602792264	-0.9774986437812522	-0.821681015510763	0.626179271397859	-0.5904252449475237	-1.522075530605763	-1.1693867082149503	0.06448686034206595	-0.7460816608512286	-0.49044225269083025	-0.48168611742819784	1.086322781021405	-0.4431235685221398	-0.691198993963515	-0.824919014409131	0.5181061854135179	-0.577051457913282	-1.1110991312120084	-1.1721134497699535	-0.031646100709456886	-0.7280597273840118	-0.3009697196101721	-0.4852656736730189	0.9735569556451131	-0.43500109562583245
0.276147256456	-0.653252270325	0.6931471805599453	-0.6931471805599453	-0.184814287678631	-0.570007604173148	0.9630794855225093	-0.6213691166744169	-0.513547192437806	-0.8852827189004867	0.4124908682297722	-0.7613220026134339	0.13452618901163285	-0.2565711686682636	1.4320321524706787	-0.48942934824967343	-0.014384579496552011	-0.5666655641997267	0.8613927232062437	-0.6043464599703887	-0.46556036628732267	-0.8826287373027835	0.2298968658867609	-0.7529833275417921	0.41819350277327444	-0.25250828823705346	1.3877698219178387	-0.4619132580183667	-0.05172655906995555	-0.563451517662852	0.8604181959130951	-0.6233236532624142	-0.4112996252736214	-0.8788650254517497	0.27560006235873913	-0.765136583339492	0.2975104501415724	-0.24988021212788522	1.3556728668718157	-0.48906302186060957
0.221559752487	0.225013495782	0.6931471805599453	-0.6931471805599453	0.11213286621190555	0.4167484474719937	0.5859332582716059	-0.6582624784095022	-0.19758859173359372	0.10681851495650596	-0.07719121473633621	-0.7945254375859836	0.42284516378792	0.7280619062136705	1.1460110555835186	-0.5301039216790164	0.3772063634099989	0.4263290568788116	0.35028194182388905	-0.6381747391771309	-0.051959170006821855	0.11620564751045467	-0.4378709932824528	-0.7797441534380564	0.8149416006136599	0.7378568295266226	1.0047368841862165	-0.504046087607475	0.1425144328626208	0.4185392934365399	0.5704762306122948	-0.6514676221139456	-0.20164193136990607	0.10856083277735556	-0.11347774449624598	-0.7889484496798952	0.488702386287878	0.7299031663913137	1.1471002542189164	-0.5218645093449523
0.40984742148	0.0242373012229	0.6931471805599453	-0.6931471805599453	0.5313420972983074	0.20831551822824418	0.5101466760336333	-0.6876261420851942	0.2186274525117899	-0.10198506103783245	-0.2291391547345392	-0.8241108116096046	0.8500245556774462	0.5229794986994597	1.1327665057908374	-0.5590590798859615	0.5520698463818792	0.21147734862270937	0.5686976370235839	-0.6558266998272512	0.14432973313709974	-0.09893149763207812	-0.22475391889210564	-0.7963892538169413	0.967514211865053	0.5261089802521729	1.2314853657040368	-0.5225369606264658	0.5622787678064315	0.20902986852307634	0.4911238198313923	-0.6810169120772888	0.22393081167219187	-0.10132271762363425	-0.26663495118434033	-0.8183800755616688	0.9084156520447922	0.5236615464118254	1.128532299395296	-0.5514003827995363
-0.43115201933	0.754914907857	0.6931471805599453	-0.6931471805599453	-0.5859877882344671	1.05897750720395	0.8885524599907358	-0.631046908492208	-0.9080593611001219	0.7260570206707121	0.1953185360048881	-0.7670871223331874	-0.25564415614925173	1.4020427242516302	1.4742279648455732	-0.5035312054473473	-0.5297963561647558	1.0389123980918966	0.802944786590062	-0.6490365638111673	-0.9336317168107438	0.7026384350748165	0.009588876387034345	-0.7916057449306212	-0.09668761473667915	1.3867886486876195	1.4518661896949383	-0.513217520373289	-0.5791649631021208	1.0491446376156885	0.855359080733036	-0.6467891101953455	-0.9274842231386733	0.7158584625180194	0.12911047903170117	-0.7838529902457129	-0.21910732795752286	1.3940152874125153	1.465351210471148	-0.5169642976097216
-0.293857836553	-0.0834113500425	0.6931471805599453	-0.6931471805599453	-0.36791768011638537	-0.03510525007861504	0.9409243236800177	-0.6224543816367067	-0.683102429956678	-0.349685893808324	0.3273476106616039	-0.7614936436690077	-0.052290180519512036	0.2816119987683089	1.4622145816943024	-0.49172868570205824	-0.2683041851865901	-0.0403081289263335	0.8206656135371123	-0.6390372886154454	-0.6775383768241557	-0.3550796371868459	0.10204464005944175	-0.7853850140839143	0.15032303752678564	0.27660282040516304	1.4141419311681405	-0.5000659375825993	-0.4320550780369651	-0.03356913994723042	0.9857601708590769	-0.6306729556280167	-0.7800352131903913	-0.3482058087784201	0.3558376988396684	-0.7711506474970944	-0.0847572749396833	0.28318439625289865	1.5192730680960629	-0.49835424961655445
0.263758863461	0.0322485963349	0.6931471805599453	-0.6931471805599453	0.20210971781404452	0.22164720635431998	0.7724322730700014	-0.662798733739976	-0.10824930434018609	-0.08810932832582544	0.05647873903955826	-0.799344827740147	0.5182758649687428	0.5368386933808071	1.3807777819209381	-0.534225868818402	0.23403489362515748	0.2259253303727984	0.8184617714383075	-0.6251607481855069	-0.1638969143370717	-0.08416557689972243	0.042530374905870284	-0.7699088969083322	0.6454624513824461	0.541409527306258	1.4667612155413157	-0.48618495676297274	0.161642143705889	0.21955189668343045	0.8165942479734178	-0.6645881985992121	-0.17630891930205572	-0.09021191382623851	0.08231481367384799	-0.8028124618422797	0.507928226864253	0.5348725631988451	1.4384450823828627	-0.5341424189439847
0.912936697133	0.909435354876	0.6931471805599453	-0.6931471805599453	0.7758781276837379	1.0259927314884256	0.9432770281650092	-0.6438724488428808	0.4578399025833542	0.7087222004624625	0.2475855145731936	-0.7752290932756879	1.1039989695823063	1.3425502043434308	1.531435575401586	-0.5202351748945048	0.8048115694339347	1.0222278722040925	0.8968697190433851	-0.6479320358806211	0.3811670026727953	0.7042471955073447	0.1079216192121685	-0.7874410638944522	1.2463240785301233	1.3409942473921275	1.5565101270453927	-0.5147942492275712	0.7635398689779455	1.0295910820743612	0.9722091408088033	-0.6388987988568192	0.41993851584987596	0.7120144330522659	0.2637145852169979	-0.77162468372373	1.1207292281711008	1.3464968407698876	1.5701296267744458	-0.5136564877196698
0.859519701219	0.868152699331	0.6931471805599453	-0.6931471805599453	1.165546112526624	1.0800338006240675	0.23387345978621474	-0.6360246757387744	0.8096447380644168	0.7652756165272885	-0.6257524436132588	-0.7667401654268474	1.5446886586837008	1.3979913602794711	0.9547608067323794	-0.5130118394438621	1.1073669207535064	1.0815408817836416	0.32862057285496654	-0.6330969196394308	0.6386038654054657	0.7657938074959871	-0.635119341248351	-0.7708868995939931	1.620824413616002	1.4005902700359485	1.1220918176312913	-0.5025929911232785	1.1714018638615706	1.0816712146949197	0.23543805248130892	-0.633285348283019	0.7814258448280451	0.7666603124318422	-0.6583795292474794	-0.7654229836961104	1.5957581861807149	1.3999042990943522	0.980534767127301	-0.5087117846116518
0.161920271137	-0.01959587254	0.6931471805599453	-0.6931471805599453	-0.09979030852828585	-0.13013046820097313	1.1865397571475436	-0.6410670410302735	-0.41510742962179564	-0.4412961023987717	0.6067408540289366	-0.7775263459794185	0.21084828510233555	0.17938413540773987	1.6801943767724616	-0.5126608929042487	0.10356916903224916	-0.11994904623665048	0.9069845194336138	-0.6907971912366452	-0.28452225425306416	-0.4312099117900661	0.20377880549503197	-0.8348062963034828	0.48813489112666714	0.18967841182873058	1.4931308469432572	-0.5540912000097514	0.004111108582859133	-0.1272060946270533	1.1149588377139228	-0.630736433822319	-0.3279069832400828	-0.43844299921829616	0.5173294295807922	-0.76828059757037	0.3326299768845418	0.18229694746641867	1.6217697930153263	-0.5010429809404416
0.15130202833	-0.419340995194	0.6931471805599453	-0.6931471805599453	0.28697086776414876	-0.44201722021479695	0.7386196949872068	-0.6833228092357099	-0.024805305114516386	-0.7561839458403193	0.049141744215232645	-0.8234866893012682	0.6048807136743589	-0.13015797820200747	1.3171498297513256	-0.551367457480836	0.30587141478607094	-0.44091106205966374	0.7123756741906877	-0.6845725591147467	-0.11833978405094356	-0.7557986748628985	-0.0791414123266449	-0.8314720885686224	0.7485213463068638	-0.12949375781992256	1.3687631146648842	-0.5442920908459463	0.15220039994361534	-0.44327970487770546	0.8828762307306735	-0.6875489900804733	-0.1879829661309911	-0.7576530667734453	0.1948991918678784	-0.8295249932234757	0.5008687116736203	-0.13153201753381377	1.4606877098476545	-0.5534139533179848
0.408233634765	-0.569160814029	0.6931471805599453	-0.6931471805599453	0.46011720887235685	-0.5424693429390204	0.7929797130841653	-0.6681975479246546	0.1455391250767293	-0.8701002452751476	0.14612160018626333	-0.8087381136788574	0.7749467396870725	-0.22248135163628982	1.3335862352860108	-0.5357012573340826	0.28579590278330025	-0.5513536808009889	0.9860335523382623	-0.6555468231825401	-0.14190199965857153	-0.8791842306379802	0.30093154611650036	-0.8025169778576499	0.7031998224278462	-0.23099809048784078	1.5513965568442185	-0.515740598278682	0.4316520362483498	-0.5431177613066926	0.816761554386546	-0.670348951008001	0.0848697712911145	-0.8706764899986447	0.15218038233558015	-0.8124457916599989	0.779279449982223	-0.2229541984694254	1.3703181429298725	-0.5362668216338607
-0.468255921569	-0.912385492734	0.6931471805599453	-0.6931471805599453	-0.5747382970065487	-0.6978662129610385	0.7092116701426138	-0.6865944720999835	-0.921309430621325	-1.0363746801428075	0.09221781583994107	-0.8331469776301905	-0.23821281088947815	-0.3659652751693395	1.2267850486382461	-0.5488896684932031	-0.6561400974040567	-0.696524052746499	0.7270290696897915	-0.7137157072607206	-1.0955421835008254	-1.0356402327113228	0.049930413638956915	-0.8658777974004126	-0.23703739551813446	-0.3641139230997722	1.2857972075618107	-0.5697035334979614	-0.6401757500531875	-0.7005220316337776	0.7512625930574429	-0.6915441035341771	-1.0120123343290919	-1.039332810613021	0.12793272795381505	-0.8397088332597984	-0.28245463817633787	-0.36859465994091556	1.2732666212666126	-0.5521210883973895
-0.674284914884	-0.992250900122	0.6931471805599453	-0.6931471805599453	-0.7107980664776429	-0.8168885273804513	0.47106227805943	-0.8432522734199411	-1.059742812240701	-1.1506148727533274	-0.19650619966200397	-0.9884232507765647	-0.3741467225461647	-0.4897932962166352	1.0387284396029601	-0.7067674130733353	-0.606158825520805	-0.8050551527004182	0.35287910140420037	-0.8584477093916303	-1.0428874905117786	-1.1398770489949348	-0.40082040382407436	-1.0071842699619165	-0.18592653661354405	-0.477149604183602	0.9830698067580813	-0.7177786217431102	-0.6927156204476261	-0.8143485422083665	0.4469350030524758	-0.8484763401185735	-1.0756932829292727	-1.1484862841939072	-0.24462060922178752	-0.994454001944938	-0.3261929864222005	-0.48706568495151387	1.0336733085440286	-0.7110322037329092
0.309255153047	-0.719186021929	0.6931471805599453	-0.6931471805599453	0.35135790780988185	-0.7778094950547539	1.028409576332194	-0.5966880734266965	0.03539623308906863	-1.0995984497704694	0.429496333277753	-0.7350489925428701	0.6683897542582786	-0.4592402772610212	1.5372126277473057	-0.46664284871748757	0.3840018215554146	-0.787533139772205	1.0659006616444098	-0.5560711125572166	-0.061838015918205716	-1.1105510531005365	0.39378541761789715	-0.7032280395564202	0.8330277117285173	-0.46779630580113846	1.6271285948491647	-0.41547725067441393	0.1706487226003463	-0.7908306120491607	1.2013185925886907	-0.5965262338292326	-0.18951310351939138	-1.1129544151743391	0.6044387229958784	-0.736819987195404	0.5310168486858409	-0.47193137821336445	1.7090004716163096	-0.4642410478097444
0.573358691152	0.361007991763	0.6931471805599453	-0.6931471805599453	0.5620509073189709	0.09362374737458219	1.162648369674703	-0.7059372303907337	0.25377719744034505	-0.21479310392261453	0.5045292699103027	-0.8424159210240169	0.8708901963449346	0.3995913006539493	1.7192255673776646	-0.5773892281353569	0.6253895381378395	0.09564131515707051	1.1166274480659644	-0.6966287363001235	0.20105512917095544	-0.21307907092818576	0.3832323781538219	-0.8409239767693869	1.0507033786704336	0.40150511933110267	1.7330862491537649	-0.5585125196459579	0.5294323989620793	0.09316232595569722	1.1963955679159375	-0.7062669363393251	0.18098629639345243	-0.2155091079614425	0.5229691722563025	-0.8447406025445287	0.8782844141642865	0.3989236614516168	1.766655766735183	-0.5753004122650912
0.941351586709	-0.206971026096	0.6931471805599453	-0.6931471805599453	1.2486717263740386	0.019069540123355423	-0.19456131255671297	-0.7490128852178718	0.8967203539316301	-0.2896545998983166	-1.1413874846169436	-0.8824898338405442	1.6229205160245392	0.32896735969797547	0.5920028793732299	-0.6236807387236617	1.1695029283046194	0.02004666192180051	0.039874734604069484	-0.7184770644416938	0.7053497048508619	-0.289079229810707	-0.987655770499396	-0.8562115465713018	1.673909749582926	0.33030499347951275	0.8766477929652488	-0.5886014162749061	1.3148118965541569	0.015864922862386437	-0.27135798003161027	-0.7421186700655287	0.9138765313307852	-0.29282955591020654	-1.287372259143955	-0.8765042000779438	1.7528162621140042	0.3260020095444359	0.5627110050110357	-0.6160128561949461
0.842783826902	-0.0925916553609	0.6931471805599453	-0.6931471805599453	0.6738390413449761	-0.1170116123232845	0.7038346921398175	-0.7875661881896572	0.36390869953464844	-0.43069350905712117	-0.04401144354616767	-0.9232717440498672	0.9866925185999168	0.19257409992371624	1.335917476371202	-0.6595080443135919	0.8591875082788836	-0.10257722239001245	0.5106572265001184	-0.7695310756884814	0.4348949906809804	-0.41673580993418835	-0.3562498603657051	-0.9113164227440839	1.2966716300787198	0.2083098413210994	1.2347169404078702	-0.6339357366434557	0.7618044183404952	-0.11042975459282989	0.6294297927206286	-0.7732369178697203	0.4037919511189847	-0.42455064468088094	-0.15894776742188585	-0.9098847115598852	1.1302672157160227	0.19944435720776993	1.2940788989881244	-0.6440165499419159
-0.320992520328	-0.795322260166	0.6931471805599453	-0.6931471805599453	-0.3282488423792575	-0.7144075430194693	0.5035893780282098	-0.7699382054376931	-0.663372385082344	-1.0377452889898298	-0.1362939743689655	-0.9145025930305434	-0.002761105080538573	-0.395246349635177	1.043332474795117	-0.6337516988111571	-0.1989996804952946	-0.714163831348851	0.3789157163744062	-0.7807382839647115	-0.6186410503407279	-1.0374798546846296	-0.346047724389319	-0.9306564086405537	0.20504036707534867	-0.39493303646650163	0.9786724827078167	-0.6384263866232739	-0.27097171307576456	-0.7150389487701835	0.4569235905602589	-0.7706574401764096	-0.6327424326440404	-1.0383953999679858	-0.20663091788638518	-0.9164803815449862	0.07939924777942783	-0.3958920428208566	1.0141561469935947	-0.6329915300413052
0.765664370144	0.589580317125	0.6931471805599453	-0.6931471805599453	0.7148359819492639	0.4478661478862261	0.7278882328671715	-0.7770973736390911	0.3933149401333546	0.1380347280258944	-0.06930582579701847	-0.9098597759730677	1.0475155464980768	0.7581940568129499	1.4015267672146896	-0.6520192775090096	0.8859336124617886	0.455472281042932	0.5645957837876279	-0.7494208295171163	0.42440507811385114	0.14440483961783476	-0.3888506736616999	-0.8885137703467254	1.386521481982644	0.7657627807672188	1.349880113223678	-0.6178404658096913	0.6714951775577298	0.4459647572013325	0.7635981382908137	-0.7857000214333959	0.2942578683445293	0.13571521524268823	-0.08397621236077085	-0.9202130418156841	1.0725028123756066	0.7558230232409004	1.4755903209754757	-0.658821015281301
-0.35414204693	-0.0885112301487	0.6931471805599453	-0.6931471805599453	-0.26790853443060153	-0.2828304119079936	0.9394426291296354	-0.6614870758980035	-0.593570173988244	-0.5991408236040298	0.3347912284686261	-0.8021308620694974	0.05115474639539737	0.0334131777088059	1.4492133589305691	-0.5293368432434981	-0.3113129204794715	-0.28103790061850015	0.9625983639366122	-0.6666882686201647	-0.7579298634857384	-0.5975535693952428	0.2987141859092831	-0.8137587040463149	0.11534351768070777	0.03516806299391923	1.5141308204206723	-0.5270040326283049	-0.37612912675305016	-0.2799735461541668	1.0115074343896457	-0.6659599189079357	-0.7429300285599885	-0.5963095379425414	0.4006851811436283	-0.8081690986360018	-0.02303053163716092	0.03625051168316149	1.525661585941428	-0.5316977428084741
-0.621217342891	-0.626540943489	0.6931471805599453	-0.6931471805599453	-0.9480970507263266	-0.5944821204223997	0.9860826201086512	-0.7169691883092445	-1.3219147297860223	-0.9201471514576735	0.41124311442352696	-0.8609059606180666	-0.5942168404354577	-0.2729992422336037	1.4744352306223374	-0.5816565156172863	-0.9607316486093148	-0.5915387400671455	0.967091387181692	-0.7357911533329541	-1.4437139477396392	-0.9176355467256562	0.3396078886119737	-0.8846925519611437	-0.5164092364820333	-0.2698685090414751	1.491325511307823	-0.5947110875129523	-0.9494532838878981	-0.5938812248120575	0.9815860230678038	-0.7210127982300284	-1.3640545062194978	-0.9196133470556463	0.39123161441202287	-0.8660900351141704	-0.5640784106708755	-0.27226324685110015	1.481216251832627	-0.5840839133729361
-0.349713068374	-0.942341766924	0.6931471805599453	-0.6931471805599453	-0.013061368803953402	-1.2281379546236302	0.8326983476928389	-0.634671178428394	-0.35467973941111197	-1.5657857409249538	0.3190336538936494	-0.77767431903206	0.31737948477914024	-0.899223154287473	1.2684891956207272	-0.5001024855502016	0.005284621908375543	-1.240078384226749	0.8695911322710823	-0.600636273529522	-0.4302819722893605	-1.5791525502661667	0.3462966294550393	-0.7485729993386281	0.4181539233874847	-0.9096994714635913	1.3105503832254952	-0.46026798963605137	0.03792149771027876	-1.2346676613729246	0.809928598609831	-0.6292659448551131	-0.3397205536534563	-1.5728835293573245	0.2840804716247585	-0.7735207930103845	0.4025329052332182	-0.9052588368199537	1.2551165049779172	-0.49324459863603654
-0.911294949202	-0.262591748236	0.6931471805599453	-0.6931471805599453	-0.50312101179146	-0.1212280976064541	-0.04646913429484737	-0.7524254168202307	-0.8360714173057968	-0.4438197093628485	-0.763712501602441	-0.8986254398069732	-0.17695662885065475	0.20319037808249651	0.5519247484163043	-0.6150301475994203	-0.31524466704522525	-0.1213528733848419	-0.2715290066338714	-0.7770055865021241	-0.7292653804271654	-0.4439146565018121	-1.1093405464665846	-0.9295247904237799	0.09206778737040268	0.20310428218206913	0.41370328608863804	-0.6322608865142383	-0.3300350142855272	-0.12135949077974985	-0.2515248093800439	-0.774419242942918	-0.693990514095109	-0.44393341113124146	-1.0376425727003544	-0.9225230397344091	0.02739815790787819	0.20307194906026244	0.39970178636286224	-0.6349233291773733
-0.580817343742	0.0490292064212	0.6931471805599453	-0.6931471805599453	-0.6703173699230563	-0.15955185484351117	0.8705011705973283	-0.673274888766606	-0.9958369004609608	-0.476024198900535	0.29124666324916937	-0.8106490974747692	-0.3512119700116941	0.1558613967283534	1.3668337115198426	-0.543975047538207	-0.6821363268256609	-0.15911453045983479	0.880980604357391	-0.672121050963437	-1.0982857931729568	-0.47577274579646817	0.2507497140046142	-0.8153455493955503	-0.272240756880319	0.15638638160017104	1.409296627431581	-0.536433146865687	-0.6833813146381001	-0.15915558616655814	0.8836392998672933	-0.6708810023646081	-1.037692826276568	-0.47566964468900313	0.2939326569361728	-0.809372129009273	-0.33767392140648006	0.15629063156197362	1.3874883617647527	-0.5402940087965398
-0.624429928701	-0.596756827067	0.6931471805599453	-0.6931471805599453	-0.7660322243216916	-0.5284889615210333	0.6534220923183279	-0.6821046902945108	-1.1032460121103338	-0.8582024329750255	0.03843422438754113	-0.8280899117413284	-0.4360967867037665	-0.2014058468160256	1.1734135421347436	-0.5449990168293476	-0.7263154134995333	-0.5251065560373257	0.6004657699164253	-0.6953456308969131	-1.1617106773546317	-0.8550608438997419	-0.09178690816822734	-0.8461092688685555	-0.299200546826295	-0.19799073007027704	1.1737150811884418	-0.5529584495668975	-0.7836750840972297	-0.5274258269248394	0.6566711961057639	-0.6894465223173586	-1.1537010819036837	-0.8571645221981116	0.023223898848256895	-0.836672013479055	-0.42414217885543426	-0.20030913030884842	1.1909337309506518	-0.5509732430023477
0.345335762635	0.471205313523	0.6931471805599453	-0.6931471805599453	0.4813821467923441	0.6761898354763627	-0.05540298321564205	-0.7186469536773847	0.16226105937187615	0.36249121977032267	-0.8208742239259319	-0.8527058647075805	0.8107661892911634	0.9907423465325664	0.5872335953008643	-0.5924052329533982	0.31004718452460817	0.6796883499741477	0.10835667325518697	-0.7362885150169998	-0.122766688885015	0.3654206150429824	-0.7332807824638505	-0.8755590942536837	0.763337354820333	0.9948646988465623	0.8045689013708192	-0.6043141773136199	0.39715359744798434	0.6865714126380817	0.08004405920292978	-0.7070115155004335	0.03413944161123021	0.37252887215422464	-0.6954233071388071	-0.8417639555212779	0.7764816440846212	1.001460405834155	0.7282468044414911	-0.5799561555773549
-0.375535808252	0.719988798867	0.6931471805599453	-0.6931471805599453	-0.39324641202235056	0.562575429745613	0.7520401471213548	-0.7358331418033679	-0.7021229155069799	0.2490532369902927	0.09823091483188862	-0.8720878117630898	-0.08410459355968009	0.8732133467401682	1.306039091573883	-0.6076105329997776	-0.5231059953608881	0.5880893375818945	0.9881825553502702	-0.6683338360448238	-0.9413132679632957	0.2736243774577623	0.3122664111379632	-0.8101941360502	-0.10566627765418907	0.8999667793247738	1.546351169338779	-0.533506594597641	-0.4494916504227169	0.5675908467441617	0.8296172961158693	-0.7238448621502732	-0.8016858783566568	0.2538470847425465	0.16060198153961075	-0.8611846811537194	-0.09955722448595568	0.8784373037735566	1.3935958628689993	-0.5944506708935322
-0.490721650689	-0.312119247437	0.6931471805599453	-0.6931471805599453	-0.5619035377161801	-0.5802956327931702	0.6323860095416086	-0.6898202650457974	-0.9014428074463429	-0.9068190372540861	0.036706692683371456	-0.8349231109799027	-0.232893144332843	-0.25809770374920443	1.1364129054958934	-0.5531347938562339	-0.5947158658504564	-0.5869428280268302	0.6890003802756797	-0.6688689692306983	-1.0220888745852128	-0.9138570970068806	0.06837980345218991	-0.8190324474623542	-0.18441150528106123	-0.2641282154388476	1.2080596042445855	-0.5264530204360277	-0.5874574555246733	-0.5827499764364347	0.6586399445628839	-0.685398394368403	-0.9584417229863341	-0.9093524555488106	0.055064311956832944	-0.8319838067650726	-0.2313782270301914	-0.26032318564055407	1.1679981196783764	-0.5470071264685091
0.424960780739	-0.910994197342	0.6931471805599453	-0.6931471805599453	0.31416760849354863	-0.849924366298664	1.0381470162910598	-0.5588015356934954	0.0016678606782330706	-1.17021873076574	0.4831466934001299	-0.6956199140528813	0.6264717674185256	-0.5331482495160134	1.511733935692439	-0.4300621179459936	0.3528856514722357	-0.8503861349932859	1.0150599641872609	-0.5510395846696268	-0.08555875375549882	-1.1719291800092477	0.3737195101792837	-0.6961233079650921	0.790094827795522	-0.532434007779693	1.5526650887768094	-0.4126586992708287	0.24514872631245307	-0.8567829178005057	1.1086879324977537	-0.5538209769267616	-0.11668409995637231	-1.177420729031439	0.5400401417912174	-0.6920029533059174	0.6068693158854208	-0.5396724066384808	1.593390005908259	-0.4235135684953393
0.868366920232	-0.855324536425	0.6931471805599453	-0.6931471805599453	0.8538191041795847	-0.7288997766931161	0.9139498091876548	-0.7204055748220602	0.538584082063586	-1.0446674968655425	0.19824838264889047	-0.8582024561312368	1.1756251273102671	-0.4148444120663485	1.5133910786097922	-0.5907492871369486	0.7629255904278653	-0.7222904035978815	1.0252122430650756	-0.7170202895063496	0.3469719099290076	-1.0394414236675247	0.2552867883433756	-0.8602478940507395	1.1840862065564215	-0.40682061562211097	1.6642041410695303	-0.5808308527253628	0.7171814967187828	-0.7143311088384311	1.0470360938292418	-0.7286063602769438	0.38203101794195604	-1.030248416245814	0.3381791556141196	-0.8677765323034273	1.0609130486285705	-0.4000760570962239	1.6413214367399565	-0.5972349678975245
-0.0781378821239	0.44920965192	0.6931471805599453	-0.6931471805599453	-0.028329302699453888	0.3813246220116322	0.8327568284774503	-0.7047707207691234	-0.3391029634739547	0.07043414032540982	0.1256930368945114	-0.8406400928064341	0.2852943466928301	0.6958969569624224	1.4326976185262024	-0.5769579295254325	0.04506315762642508	0.3820148047097443	0.7418340337487074	-0.7080525507637536	-0.3829005103726944	0.07105771031448418	-0.06770194986053957	-0.8493415036370089	0.4879851607625379	0.6966271216876813	1.418688435983512	-0.5740435753144473	-0.06994030418464557	0.38018052775520667	0.8618656890734647	-0.7123156413501003	-0.41789410073752825	0.06926345036047644	0.1334090208998906	-0.8493934494282784	0.28112763043984346	0.694755580954616	1.4797991720780077	-0.5831311893302824
0.225546359737	0.313318777979	0.6931471805599453	-0.6931471805599453	0.19385221456411603	0.37643594774137457	0.3545537790863408	-0.7311485587778683	-0.11285759917566801	0.0675217780328358	-0.3384203440001633	-0.8666493789368398	0.5032576116212996	0.685388990661956	0.9425370997870623	-0.6035055768452554	0.2095022672831782	0.368750045906583	0.27209096799058546	-0.7591310641170774	-0.20042617044309416	0.05972550411776973	-0.5269179073972063	-0.9009702275316345	0.6267829247504831	0.6778517541154643	0.9411353542627273	-0.6243367648272251	0.241619466277319	0.37396106200740503	0.2766201604299625	-0.7411172155774864	-0.09274862313440092	0.06501879943008532	-0.45243171188049147	-0.8780651079501552	0.5822373176258353	0.6829434639186382	0.8930655441448381	-0.6118711991681837
-0.90506293003	0.618005371274	0.6931471805599453	-0.6931471805599453	-0.9722481192195492	0.817217748312009	0.5350650920106613	-0.7346283082487545	-1.309671838004751	0.49740739012270513	-0.14456420792582766	-0.8770517302361437	-0.6453626352750111	1.1407152045555002	1.1033704266209021	-0.6007765957688632	-1.0095287235901163	0.8230895325282622	0.5853042817484485	-0.7220256488010176	-1.4703519378046142	0.5023164311912425	-0.14566441020972531	-0.8702424732068065	-0.5703169381058634	1.1471001946882984	1.184507187844117	-0.5815863760216714	-1.1401383410551136	0.8260996163682931	0.6756511681279701	-0.7200060300328296	-1.5446793912726557	0.5057792262214326	0.0026124355215885256	-0.8634707028152351	-0.7600332865299324	1.1498928021648471	1.2376565269259088	-0.5852067231046866
0.957786686623	-0.0789766544087	0.6931471805599453	-0.6931471805599453	1.0468445404316873	0.0910332362481195	0.37188304978235964	-0.7392831500063775	0.720881364506739	-0.21849602521210235	-0.43685122134126037	-0.8705539377929683	1.3851180834741614	0.4006877627462851	1.0536765770636407	-0.6157395777773691	1.122368796791398	0.08971448528290783	0.21334743543121196	-0.7546437774475528	0.6819632965316212	-0.219830183139316	-0.734504554864499	-0.8920718983443233	1.5911076984175718	0.39939368117780893	1.0006244386666836	-0.6247397612159283	1.1579268371558993	0.08968082110044863	0.2222922256566875	-0.7370038968588686	0.7912419171540597	-0.21978114607927626	-0.6459683726356658	-0.8691368972685354	1.5472551024290992	0.39941522267213514	0.9490983096871134	-0.6125487728878011
-0.763752727425	-0.837046008689	0.6931471805599453	-0.6931471805599453	-0.634126028499521	-0.7827773408714839	0.8002840261455857	-0.6923166996923479	-0.9750462340526801	-1.1083776844119662	0.21431834067258318	-0.8367261118186635	-0.30351818762350297	-0.46014615731856123	1.2998645155454083	-0.5566050416881513	-0.7917944936639115	-0.7854697197675655	0.9222857160573963	-0.6816254424267454	-1.2205353640007555	-1.1112016364574098	0.32303211928187703	-0.831030966140212	-0.3812441576927045	-0.4627475663094092	1.4274374084492942	-0.5400862789288433	-0.7194805445983674	-0.7824907926263616	0.8563654316273877	-0.6958434577215731	-1.0896394890979713	-1.108137279258466	0.2672170844363685	-0.8414562716201105	-0.3640760908129298	-0.4598544079605638	1.3583106145298034	-0.5586679241852301
-0.802539127674	0.530882748273	0.6931471805599453	-0.6931471805599453	-0.8173505084181487	0.3722432568717446	0.7502306326635951	-0.7538717900526536	-1.141389850925253	0.052473232570038476	0.0410699108043276	-0.8953372429319866	-0.5003417568150946	0.701107686980373	1.3506376616321158	-0.6205627667106987	-0.5810607214713984	0.3678093825050963	0.5745947363293977	-0.7400341635415573	-1.018517976913096	0.047659973833942715	-0.23290422970410093	-0.8868543385239126	-0.15163515261843832	0.6967478379716144	1.2427652805530798	-0.6003630383373902	-0.7845913767841983	0.371846067721942	0.7263963587608624	-0.7521772013617744	-1.154697351672436	0.051759772586641134	-0.006118270555357942	-0.8948515561701916	-0.42593652682023414	0.7005455670262783	1.3453237959828668	-0.6173781907693693
-0.171974303063	0.838468316398	0.6931471805599453	-0.6931471805599453	0.16565719052867214	0.999366710383465	0.5669494825003013	-0.5818447752676063	-0.1430308565680012	0.6858885445016645	-0.0648268176208324	-0.712824522787328	0.47886976389947516	1.313441910698141	1.1020509478441283	-0.45852517699522544	-0.0511084184169572	0.9995174544110078	0.814989823807701	-0.56599265145365	-0.48302327183360033	0.6851573912427646	0.13365716394710103	-0.7027871521920906	0.38352315725790503	1.3144828601082974	1.3813291392843068	-0.43586077516743055	0.07503816275999133	1.0028866406575614	0.6893183460731733	-0.5678345436216322	-0.27131622279691825	0.6892333007164665	0.05654481788804056	-0.6996491528605561	0.42377320916479044	1.3173103772119237	1.22484467184371	-0.4434440485236175
-0.118720447827	-0.845713379711	0.6931471805599453	-0.6931471805599453	-0.011634477541328816	-0.9275491354771964	0.7864495590074054	-0.68162139627275	-0.3306468328018748	-1.254129944209446	0.1765735431639058	-0.8215535654423326	0.30443235734688856	-0.6064552354831572	1.3069409133745225	-0.5498575501567752	0.03639368732397561	-0.9198519302946112	0.7238044844712008	-0.6906594696619756	-0.3850441883400993	-1.247886463842039	0.01686553735404727	-0.8365598045275865	0.45201929029729854	-0.5974903316046855	1.315168175543186	-0.5522985699224829	0.04544431650326018	-0.9225377606907603	0.732660748699409	-0.6798282911796311	-0.30158966330479114	-1.249454585581773	0.09627859540254209	-0.8207810762193863	0.3887879557064073	-0.6012973629714122	1.2742145165787817	-0.546877780780276
-0.146128824964	0.509655786851	0.6931471805599453	-0.6931471805599453	-0.23490287146690514	0.6388584540561172	0.757826391104787	-0.6892293135199093	-0.5451628434209034	0.3263572987862538	0.08335242012467102	-0.8245818624210467	0.07467384927619695	0.954770448871952	1.3309518592368808	-0.5619049800995517	-0.1308661477155323	0.6476181802812253	0.6785262811283056	-0.6748634353427765	-0.5783070947541826	0.33463851822665025	-0.11848289430895917	-0.8159895219669938	0.32052657847528565	0.9640637241852619	1.33778907113531	-0.5408585375436584	-0.2336074779693043	0.6423514213795372	0.7777675309365744	-0.6783983705873287	-0.589543682167294	0.3296616639594514	0.07992446118424332	-0.814974483548968	0.11850856935406594	0.95837320726185	1.3690979590091192	-0.5495735835181209
0.658676853694	-0.921296626942	0.6931471805599453	-0.6931471805599453	0.6657130750381103	-0.8082447402023435	0.6221305565338706	-0.6381091031127135	0.35320122912051044	-1.126365343349684	0.021529207039556214	-0.7768943858887154	0.9788490215644285	-0.49442831195808196	1.1303520052990168	-0.5072611641601774	0.5662037737418264	-0.8029883353607247	0.6817963966030064	-0.6553724102941334	0.1462597968273033	-1.121440570634843	0.029555850873431412	-0.8016010463524735	0.9755060817911272	-0.4889704742691528	1.2311188959223116	-0.5160709565608786	0.6317831717784909	-0.8054481415167428	0.6337981499121534	-0.6483143777946205	0.2871669431741467	-1.1236263433175666	0.016543697793409418	-0.7888670345801975	0.9767827317674246	-0.4915736050897495	1.1561782926776067	-0.5154274380038167
-0.639221217487	-0.0199730959527	0.6931471805599453	-0.6931471805599453	-0.5121989413525481	-0.17085847675261415	0.7969288120463948	-0.61140593207464	-0.8437931893814494	-0.4867057034656092	0.23747893409940024	-0.7533246581318578	-0.19012893861523097	0.14372475789977315	1.2705099827080515	-0.47782761501870763	-0.39714561505820034	-0.1686472999014708	0.7407064328638934	-0.5945955155102568	-0.8474537609633576	-0.4846995829434786	0.11455298899458982	-0.7441749498474797	0.036875475017447965	0.14620220904209372	1.2604017108076986	-0.4519094094362306	-0.4541361304312592	-0.1694302822646846	0.7641114546903356	-0.6059942499950028	-0.8197956208754429	-0.4853356163300903	0.18586009305678797	-0.7493053571770313	-0.10111976966768361	0.14521819462988747	1.2519661647080904	-0.47071391531112006
-0.743829044097	0.742185283884	0.6931471805599453	-0.6931471805599453	-0.7155836866484394	0.9667583327327866	0.8233052835187619	-0.6216967355617589	-1.0288740863353196	0.6476207536067154	0.20933051266933433	-0.75481227391044	-0.40371075860787964	1.292208420581887	1.3456047567059097	-0.49670527310837853	-0.6477029936798527	0.9633071486770924	0.7804582712108343	-0.6150853115162294	-1.0590585586790418	0.6420566719717178	0.09646522078406726	-0.7560772689477558	-0.2345487885381283	1.2910708812227083	1.3491329613167717	-0.48081001307214444	-0.6658828964840882	0.9643910289803055	0.7926099873409862	-0.6166705245777214	-1.021380694493103	0.6444944505160564	0.15369554830934448	-0.7513788783371989	-0.3140545582149622	1.2904706513199606	1.3333799770309975	-0.48990283973025534
-0.0469380159812	-0.820351277609	0.6931471805599453	-0.6931471805599453	-0.16999662843940153	-0.9714843555452937	1.0654168710923464	-0.7182604598158413	-0.5017472584652005	-1.3139779745723021	0.4940690149831646	-0.8579185543891688	0.1528092828009261	-0.6411144981145943	1.5520683983656194	-0.5866776334445182	-0.2536143277584727	-0.9751682739441063	1.116353465895272	-0.7290973574169092	-0.6927027291359661	-1.318250587485661	0.49358003833971964	-0.8734769395434668	0.16626245165903922	-0.6440905371132732	1.6389768317166284	-0.5921436257732081	-0.2386293866061365	-0.976245846381727	1.1190042032071406	-0.7192753190438717	-0.6150938613905578	-1.3189033126898566	0.5356422686642147	-0.8598435499472218	0.12494412543109727	-0.6455875392813808	1.6142994412113274	-0.5866771368288562
0.868921776892	-0.360806003292	0.6931471805599453	-0.6931471805599453	1.0859752873053348	-0.28223657051106393	0.1501671886867898	-0.663360828856531	0.7530272670487873	-0.5954030487004364	-0.6284463157908287	-0.7999575115617302	1.4314865163715509	0.030316515446158487	0.8009611809074773	-0.5350937059077628	1.255595848740272	-0.2876893818014392	-0.029106306740362794	-0.6486489458495229	0.7702667520456589	-0.6011955223369847	-0.9569174241540973	-0.7942147414538944	1.7803569496072176	0.025548226452238563	0.7304166276418766	-0.5104486735344573	1.3121485519517726	-0.2891693502447759	-0.09370349396105436	-0.6449170028543459	0.9111577721552065	-0.6025169962829579	-0.9647570233269971	-0.7840029014351951	1.7537374366518772	0.023856632097349895	0.620538591937614	-0.513937804664577
-0.130312634896	0.11410812884	0.6931471805599453	-0.6931471805599453	-0.08468826163347652	0.16733931594824034	0.9315798275652666	-0.6310244592480522	-0.3966058366877348	-0.14442936480397214	0.28713812809540157	-0.7696102206972384	0.2282371925064156	0.48047708017843915	1.4719739738307471	-0.5006867233322444	-0.09706349054742623	0.16713872545600503	0.9737037450310733	-0.6161291713221275	-0.520646085320068	-0.1451170788761119	0.25834817086991574	-0.7619616693554842	0.3264384879650959	0.4806928368036427	1.5612151203650848	-0.477117355300727	0.0018293861814450076	0.1621259017166887	0.8520868432899678	-0.630555758351552	-0.34955269959557206	-0.14975971982661618	0.1669302575739207	-0.7707115404612594	0.35597299271949057	0.47543190710053884	1.4228869646833524	-0.4983645469576064
-0.428988417833	0.0821513949191	0.6931471805599453	-0.6931471805599453	-0.5570616528471296	-0.15400886800947475	1.2345121615232744	-0.5279438113782567	-0.8832080190684691	-0.47041595201553293	0.7086528488508009	-0.6681183636903028	-0.2369954564404256	0.1615558140359997	1.6776153210546303	-0.3958906433666209	-0.7449994181304901	-0.15179246049200598	1.4094537534367553	-0.4816519261158412	-1.1688195747308416	-0.4686677297032613	0.8818896746489697	-0.6310154658213205	-0.3338723694907136	0.16419887035143624	1.8460324818032465	-0.3383032588446628	-0.6616418201657139	-0.15059848700201026	1.3212143494090474	-0.512207347599884	-1.0165494227477292	-0.4672578196065122	0.8025911879580647	-0.6544335538870134	-0.3170251966060697	0.1649235769950068	1.7579622674628055	-0.37737116842430857
-0.597629909052	-0.406717497446	0.6931471805599453	-0.6931471805599453	-0.7344181810589815	-0.20773367431136244	0.6296292779965968	-0.6389332595720625	-1.0608779927514969	-0.5274364186190155	0.023980921944427566	-0.7795179197296505	-0.41244971049616824	0.11243054029296182	1.1484774532079176	-0.5067583964588045	-0.6902824745332344	-0.20374073908452606	0.5713106639746169	-0.6522961316119193	-1.0981697326639768	-0.5241962937652963	-0.1142879295561425	-0.7992236295084338	-0.28523197887298535	0.11711609204206967	1.145274888738943	-0.5130287964071111	-0.6676255203719673	-0.20176810575138268	0.5582967939846063	-0.6461272952276798	-1.027861458419549	-0.5217627348521643	-0.08528671062008532	-0.7881495011358836	-0.3130063155376481	0.11867238124443359	1.1058401313278652	-0.5123888795811382
-0.116432733625	0.209339804382	0.6931471805599453	-0.6931471805599453	-0.02288162598363071	0.3834548118925847	0.11342635345637271	-0.8208208400284722	-0.3390901836455072	0.06930593711987315	-0.6384946152682295	-0.960367771153943	0.2894911796657934	0.6966555916180924	0.744917601705073	-0.6894158389703042	0.030711728362252756	0.3880978447115115	0.07208376794199649	-0.8144768941269515	-0.3725292815456064	0.07337623282868472	-0.7533419530014386	-0.9589466507272911	0.4254736743109384	0.701643121323122	0.7580387723493394	-0.6774441802294726	-0.03307539988245814	0.3848460671486232	0.14599752359988794	-0.812216133596695	-0.37920978523809645	0.07054914687718629	-0.6160058534907263	-0.9524299444531327	0.30658282304092893	0.69816887596682	0.7853657888277533	-0.6800078486562691
0.0723300521725	-0.478024046532	0.6931471805599453	-0.6931471805599453	-0.04857977364973879	-0.8265365537850182	1.2300807862615106	-0.617102140474105	-0.3667427810390197	-1.1448103786889865	0.5975810355049559	-0.758286537748381	0.27382879319566145	-0.5082365883923503	1.7726649872236084	-0.48407411608564077	-0.18266956464795114	-0.8361817636331644	1.3971144401017557	-0.5979246860179048	-0.5878325953049036	-1.1547235904751536	0.7284227271478992	-0.7467575769364687	0.23579775343332526	-0.5174646034780431	1.9617507748340273	-0.4562469878512978	-0.054145965583203545	-0.8280925097416688	1.2437773233253473	-0.6118600683044986	-0.40267631939566517	-1.1462631345340235	0.5889677725876235	-0.7553609687030506	0.30268977675010567	-0.5094792529800615	1.801173314353886	-0.47617728371328694
-0.536424249164	-0.762539526599	0.6931471805599453	-0.6931471805599453	-0.7666202827197881	-0.7644598521760058	0.8707903845792894	-0.6241932495641714	-1.124125883437244	-1.0976741317516823	0.3482704492923242	-0.7662648102868614	-0.4244738078064868	-0.4381712563212702	1.3155372293738308	-0.49066047300926147	-0.7972904913778527	-0.7582795175883956	0.8495603806506893	-0.6549281588990373	-1.2626101769826956	-1.091613371091997	0.26853039493949804	-0.8022925819465917	-0.3576587850981261	-0.4317928915457456	1.3344356208138952	-0.5158587897465005	-0.7152186798283741	-0.7586705411724559	0.8125245769406023	-0.6449960403007733	-1.1001972870920156	-1.0918826926432403	0.2610977469089266	-0.7887394155648652	-0.34843180671455637	-0.43238696575759533	1.279173803260681	-0.5097124805058931
0.566987271784	-0.802198467067	0.6931471805599453	-0.6931471805599453	0.8483453352268774	-0.8198933159801425	0.19237149424427166	-0.7397314155791224	0.5224916687072778	-1.1402929233338137	-0.5959643828742659	-0.8797098863361388	1.1840998405874077	-0.49860432712025843	0.8499747084806073	-0.6081028637209529	1.0143228302206309	-0.8415899118096882	0.057524478741332534	-0.7124085024296196	0.5693170281259011	-1.164092884864887	-0.8409075448782827	-0.8575628638966256	1.4863792494961028	-0.5183470443958554	0.79522521855394	-0.5748537609005043	0.8678375552740983	-0.8253395900097606	0.1983269277181864	-0.7288059810316763	0.5111672025064123	-1.146214511285509	-0.6069713182864825	-0.8695126453954695	1.241027911789013	-0.5036174671890641	0.8681701736857451	-0.59626322025269
0.465770012359	-0.502452608674	0.6931471805599453	-0.6931471805599453	0.6007740638194169	-0.5986668744685094	0.9920013997849207	-0.4814142406016205	0.28557443177560193	-0.9183359587536153	0.44167867429817576	-0.6208913512027301	0.9189831685233406	-0.283289940082701	1.4551244655023992	-0.3500885682387761	0.3328326692703352	-0.5965449259724549	1.194134905434498	-0.4952342452715519	-0.09516804417779955	-0.91593674177056	0.6164300106424943	-0.6433648168059509	0.7558502806477727	-0.28064876055029814	1.6759543373076733	-0.35436771640781023	0.4661468785253562	-0.594845188810354	1.0682415548250204	-0.5038933423512734	0.11374321471658613	-0.9143487477137262	0.5066125848426162	-0.6466479301756237	0.8211706944148108	-0.27925832327905437	1.5404269508430635	-0.3690095530692382
-0.430886031988	0.472166866022	0.6931471805599453	-0.6931471805599453	-0.5845140582799185	0.5946718655481169	0.5298067063120365	-0.7748982153099224	-0.9000480936086181	0.27893988742772957	-0.20239451681832424	-0.9164124113859919	-0.2671385606745806	0.9118030641879392	1.1441989168115498	-0.6416848212498093	-0.7927359978544758	0.6116471534460908	0.7676100089536185	-0.7602323581318917	-1.2039823243440007	0.29477764086616887	0.004591892279381622	-0.9066057664591419	-0.3793514012842436	0.9296480792157173	1.396390644590193	-0.6211815639379862	-0.6612488441683151	0.6030579069652059	0.6350961891117776	-0.7616565342012973	-1.0064286070283337	0.2868616730224765	-0.09594921742603284	-0.9037289680340735	-0.31627187772015153	0.9203488356843379	1.2480552601645303	-0.627510370322359
0.515207843933	0.753540741646	0.6931471805599453	-0.6931471805599453	0.6789601949960486	0.5812485056503	0.6140081382413495	-0.66638351785238	0.3599907968210126	0.273364549641686	-0.12528793368846722	-0.7963743899403578	1.009120690953498	0.8895372521264855	1.236321542884611	-0.5442403732961849	0.37057541062299637	0.5838030906733053	0.9947783154408922	-0.6647417986107422	-0.06994274090264169	0.2751975563575023	0.20975934636935487	-0.8005312350120037	0.8297028863014012	0.8919372586997419	1.6466406394008817	-0.5359582674009621	0.5347882544255366	0.5818448475279675	0.7916658927457711	-0.6679364696216207	0.17568910900492543	0.2735566248585342	0.042311620440432525	-0.7992350853365933	0.9106745650148118	0.8898640160468937	1.4198528977420721	-0.5443742735176467
0.0225494427372	-0.190131725099	0.6931471805599453	-0.6931471805599453	0.16791449821774268	-0.22272292013275635	0.3012815472445052	-0.7502974201976268	-0.1464651261190422	-0.5375383314831137	-0.4442043322012506	-0.8920501484232868	0.48405394444709676	0.09223191859187478	0.9260002048397195	-0.6170374766040551	-0.10205072167743882	-0.23517636118939822	0.6156079691656594	-0.7402210429977686	-0.5325123355460916	-0.5503337483280784	-0.154889732985854	-0.8860304769998597	0.3212509083955366	0.07998195545961852	1.2561661932299173	-0.602172500267917	0.0367935029166574	-0.2282175570065517	0.43799362260254004	-0.7551762862046537	-0.3285746101757203	-0.5432079120083281	-0.32410077004413157	-0.8977600642257423	0.4010942379282466	0.08679000926902086	1.0759890328252943	-0.6208929406228826
0.319241583443	0.483843111031	0.6931471805599453	-0.6931471805599453	0.05796638177849766	0.5556893685174215	0.6892777514771401	-0.7714611773821504	-0.2524674371339778	0.24250807990948914	-0.017640730538906607	-0.9070861551422487	0.3677952048296851	0.867969156583514	1.2895954861695407	-0.6439158909578598	0.2200108491179317	0.5650244927990964	0.523401179663644	-0.7634385496475836	-0.18277820190975044	0.2512107454063621	-0.28305225594242966	-0.9035857810155192	0.6265531348458577	0.8780337348117141	1.1990823107716369	-0.6308029258497151	0.1396213884537514	0.5613843203168565	0.6146987500082609	-0.7642843721141303	-0.2053002889062849	0.24795968173358998	-0.12492281130441016	-0.9005980964653574	0.48631219433194106	0.8739181513957409	1.2408160863742888	-0.6359532864320447
0.0305661175887	0.718191639331	0.6931471805599453	-0.6931471805599453	-0.06444162114689134	0.6971422797979997	1.1178619326971955	-0.651196111966392	-0.37111588966945835	0.38608640325026905	0.4715964632224106	-0.7875600544842872	0.24528726546053073	1.0096649712050916	1.6665061515599988	-0.5227878329773894	0.04084158002199452	0.7049175869711111	1.0454260481290785	-0.6314578439040358	-0.3784005511909568	0.3933189051423613	0.2992594159420516	-0.7735914334051213	0.4759194340059293	1.0181625391090452	1.6637550505858714	-0.49601417841754214	-0.02612360523516941	0.6995514666071041	1.0895099472776355	-0.6451343288235916	-0.3802560195635154	0.3883616895659904	0.4074873514366906	-0.7823817949535432	0.3348373566714803	1.012187990548125	1.6655737139203517	-0.5154862953768474
-0.756412217249	0.290393922813	0.6931471805599453	-0.6931471805599453	-0.9569222432181231	0.11384568296833096	0.887784594447639	-0.7236754721410636	-1.3062279456841877	-0.20482745839057695	0.2611751255647854	-0.8675246515214933	-0.6213420351119918	0.4335577500803517	1.4162736376112264	-0.588316562377628	-0.8790574041920336	0.11006562469042672	0.8206847008395565	-0.733738516609762	-1.3347499959259308	-0.20850975407718716	0.11864547897444465	-0.8851869785120725	-0.44913923099206227	0.43033898880948773	1.3986470375566329	-0.5894735287570143	-1.0248775585488712	0.11680174601454078	0.939460710112478	-0.7172695070005538	-1.4317502959174253	-0.20214801794641002	0.3038726647360598	-0.8630590182397174	-0.6456711730395804	0.4364110378303097	1.474151329047897	-0.5794855654362421
-0.763511375023	0.474566736291	0.6931471805599453	-0.6931471805599453	-0.7030910004931831	0.3508839244724047	0.65321510755523	-0.7900088183023201	-1.0219848868682118	0.03766449837759911	-0.04800939902406087	-0.9298380604411169	-0.38776344889945924	0.6665197482746389	1.2442452580978096	-0.658133656375096	-0.6663323898933985	0.3484419459678775	0.6207077559303201	-0.7893881352135919	-1.0786869482654713	0.034341087036440864	-0.15374935968461434	-0.9345018918770142	-0.25802707724341245	0.6645986024292259	1.2613074352146967	-0.6514937892247158	-0.6532461470452301	0.3473776913545737	0.6076304534563779	-0.7900330247633887	-1.0010860690454817	0.03381409083165097	-0.11959741026553891	-0.9311633703071488	-0.310379750640863	0.6630541562314534	1.2185869632166624	-0.6566340146743394
-0.282190677083	0.349764208742	0.6931471805599453	-0.6931471805599453	-0.08525438639000174	0.1975509501801441	0.39717243750022546	-0.6988877595431003	-0.4000313013918905	-0.11691521182641623	-0.34871902037625685	-0.840583567390535	0.23297802613091176	0.514264757890894	1.027386492700662	-0.5651231102442177	-0.15523706868444476	0.18946320602070876	0.5350895434990025	-0.6748528738265877	-0.57837058984786	-0.1278652334475357	-0.2819368248290907	-0.8228200131016835	0.27847124932892153	0.5088784481844605	1.2153078582839523	-0.5334345190330988	-0.0910586639499206	0.19684903309825993	0.4072305700304704	-0.6976477061342101	-0.4366885428408759	-0.11830366867191199	-0.3643673097981222	-0.8407547463501953	0.258377518471772	0.5141770650586428	1.0583095980279271	-0.5621570896315528
0.406967826883	0.321216915282	0.6931471805599453	-0.6931471805599453	0.6181387314554693	0.19785596295257835	0.5629732447652047	-0.699980549369493	0.2942730697257237	-0.10958024361317431	-0.19936475396647285	-0.8339213869399281	0.9540616030710067	0.5066822637050324	1.2092273331572707	-0.574075037890493	0.9381564719660369	0.2085754553251428	0.15557162511809025	-0.6828384086146506	0.48524359867664457	-0.0993165450543474	-0.7946200577726915	-0.8243158722978396	1.4359860147470636	0.5175246644826514	0.9403593707949888	-0.548194849254247	0.7273163663739722	0.20220255162269735	0.4443198893298232	-0.6880367979150334	0.3629273254307148	-0.10551164524748458	-0.3658804844218223	-0.8237343166258441	1.1165539928332362	0.5109434804448548	1.1269643600293946	-0.5600431953230826
-0.556884039344	0.663599772775	0.6931471805599453	-0.6931471805599453	-0.6150285654220842	0.47408701323514096	0.8564644902516928	-0.7343498262083002	-0.9374136026060299	0.16264323049640275	0.20041964600410284	-0.8719710218650142	-0.2994475196827966	0.787497799963875	1.4114472698254767	-0.6047633240984308	-0.722395235685176	0.48041095584616883	0.9831086881814907	-0.709790206562298	-1.1936272469781528	0.16870140700823893	0.2685209831071169	-0.8553659817011638	-0.2755033148818177	0.7941007921515232	1.5726036740125386	-0.5709355293374317	-0.6965913669644735	0.47554208096149503	0.9274354797226546	-0.7307322310323664	-1.0686135496287574	0.16423210196354177	0.26091023090958476	-0.8699711229332716	-0.3404585515135052	0.7891718396863463	1.4894638270381537	-0.5993865682317682
-0.519727825153	0.0363065944242	0.6931471805599453	-0.6931471805599453	-0.4691124875772425	0.10038477470086239	0.8289790790305108	-0.6167420381885054	-0.8001188761913824	-0.21031050799699766	0.2805186569453785	-0.7523207944709401	-0.148591993372497	0.4111151401336944	1.296687700637232	-0.48923909286457107	-0.40674529511121904	0.10204253314167316	0.7976199393469869	-0.6096712399223506	-0.8864108315387732	-0.20872142193536405	0.17403110630702176	-0.7522203101977791	0.04081965225170822	0.41281973189875093	1.3176362929069523	-0.4743034130067204	-0.5303447333119079	0.09860976558101762	0.854360556420507	-0.6264810252859181	-0.9149772079526117	-0.2121129537809358	0.2879437362746037	-0.7638270521244276	-0.1682652063849841	0.4093342673816728	1.3365278144063963	-0.49696988242956064
0.349291508307	-0.53279365043	0.6931471805599453	-0.6931471805599453	0.2580110902928843	-0.7502991394234352	1.0178468421338605	-0.599608769299907	-0.05624266681090075	-1.0703661551173695	0.41307747826980995	-0.739130702361197	0.5739555773524021	-0.4332117569118169	1.529073297995905	-0.4683537783415002	0.16934929732734505	-0.7568991871005332	1.1251268492207291	-0.5863781543781768	-0.24572092690372296	-1.0777865396080437	0.47327653596515634	-0.733243591618605	0.5823119263246501	-0.43955828581193307	1.6700721449697915	-0.4461119532712524	0.24838280559678125	-0.7498038866563123	1.0226038702404143	-0.6022510416234722	-0.10169929808354544	-1.0699523893770366	0.3934426306555274	-0.7432375067650834	0.6022327038093922	-0.4326391409997648	1.552316307726733	-0.4692540196712057
0.257023445968	-0.426337904005	0.6931471805599453	-0.6931471805599453	-0.08449832415022862	-0.5943322025465271	0.9800901797660745	-0.8081274511362856	-0.4081790196717138	-0.9116316187752835	0.30193976690486657	-0.9509119701584774	0.23188351551915834	-0.27945968404275523	1.5523256456821517	-0.6735903594359137	0.1387505198590312	-0.5939859307313141	0.7637581324442128	-0.8110675443097313	-0.286490160867111	-0.9114850155064796	-0.024781974674447718	-0.9589420683909087	0.5537547162891654	-0.27890034207616143	1.4181815132921487	-0.6706652128119722	0.0018492520565980596	-0.5958364802649928	0.9113305949071735	-0.8037638707561007	-0.35826400646244827	-0.9131959828731936	0.20423434240081573	-0.9474978773579421	0.35427681599155514	-0.28089166945741917	1.5059931190878522	-0.6681133888342998
0.846762031893	0.68492044628	0.6931471805599453	-0.6931471805599453	0.8542414367069681	0.7462959500235267	0.6623515174158718	-0.6795954815096255	0.5328774479391664	0.4341709135585808	-0.11183499002656414	-0.8097165517619296	1.1871089183722872	1.0594508344407447	1.3186014374978963	-0.5573113725450587	0.8357113541537601	0.7306066788757465	0.5910501985966057	-0.7117040690087949	0.4010054356048822	0.41683837331825146	-0.322187963995626	-0.8482868773938791	1.291233256513876	1.0454389773281254	1.3570894114929042	-0.5826660253878804	0.88853400282618	0.74486577736829	0.5856518547605668	-0.688925907512901	0.5328150922496099	0.4323557814060933	-0.23706461123341235	-0.8204227158115803	1.2612048552926787	1.0584174228270582	1.2805313072052773	-0.5651875474100918
-0.657235247831	0.619497657053	0.6931471805599453	-0.6931471805599453	-0.6995081437399542	0.3943954106145135	1.2900502968841754	-0.6706292732678666	-1.0179120642254567	0.08110221627740917	0.6906085522029043	-0.8076785368356737	-0.38462609193932285	0.7075204645514599	1.798432893832726	-0.5416934819374043	-0.6760931358721832	0.39622662302150397	1.309806236241356	-0.6452107239089803	-1.1027075991467659	0.08193696859009847	0.6426096109487222	-0.7908719697521348	-0.2530192612954792	0.7106757783537492	1.8565870829432531	-0.5060513566368058	-0.6331679176394965	0.3887336484231911	1.2335866106689282	-0.6723577339437989	-0.994047908499391	0.07547674849166636	0.5944171189492019	-0.8111170170272304	-0.27588301766734086	0.7025556402606018	1.7688649812939987	-0.5411771588857107
0.106245540155	-0.344230586782	0.6931471805599453	-0.6931471805599453	-0.0006964320401904429	-0.3507108846781948	0.5678265654288452	-0.7285237563549796	-0.3181564513744543	-0.6749879061284731	-0.07830962955946172	-0.8681311216336761	0.313148046611976	-0.03313805735644726	1.1113458593887888	-0.597160929578454	-0.05601409687156526	-0.35435201909365593	0.6358488283145721	-0.7206530591507913	-0.4769169323464736	-0.6789031197816932	-0.06167187368178902	-0.8666523737298923	0.35429286181063074	-0.03649869942156388	1.2155652746786225	-0.5818061776291759	-0.013984746661100266	-0.3521181574775793	0.5906707913311429	-0.7235778008846582	-0.3699214005778078	-0.6764734126279134	-0.07338331377245472	-0.8644100036511378	0.3369875064472077	-0.0344417612363142	1.1475839705748354	-0.5907938145352111
0.170861894411	-0.949427205145	0.6931471805599453	-0.6931471805599453	-0.13821469748100984	-1.0232765634788896	0.9476502561286464	-0.7813820842634817	-0.4712145013941282	-1.3567595179176184	0.34436878974002755	-0.9231239743773189	0.18468016232217757	-0.6991497013360787	1.460578032486526	-0.6478839613473338	-0.11467235416085843	-1.0251039053224325	0.9425575730788097	-0.7730776518839855	-0.5674656343522205	-1.3587716904328104	0.28286652610158836	-0.9187605397872843	0.315275187565191	-0.7007559095387694	1.4961542532291239	-0.6350306610536396	-0.07841225929311905	-1.02161601581706	0.8958096992550522	-0.7833069855769171	-0.4453389646320901	-1.3551400127838822	0.2668711466679764	-0.9259181683922537	0.2765225940495193	-0.6974265707134647	1.428446416007206	-0.6487563609642413
-0.740354286479	-0.208838296604	0.6931471805599453	-0.6931471805599453	-0.7412395683965094	-0.010326934989275725	0.5888299302996666	-0.6854962719007012	-1.0667109792531209	-0.326214636870565	-0.0456915882147306	-0.8250035094367991	-0.4221558478043975	0.30968610636534133	1.1288393707129583	-0.5542537173193386	-0.925085958374726	-0.008108233257844457	0.7115594290175594	-0.6965958635299436	-1.365328284901568	-0.32401558234800376	0.029947142548179637	-0.8433053194643891	-0.5038846087375227	0.3119049746383653	1.2800345273939089	-0.5572818941222448	-0.7966154430203222	-0.010054786094484482	0.6457304110515416	-0.6763065975067748	-1.159707867109768	-0.3258315900979034	0.005057856640343486	-0.8171100719612172	-0.4456359929658712	0.3100741422546078	1.1888835086046703	-0.5435654787510648
0.951513158929	0.0209490357522	0.6931471805599453	-0.6931471805599453	0.9171495810779429	0.06781208469719652	0.4302671854507146	-0.7343939734571967	0.600269351088957	-0.24203451552546867	-0.28684226553631065	-0.8642416903400946	1.240042945165257	0.37926345172889553	1.0379471640069553	-0.612587344591752	1.1135447442848023	0.048735171797644056	0.15374596530015694	-0.7480546220497384	0.713718071560362	-0.26146063423846244	-0.6715665553254869	-0.8831864546077262	1.5248300974963622	0.36053287321485744	0.8461069265346468	-0.62083232289915	0.8981420644520834	0.06863090962409467	0.4376073104341919	-0.7394470863465716	0.552532137634093	-0.24139612820833928	-0.2946859177175144	-0.8708561189409566	1.2515454310698713	0.3802513488459116	1.0582145851915623	-0.6160797747080186
-0.847087589866	0.530081230499	0.6931471805599453	-0.6931471805599453	-0.9240460438741873	0.7001888170888267	0.6414164282353004	-0.6803142801107269	-1.250486547713201	0.3852392984484554	0.03606442167388537	-0.8172527256116567	-0.6048761657294983	1.0160018931711865	1.153086683072878	-0.5513964498669187	-0.8452115164647851	0.6928958785154213	0.5717712513203568	-0.6876572002850491	-1.2743291211238121	0.3770146920853718	-0.11436033208912383	-0.8317632867568957	-0.4239284713291159	1.009764843024076	1.1362462211857576	-0.5506489300190267	-0.8706285017097992	0.6976894680283308	0.6109199696830978	-0.6756860619421217	-1.2337971485605759	0.38241145255607834	-0.016358431435725178	-0.813970818624844	-0.5169839795037889	1.0137834534470205	1.138226565456361	-0.5451940286758734
0.562887741851	0.54960434879	0.6931471805599453	-0.6931471805599453	0.536393830175622	0.23080486567420794	1.2215062117558706	-0.6611450379221155	0.22812789841908956	-0.07904029856676736	0.5774069215037676	-0.7923794172554649	0.8492272785536639	0.5376883654691537	1.7667538055162517	-0.5378278834664383	0.5048568803401454	0.23308447197090934	1.2780364686115284	-0.651361284772139	0.065675487035641	-0.07696058460130646	0.5509118127264766	-0.7880300543528331	0.9491079081242603	0.5404865374593755	1.8826138787741982	-0.5219651041809709	0.5942357285055901	0.22824768135826437	1.1682759812832644	-0.6578232134644589	0.2482357446523757	-0.08152660077924541	0.48956438704940586	-0.790157463735693	0.9484885094057612	0.5353579428056797	1.7394049436895436	-0.5331561390425371
0.138996076096	0.391397475739	0.6931471805599453	-0.6931471805599453	0.15797814525420653	0.5991734329903338	0.5669719864689831	-0.7040004165244259	-0.1535898225287732	0.2871588558208108	-0.1632969544181012	-0.8396342793306911	0.47590989063985406	0.9160620801304649	1.1823246165014265	-0.5762806846282477	0.19871882185440656	0.608519591824982	0.6362027727845884	-0.6569868641587432	-0.22325747320093797	0.2953168441735	-0.1510035631263415	-0.7969613282813105	0.6394468440934765	0.9265573643817837	1.2875842078746949	-0.5241179441186555	0.15241826297652636	0.6035873172646657	0.6084590025342679	-0.689473272540084	-0.19932568445410673	0.2912099457791749	-0.1362384329442367	-0.8256897418995484	0.5136241266444084	0.9208378317134143	1.2342531547790194	-0.5610382499783882
-0.573084127377	0.465121181788	0.6931471805599453	-0.6931471805599453	-0.5310519712765528	0.4270979393439542	0.44766711086777566	-0.7754331136784901	-0.8479755834100642	0.11438469941787587	-0.2597134932521256	-0.9165577775566428	-0.21780993798461476	0.740621400154389	1.043213983961401	-0.6424565364157571	-0.5377768200910611	0.42742899985031196	0.4603901712498371	-0.7722780106519808	-0.9459275519699875	0.11442893210528246	-0.3088056453996145	-0.9179093049399581	-0.13388279302441544	0.7409310379643899	1.0995683209629066	-0.6340026930786891	-0.4966249051792856	0.42819975071422833	0.40597921252828806	-0.7785282559490863	-0.8387613145205868	0.11511338638795923	-0.3268832595281202	-0.9207353560910074	-0.1583678772965694	0.7414071739496191	1.0216528431408158	-0.6442735078482873
0.632347974683	0.519933080444	0.6931471805599453	-0.6931471805599453	0.8764863620409679	0.5930501808324027	0.2912956629580354	-0.5891256155966497	0.5249274442245224	0.2803318610600787	-0.5038581619762826	-0.7225888678308686	1.2504984516673328	0.9100891387020915	0.9608588426767599	-0.46356276767338284	0.8828813032891267	0.5987432499404444	0.3195164818700917	-0.5762488706248555	0.3900971983904282	0.28476351804749045	-0.6240157135436406	-0.7208526913324098	1.445245532557402	0.9176490078571792	1.0888963039849315	-0.4376858235254288	0.8892416711871418	0.5939299774906777	0.2778750304652842	-0.587626820557481	0.49834126590118644	0.28091661206755536	-0.5613592288009398	-0.7234042301203002	1.3199372581762865	0.9112977870278139	0.9780047107280008	-0.45937297737012844
0.796346242716	0.84616487964	0.6931471805599453	-0.6931471805599453	0.7218056234404647	0.739394303957528	0.9307502312268418	-0.7673926461207539	0.4040838725969896	0.4292548234815777	0.12317036219608543	-0.8966481824257583	1.0501628841741457	1.0522734088318912	1.6157237542811973	-0.6458859630396345	0.6272430449487852	0.7380071240537195	1.0511007598610633	-0.7711072558869299	0.21314871119270912	0.42754011630006433	0.1703291488996957	-0.9047910704077065	1.0572673603869382	1.05125021430119	1.7925398882040986	-0.6448420195136064	0.7418215413206884	0.7386864188363472	0.8982817346690636	-0.7687402713146748	0.387699169713201	0.42847667821319524	0.05143879450924546	-0.8990937059603649	1.1125385015981244	1.0516449968638395	1.6139467953492925	-0.6460458743913534
-0.293075194828	0.182056101151	0.6931471805599453	-0.6931471805599453	-0.45672431264698016	0.2605729447888092	1.052543897816773	-0.7895595472473985	-0.7722746155491735	-0.05274737046472065	0.34675511077128723	-0.9275227064483514	-0.14379778431651236	0.573923447207644	1.6519913115330525	-0.6597533984406617	-0.5122687172279088	0.2614262812693812	1.1493905674737468	-0.7681884764935719	-0.9291524289824195	-0.05236398912939441	0.38532683105911125	-0.9110113031200612	-0.09930442892710917	0.5747697715819211	1.7851191499368253	-0.6329335864731913	-0.42990938385763156	0.2629689037370443	1.036892849721969	-0.7826526750508463	-0.7864259755626635	-0.05066338265028204	0.30004359777077566	-0.9214877914918521	-0.07685727230947693	0.5761662045731417	1.6590179132491276	-0.6519410336703304
0.25797871498	0.801619707314	0.6931471805599453	-0.6931471805599453	0.3503489091306114	0.9567447099529319	0.5455054745810759	-0.7078972883020475	0.02899581969001944	0.642019409648528	-0.25574641403708936	-0.841091996067882	0.6818380667079814	1.271821128177148	1.2230498702128771	-0.5829799228338913	0.18015273873991589	0.9583765202825049	0.8978060586236222	-0.6623293066495716	-0.2676555971094367	0.641454194628482	0.03415339233610546	-0.7992677693346334	0.6490389273207601	1.2763986603699267	1.6149216508930042	-0.5328395439777306	0.22560524561233292	0.9439233497508873	0.7191653157014194	-0.7084499467136912	-0.12867198145986233	0.6290464633242944	-0.092276263593629	-0.8426990122504581	0.5926817930133941	1.2599436926874792	1.4033464788846415	-0.5823418283271709
-0.783972209453	0.667867541701	0.6931471805599453	-0.6931471805599453	-0.9028592610814341	0.5041073315588378	0.5417623557248451	-0.8114136818051827	-1.2287842271276095	0.18567055555381617	-0.22568022489033224	-0.9521831016585994	-0.5819597905546651	0.827691258981087	1.1884951498652458	-0.6790602415094844	-0.749619715611047	0.5136121359145094	0.3507016856213557	-0.8227140893442345	-1.1754443931515004	0.194295638398285	-0.5533261348398288	-0.96828352666813	-0.3264079233928481	0.8373004541255187	1.0946165292460368	-0.6851543734102435	-0.8061811213875244	0.5092515318831138	0.419639884010741	-0.8206192733076598	-1.1693512534368427	0.19088891233878066	-0.4029240956709387	-0.9624612334974909	-0.44744008431663	0.8332641332479944	1.1078829706889615	-0.6869057152976921
0.0528711169381	-0.282771758896	0.6931471805599453	-0.6931471805599453	-0.11776424405637193	-0.20666083187493095	0.8397992390525788	-0.7574372695849667	-0.438346746521057	-0.5253696289737131	0.1853701641647297	-0.8971862070546733	0.19813891782989232	0.10860288220684136	1.3903884033490763	-0.625914124191659	0.002816561188855257	-0.21006553945490009	0.6451389600090591	-0.7960260045197695	-0.4196519536359051	-0.5291865623507611	-0.12203538553888077	-0.9414296201527584	0.41689209216846274	0.10562105253132884	1.2812544879683663	-0.6579761031763008	0.04160565515244615	-0.2154247884842754	0.6803195781636244	-0.7644612540970294	-0.3051546532748675	-0.5342319743992087	-0.02005036991108139	-0.9054132376639902	0.38563771870713287	0.10000131926883507	1.2665337754601342	-0.6315153946660113
-0.0887941970125	-0.974729002139	0.6931471805599453	-0.6931471805599453	-0.026401139476655296	-0.8876474656011107	0.5365849049814142	-0.6575628275456196	-0.3602634769988053	-1.2347887795766257	-0.07233484671997664	-0.8059333922633383	0.301060897869256	-0.5514417999141521	1.042002046560548	-0.5179091418191512	-0.16602773503345847	-0.8813038292949006	0.5597140389779177	-0.7034855990359352	-0.6091987694050272	-1.2284943525384195	-0.11650269511803671	-0.8581164821995925	0.2581503718541003	-0.5447351230655272	1.1144143780796851	-0.5562261904252722	-0.1502738778846548	-0.8883534836950637	0.6082780427233481	-0.6715748457731471	-0.5228736802377029	-1.2356048480026478	-0.0069549799486164285	-0.8213169248922145	0.21107270366168793	-0.5522079299523326	1.119037078932803	-0.5302069065514062
-0.559852815337	0.305526840136	0.6931471805599453	-0.6931471805599453	-0.6091175503563678	0.4133243544922395	1.0347215961054987	-0.6170998178125269	-0.9255997390860052	0.10299303592992085	0.46025836835949524	-0.7542572905334152	-0.29677322350572843	0.723379945413756	1.5219103873280697	-0.4877872909203503	-0.944458359739643	0.4183462306686344	1.2650572657843169	-0.6238284851994191	-1.4013719804074856	0.1080130175403706	0.6547976369614	-0.7701650149670943	-0.5070281305747062	0.7288248335015409	1.7703078563447903	-0.4842637108082113	-0.8537034857172525	0.41709755418545663	1.2059660765801559	-0.6229641557876979	-1.2272498251096993	0.10665226056398276	0.6313184878947584	-0.7625152118200087	-0.4937226754338227	0.7271844362211054	1.6919157844423882	-0.49104385372660353
0.321698559509	-0.0106021194274	0.6931471805599453	-0.6931471805599453	0.7170139193878619	-0.0605629603720168	0.336389002933458	-0.7409452856626765	0.3990556903363541	-0.36861948209465745	-0.41406557604225536	-0.8760027542122072	1.0432941747999664	0.2468342337479585	0.9725492690680276	-0.61403722427443	0.772881687435047	-0.06024031081678068	0.2929872943594255	-0.7303445463412218	0.3335901636956189	-0.367768201280363	-0.546833845157096	-0.8734158398841784	1.2337542217058795	0.24776452233509008	0.9997197413201828	-0.5945625874156913	0.8666138637053473	-0.05840255187166511	0.16420026969658533	-0.7305216350678513	0.49886019833619527	-0.36643930086304904	-0.6429168023982076	-0.8677127837169593	1.2551030529687337	0.24904950992603372	0.8454777264476022	-0.6010632604777261
0.906651761195	-0.0381698229011	0.6931471805599453	-0.6931471805599453	1.0760061634626776	0.09991731326674745	0.5440751286464995	-0.5793594138309157	0.7472582506931111	-0.2086817425341127	-0.1375989538983528	-0.7090556516635005	1.4190473548028788	0.4066590135110536	1.1195693427078348	-0.45733523964897277	0.9275640304151185	0.10068637577925546	0.6577635075725409	-0.6040855927103439	0.49008325892356597	-0.20779474658292932	-0.10628968392433458	-0.7409253096545542	1.3871787564920899	0.4076287839217486	1.2948114524871164	-0.47457295452719794	1.0173863339972338	0.10054494114458583	0.5959629644021907	-0.5865471300511302	0.6498640655959265	-0.20805618399779224	-0.11248619278959236	-0.7176310590350281	1.404593923086298	0.4072917008493972	1.1917067104859138	-0.4631240641340422
-0.372112680909	0.695561678391	0.6931471805599453	-0.6931471805599453	-0.11241636234590302	0.8565869902121686	0.18916299439030013	-0.6572408226973824	-0.4229360865395211	0.5424546296730931	-0.4966277596064442	-0.7925234996710013	0.200972768871409	1.1727538944121392	0.7660711177519406	-0.5299697528150206	-0.24113347311947617	0.8497940214337777	0.2860958880776344	-0.6735509751551101	-0.6562992222260972	0.535415100441697	-0.4799252501424584	-0.8152709689481943	0.18112000913387816	1.1664269295161984	0.91510005485347	-0.5393460716343792	-0.0929508795858849	0.8488882217313289	0.12197674457717646	-0.6775895686133763	-0.4364916842544491	0.5348027735616738	-0.6095695131915465	-0.8145563179660785	0.2551093646045589	1.1650291815947171	0.7339868139113702	-0.5485468792654824
-0.481683401205	0.208611986069	0.6931471805599453	-0.6931471805599453	-0.5628311845084651	0.26966338715060495	1.1212141467804284	-0.5517232003842539	-0.8769786311997724	-0.04344762921634704	0.5335215588201033	-0.6907798114409861	-0.2459874381253385	0.5853272674999237	1.621107734054141	-0.42080345926898627	-0.6798330445922725	0.26758204097347127	1.1605977615959795	-0.6003020988165092	-1.0877095925021116	-0.045499556264615444	0.4852422625073516	-0.7478731879067871	-0.26147922759698017	0.5833249692774952	1.7203626161068348	-0.45922694303962674	-0.5276679028349541	0.26901318325881024	1.0789478809949717	-0.5579813578833831	-0.8689337928050572	-0.04413569701705008	0.46150666643341454	-0.6988987876335258	-0.18038844458511066	0.5846556707160688	1.600378821245669	-0.4251251297529175
0.0811998498961	-0.217407899531	0.6931471805599453	-0.6931471805599453	-0.029372633208606783	-0.5498680163031626	1.1092304741712948	-0.7732309596623194	-0.34162837135137847	-0.8641632226001786	0.41825280587156216	-0.9123697002758346	0.2818775399570086	-0.23618069343206996	1.695411040804859	-0.6421182157932361	0.022275516833004196	-0.5505032335378459	1.0565124417157816	-0.7723092778352006	-0.39400686945812025	-0.8649571214027085	0.27282487019228197	-0.916839894690718	0.437214233044545	-0.23655433074689508	1.7090155571814192	-0.6350972351495958	-0.10000666811307561	-0.5511941595147368	1.1923701467352954	-0.7675996995337068	-0.4438243985557415	-0.8653997288397398	0.4962359483390131	-0.9076606884604804	0.24149278992641798	-0.23729212767540003	1.7812154205741153	-0.6355374374477346
0.406837704645	0.643392597384	0.6931471805599453	-0.6931471805599453	0.325402705456269	0.4381343437537392	1.0761401429614506	-0.6697803761950114	0.01782434930877291	0.119405454068953	0.45171218393395585	-0.8042946174561761	0.6343603582116569	0.7503571854287103	1.6035319936373975	-0.543275675598207	0.4046182230366519	0.4398731271131629	1.009032615229684	-0.6632568269400301	-0.02192825096652154	0.12093254984996002	0.2954815472844852	-0.8048379342238688	0.8355091328249408	0.7523697771599942	1.6039396114556954	-0.5288181616408477	0.3826700975636565	0.4370911555163307	1.0022522289581164	-0.675907140512187	0.03358855702938438	0.11823061495301321	0.33895825784034084	-0.8119755049897638	0.73519680826393	0.7493147577034561	1.5627044741865566	-0.5474172808357689
0.570737500365	-0.231815338973	0.6931471805599453	-0.6931471805599453	0.54460168462078	-0.32580569421548383	0.8789380338064144	-0.657278657305055	0.23366383666069865	-0.6385732760154599	0.23885518355456736	-0.7935737393840786	0.8575240078329037	-0.0157153326928529	1.4210544939020222	-0.5288733457294901	0.6456213339712024	-0.3284067085081591	0.8635168606872035	-0.6160785052262555	0.2237153062604735	-0.6413528319451672	0.16451134879103763	-0.759660031773545	1.0713471835799544	-0.018044068865884708	1.4500712936824964	-0.4790550618385493	0.5942993256479466	-0.326110210563742	0.8534403554233366	-0.64515922927363	0.24321473020395784	-0.6385022401853746	0.18605460244201516	-0.7832182874206894	0.9538450673492297	-0.015496189391430845	1.4134665117794885	-0.5147380577251041
-0.881639388075	-0.923424269033	0.6931471805599453	-0.6931471805599453	-0.8384012136020417	-1.2655410183187112	1.0811670962543192	-0.6841472182237289	-1.2067052922684673	-1.6095706302695232	0.5031196808995544	-0.8323020361657784	-0.4859944898569927	-0.9271663227198481	1.57445230171557	-0.5450062507038301	-1.0213764742501756	-1.2904133124234038	1.2218271056385686	-0.6631684542908111	-1.4967457157770776	-1.6366288264904394	0.6301848348238992	-0.817177808445267	-0.5770264911428787	-0.9496949252616284	1.7176254580371788	-0.5173591095865521	-0.8027714386580594	-1.2576366224978694	1.0429762354557086	-0.695466137771452	-1.2016761028546141	-1.6020989199036983	0.4382743085637555	-0.845396427295929	-0.4228809346701661	-0.9188916111024459	1.5557667618649442	-0.5542467378371436
0.452920775817	0.923382762814	0.6931471805599453	-0.6931471805599453	0.4920759665663249	0.7755720289134407	0.7654631049703898	-0.7476332606602379	0.18122463286975454	0.4622831273222806	0.04736951759199379	-0.8781279002831817	0.8085015509633872	1.0895169559285567	1.3779639235740737	-0.6254057063420588	0.7917892078889069	0.7807873632776791	0.41890174633056976	-0.7329527710493918	0.3729953008928613	0.46570527410367535	-0.4368520993241221	-0.868688096047973	1.229851829776189	1.0947013709952491	1.137793231019692	-0.6057235473178689	0.5345344320084833	0.7760496322029297	0.7151702235223674	-0.7464848646239425	0.18549938122899742	0.4622276107295433	-0.03130417210225047	-0.8780494367202835	0.8911418459709102	1.0897283228296806	1.3556198878194992	-0.6232164477632428
-0.313669251457	-0.117609803849	0.6931471805599453	-0.6931471805599453	-0.1485870116617428	-0.09434613601408219	0.6051877180428202	-0.5596241393924807	-0.4660841447416035	-0.4158072966148696	0.03288673993294343	-0.7002031934315791	0.16846328610940894	0.2227043069954275	1.085880146625788	-0.4272412075852759	-0.5491781081263295	-0.0932200306679484	0.9314579052664869	-0.5483687082916558	-0.9989424732799386	-0.4145661619151855	0.35339606006034363	-0.69601392069489	-0.11399422506106775	0.22394837046466262	1.4098166901147504	-0.40785647635205013	-0.26846024521250006	-0.09398373790820251	0.7278963083721718	-0.5455289749797074	-0.615231893113204	-0.41542288534341637	0.1651862496384924	-0.687302162540745	0.07462752690470789	0.22308871682802117	1.2003317484249663	-0.41166982333047875
0.451596031484	0.315662491708	0.6931471805599453	-0.6931471805599453	0.6274128537920579	0.2830641175255351	0.43087093833277446	-0.7506676556898284	0.3123371479944456	-0.028121879893633513	-0.3306267219841883	-0.8852562522806571	0.9498415075337809	0.5958353789825968	1.072005275193628	-0.6242025559445868	0.6722360145973791	0.2810447309009004	0.3745628086534595	-0.7507259762162585	0.25927509884733696	-0.030492443575992696	-0.4774506499518658	-0.8899602325676311	1.0978055718651114	0.5940225256780429	1.0850703493613127	-0.6188586529022211	0.6269963857390211	0.28401482189420124	0.44025233955930143	-0.7474111943048936	0.27725954415804105	-0.027311397352595086	-0.34257634735439435	-0.8828481753699081	0.9883552688974265	0.5968046857166793	1.0984557513955218	-0.619980627920548
-0.479786823032	0.343169691597	0.6931471805599453	-0.6931471805599453	-0.5182527435701283	0.6589442245693037	0.5802046188938611	-0.693221210703075	-0.8352082413421484	0.34509182884583106	-0.04814860329716687	-0.832890010904782	-0.206097754826852	0.9713993882662066	1.1086371968586555	-0.5615659463143597	-0.4788145145760948	0.6522923352737123	0.5101695319901338	-0.7120875919535219	-0.9198880537403025	0.338408373947329	-0.22391444222938514	-0.8579954451032591	-0.04582847168380617	0.9655110135347164	1.1129557180565077	-0.5726152008956784	-0.571192036505639	0.659345786962477	0.6149863872941554	-0.697785881973244	-0.923072466185432	0.34548605093786716	-0.027758457078380434	-0.8390098764931687	-0.22811051744214178	0.9720752859784189	1.153669522520027	-0.5644057562318842
-0.390195160851	-0.287284186876	0.6931471805599453	-0.6931471805599453	-0.4617197615166063	-0.3900704191813397	0.8227104499404104	-0.6766384145623948	-0.7888206390263953	-0.7127015428056999	0.22778502265567252	-0.8165091085139125	-0.14134802421403514	-0.07181478364659592	1.3270415170020218	-0.5450927232694784	-0.6399491021826716	-0.3992912935053906	0.9867051223732475	-0.6594027705629835	-1.071811464223444	-0.7223589913719758	0.3704500605318194	-0.8044259073489439	-0.2262513959404538	-0.08073252437078458	1.5021162666070684	-0.5219714132826281	-0.5305824252056498	-0.394133642628676	0.8924202797282653	-0.6674154732912188	-0.8975653352251695	-0.716908946686445	0.2905831496072829	-0.8086093821612965	-0.17483852616438011	-0.07574564064161565	1.4006954229179287	-0.5343474607185558
0.0790266105262	0.464627647853	0.6931471805599453	-0.6931471805599453	-0.08608544710887726	0.16456570287327632	1.1355318831421957	-0.6721403159681392	-0.41170092216129306	-0.1452270433204222	0.5484856099792343	-0.8066513643933855	0.23104981260151702	0.4743792559462679	1.6379132491686923	-0.5455167880186563	0.266609910088352	0.20031225315264745	0.7905673275083982	-0.6844434107209486	-0.18811855035096717	-0.11171769042704204	0.06707074476875358	-0.8255343432802524	0.7034690011848351	0.5123081306542687	1.4030765990769343	-0.5501048121098442	0.05065937728991563	0.17876506560020702	1.016114689339586	-0.6735624262461399	-0.3091649031228946	-0.131842177882587	0.39543730129653865	-0.8092385442822736	0.3985611728643496	0.4888624793356911	1.5473492665849462	-0.5454651627383658
-0.697567576864	-0.956025578214	0.6931471805599453	-0.6931471805599453	-0.8999022155716173	-0.7866298178786044	0.7182742492352724	-0.6167844056616867	-1.27613547997809	-1.124436596106515	0.1985985568509541	-0.7616418895182286	-0.5433718439855084	-0.4562144108861271	1.1586870660716824	-0.48077394166811915	-1.0292555250035167	-0.7930931462333404	0.7891381167071957	-0.6134305638365153	-1.548887018973024	-1.131510793691171	0.23833900288765394	-0.7652830735555338	-0.5559163228706172	-0.46213907376956664	1.2478846924377576	-0.46909622743013785	-1.0890912426359884	-0.7954971148276958	0.8171096719348737	-0.6141325806135216	-1.5467170929536225	-1.13357676604181	0.29669105874177537	-0.7607140100387164	-0.6724118632606189	-0.4648900358130229	1.2573842525384433	-0.47610909964603704
0.410566799709	-0.448731757376	0.6931471805599453	-0.6931471805599453	0.47722030763321394	-0.6357014006257675	0.879947749518355	-0.6737463326006891	0.16427116174235298	-0.9504011554659125	0.20202481691446852	-0.8117162543573185	0.7974388695388052	-0.3231915273328802	1.4485757559369201	-0.5439357133986139	0.3395171443667408	-0.6333237479559289	1.0748730774262039	-0.650700315882843	-0.09504601963448289	-0.9496281580669749	0.33462206140115747	-0.7957269041993769	0.7899901313381005	-0.31957243280044295	1.6815242872987	-0.5121142701026898	0.5281555322016348	-0.6420265053479293	0.8389490203954435	-0.6661621692795313	0.17054302823305278	-0.9571173260863415	0.11840039199082684	-0.805024529410938	0.9017223882697877	-0.32911011997844275	1.437563962733861	-0.5352246077436569
0.25565990897	-0.950870644428	0.6931471805599453	-0.6931471805599453	-0.011665455391890827	-0.8274624885499287	0.809137526762573	-0.67140053251161	-0.33649515012527026	-1.158424806932504	0.21793770260057244	-0.8145245821009411	0.30749580168287743	-0.5035279805019816	1.3070723953922723	-0.5367682014067127	0.02301602987153556	-0.8326421671617737	0.8104928529715189	-0.6549755291768499	-0.3862576477400599	-1.1639752809567778	0.1766619407734903	-0.8044739830529533	0.42055471436569325	-0.5082982320233579	1.3379174807436045	-0.5127832880826537	0.07401101899334975	-0.8298395688659037	0.7536495290293614	-0.6625244017041175	-0.27021246695511447	-1.1608925030418842	0.1448404043439034	-0.8069446404984332	0.41339525286525586	-0.5058458623743896	1.26452465137804	-0.526286361541662
-0.910073518568	-0.548448846556	0.6931471805599453	-0.6931471805599453	-1.0915274883184265	-0.9072008985552446	0.8111934179097201	-0.6379974114738522	-1.4847254272308412	-1.246386303496956	0.28059910186428816	-0.785720421033887	-0.7217502084852597	-0.5744433016482136	1.2619965804574296	-0.4991914854485116	-1.147623583478131	-0.901974338166835	0.7988871117691213	-0.6728738606862504	-1.677422843050669	-1.2416785643603956	0.20618588883226868	-0.8273482410151972	-0.6647995758951885	-0.5686801088636294	1.2906308358559628	-0.5265073015035914	-1.0681575602220554	-0.9068448194476093	0.802960839095482	-0.6346578398366155	-1.4966013787705121	-1.2462097868955224	0.26126888771352536	-0.7835288841811219	-0.6718161909503402	-0.5739050450195146	1.2614299033426708	-0.4944501858460469
0.307753746609	-0.866909804628	0.6931471805599453	-0.6931471805599453	0.3227625458255069	-0.9441539840226133	1.0523275487187222	-0.547151559110008	-0.007055090479851634	-1.2715213451724179	0.550450591147999	-0.6873645222649482	0.643683918311209	-0.6230834164891976	1.4756852647257528	-0.41512431248454096	0.31035026398477755	-0.9444727225693837	1.0616533755570357	-0.5463305073104338	-0.13154776902068807	-1.2725516622527084	0.5234370602530418	-0.6947986877985596	0.7227890404482873	-0.6226296707151492	1.5122035942043972	-0.404185810310371	0.3928648375865094	-0.9391296637060471	0.9841944708312088	-0.5605903569745818	0.036466974637594685	-1.266552787940432	0.4571550968101095	-0.7027835728886181	0.7383560313433237	-0.6178974538014201	1.4274262254615704	-0.426085607965918
-0.875188464747	0.944186488747	0.6931471805599453	-0.6931471805599453	-0.8612217456509119	0.9116068258099954	0.8449588230929093	-0.6544271926358785	-1.2059175463822733	0.5947653629101637	0.29655109831271154	-0.7912498983136292	-0.5315951603622089	1.2259362571424774	1.3093337518932646	-0.525480926594958	-0.829655598581392	0.9074157850594277	0.8120039988963297	-0.6631845911825712	-1.3316381554155443	0.5900593819870561	0.18952848226229185	-0.8074782662585471	-0.3670487760103215	1.2225464179812509	1.3263979574374571	-0.5256390158224362	-0.8563756310729992	0.9111516996097659	0.839734349635976	-0.655723043234013	-1.2461099072117081	0.5940405034517252	0.2752820116914488	-0.7941131393336501	-0.4917900209815515	1.225529651738655	1.3169456001919524	-0.5247843180702896
-0.154694212439	0.784857867986	0.6931471805599453	-0.6931471805599453	-0.01238715877231242	0.8810600180043807	0.790155595164954	-0.6603625933628952	-0.3200156898561455	0.5672837146487203	0.12313826178644376	-0.7941361182286859	0.2981382912600394	1.1959304222124796	1.3545974119705275	-0.5346199658899055	-0.09723775388849965	0.8742015696714084	0.8578525190112325	-0.6709271471319288	-0.5172672790521814	0.5599069023463442	0.09830932684737512	-0.8115588812287072	0.3275614650357169	1.1897365856717346	1.4869057596365651	-0.5373574839618579	-0.004915052197602994	0.8862655916421504	0.8037099839029016	-0.6501948833334598	-0.3475646386156215	0.5722535434873641	0.11601447244543414	-0.7848414168250915	0.34044000279497766	1.2013296506360045	1.3839755568975456	-0.5233732441758769
-0.566951432094	-0.129573641091	0.6931471805599453	-0.6931471805599453	-0.532004183845642	-0.14267717689407328	0.7151449558849232	-0.6430700954822074	-0.8529691990274324	-0.45693326518330374	0.1272351757408766	-0.782900644476482	-0.21649518898498332	0.16993643009242035	1.2139924520946108	-0.5114284697005916	-0.3580760169235454	-0.1339038871278833	0.5211572305265914	-0.6682318453855388	-0.7596405251309798	-0.4482941816326635	-0.1718859015109379	-0.8153700667751722	0.04147158991342296	0.17883310695346757	1.0962798141798007	-0.5281368734632429	-0.5022002045706397	-0.1417165509140216	0.6924653471582546	-0.6416639762262983	-0.8480408526458539	-0.4560209651381579	0.08705604054985949	-0.7829850853551426	-0.1630240605936237	0.17093656609684663	1.2045050303130485	-0.508281357353693
-0.283929730774	-0.64612892793	0.6931471805599453	-0.6931471805599453	-0.1153246149777326	-0.9360764390731182	0.641377181760657	-0.6813061872864737	-0.4523986242999249	-1.2687863395638328	0.07982756929704476	-0.8266094183555236	0.21165985138864782	-0.6112095703465129	1.1150605937893334	-0.5443764547561348	-0.041405934429437366	-0.9354895172244855	0.5553893602784936	-0.7018759371995604	-0.478795982467623	-1.268477390312647	-0.07380452080942718	-0.8543417812013392	0.37343658763002907	-0.6100575737883502	1.0791948012437085	-0.5564178773399867	-0.03860918074183272	-0.9374651972285986	0.5693439256200442	-0.6924112839914768	-0.40898334453865187	-1.27032966690277	-0.02134927592907237	-0.839250937570373	0.31862839447032815	-0.61251233713416	1.0659080815035307	-0.55374809065034
-0.342373628496	0.973591637392	0.6931471805599453	-0.6931471805599453	-0.592133327353579	0.9484871539346923	0.7433292996881721	-0.6414502670911664	-0.9033257714267973	0.6308021683629286	0.1091024401964365	-0.7785974648783401	-0.2817392232715354	1.2690162259412192	1.2838018907850677	-0.5123258128018763	-0.61252786990008	0.94875144932152	0.7677927845411326	-0.6386930842002886	-1.0355297660066713	0.6301701685239873	0.0418656966837052	-0.7818469714878893	-0.18769456079671354	1.2702489664676266	1.3684403679143	-0.5027750555678099	-0.574665935997399	0.9463222481623135	0.7166488041729888	-0.6472144838804345	-0.9255832097226214	0.6285326202650232	0.04644239129271803	-0.7857669799479441	-0.22715579329236443	1.266964329096799	1.284819728898045	-0.5165247408307128
0.49461801959	-0.234663441634	0.6931471805599453	-0.6931471805599453	0.4072688928419485	-0.32328060750341403	0.8140318464047444	-0.6345369399647732	0.09475916437440196	-0.6341295062266764	0.16404722169098562	-0.7708703933303941	0.7246732665813487	-0.01034179517847808	1.3652597269885478	-0.5061898485768803	0.6117588069935692	-0.3318564581546591	0.6172750830633797	-0.6224866713189762	0.191609794581185	-0.6431436162989872	-0.14416746428112434	-0.7666287775628068	1.049254551798481	-0.018765645917607644	1.2520773043929547	-0.48523608168225885	0.33605729494499514	-0.3215813652001821	0.8992846088546418	-0.6286639544369451	-0.012060766053110236	-0.6325021839953275	0.24286644523188994	-0.7662507783105929	0.6904932369200664	-0.008563610539485116	1.4556287724940187	-0.49883843782318893
-0.1814311312	-0.47251819769	0.6931471805599453	-0.6931471805599453	-0.17235224510288255	-0.40236184065822417	0.5163962075348516	-0.6419402215629146	-0.4968759256677236	-0.72373399177952	-0.08706466543443557	-0.7833920545803259	0.14765844487949312	-0.08367407033035108	1.0235583237250845	-0.5089456247080519	-0.2793278799328145	-0.399291713176871	0.5716460110635087	-0.6596638321096927	-0.7121407524850124	-0.7207260823352023	-0.0941398045684517	-0.8083116564331937	0.1414849854353118	-0.08064078263572565	1.1205371505109254	-0.5182204896383202	-0.28631383520905346	-0.4018565962132651	0.6142729840605029	-0.6371776978329327	-0.643430477410514	-0.7231952322602143	0.013647826024705191	-0.7794624391880772	0.06399580431040075	-0.0831607178762401	1.1183320826150915	-0.5031801323036788
0.623257417016	0.698971930373	0.6931471805599453	-0.6931471805599453	0.5951424096023111	0.6125146084762488	0.8333780418775727	-0.7441300899910233	0.2853521586334039	0.2997331180081889	0.1282578050695197	-0.8752390529655467	0.9073767750635147	0.9277334337910967	1.432866679921249	-0.6210498539552582	0.6612133984507078	0.6072143722796753	0.7398093034990153	-0.7511273686927399	0.24854004140356156	0.2940474478489541	-0.04830444079332753	-0.8875198800774424	1.0779768295063963	0.922733202530031	1.4062161137537348	-0.6220130868017154	0.6533190265708532	0.6115537555739733	0.766346370692283	-0.7441783777096409	0.3113050205189018	0.2981021807486606	0.03602877165544058	-0.8764495517546306	1.0005026317094894	0.926268441142528	1.3905599203634404	-0.6191726750200587
0.0626733571977	0.471273824284	0.6931471805599453	-0.6931471805599453	0.19362511845080146	0.7500021532310267	0.23657157220709155	-0.7135241512478787	-0.12500655522102416	0.43298751967692584	-0.5384626766253285	-0.8485706121397764	0.521026916863461	1.0719432960084745	0.8858349135771723	-0.5867340793174878	-0.003405803944441629	0.7676973214708241	0.4680143066105132	-0.7108277533898403	-0.41898896387454465	0.44904428503063437	-0.3548427564642406	-0.8509389473062128	0.42523365391538376	1.091378654245092	1.1456932185686117	-0.5782306828854883	0.36617099080903837	0.7353501369656689	0.018242525476922986	-0.7154530019768933	0.01568728443096812	0.4183210490604108	-0.8255066286680048	-0.8520338168229944	0.7329414648367044	1.0572974366930714	0.7185877691983341	-0.5870022884162281
0.373293231501	-0.0747003293174	0.6931471805599453	-0.6931471805599453	0.7688777797962497	-0.24824059716494304	0.3447384475913419	-0.7680258563995758	0.45631217700114374	-0.5624227120475278	-0.39217513516924496	-0.9041776943944247	1.0852325885686254	0.0626464808452185	0.9653526701806107	-0.6398907188726363	0.7948433685049497	-0.24897385195141702	0.33900640233435314	-0.7587852037800382	0.37799698141877996	-0.563171275818428	-0.46538712025117396	-0.8999381203594093	1.2167974744832668	0.06198508805553602	1.0132798539467531	-0.6251148128626951	0.6778390645605551	-0.2496463774632608	0.4492134844858588	-0.7695803861010534	0.3260489944228105	-0.5638058621206569	-0.2951434655244619	-0.9068985117478116	1.0348294085209346	0.06128729476769964	1.0757859036543271	-0.6402669888537633
-0.916121906568	0.843015612999	0.6931471805599453	-0.6931471805599453	-0.8122147236409729	1.0863742185437897	0.4426016652060299	-0.5410411689404478	-1.1271462552554763	0.7640385653436871	-0.1467838623731497	-0.6754600068590682	-0.49837129029153765	1.4160950583962513	0.9437617334622266	-0.41402608403190616	-1.0990450632322846	1.1073382759331307	0.6748832210177024	-0.5260982851711388	-1.5356601705583344	0.7814808515317756	0.05341856744178748	-0.6695117971711924	-0.6648502907251588	1.4394327427292861	1.1864520399359737	-0.3897670161217416	-0.8772430183377341	1.092854697782936	0.503623075081924	-0.5342303070717132	-1.2520110659172443	0.769326870845896	-0.11209577742281099	-0.6715526379368294	-0.508319024376723	1.4233366690339937	1.020746093487345	-0.4043134186869285
-0.182132393808	-0.219402265976	0.6931471805599453	-0.6931471805599453	0.11217372718539201	-0.41092276813178036	0.6767170498898645	-0.6041950083337406	-0.21434506306729376	-0.728961401980835	0.12622306100228556	-0.7405571291659866	0.4326880056720901	-0.0915946653272411	1.1430576882697197	-0.47613653985057314	0.346331443232233	-0.4439894122462182	0.4857777086756535	-0.625012521144289	-0.06819975402923663	-0.7649570566185038	-0.14539220211448992	-0.7684151559081215	0.7510725830290239	-0.12180289014814777	1.0119434559595035	-0.4891834783943464	0.11797434250874243	-0.41109315064090296	0.6658499598377163	-0.6085251838846762	-0.23658825046803883	-0.7299101565991377	0.10389001351268873	-0.7469970465494529	0.4651455803722957	-0.09105158067302901	1.1409284892449578	-0.47808079042556145
-0.993779771022	-0.723545571836	0.6931471805599453	-0.6931471805599453	-1.1050757054248144	-0.9846473208183758	1.0263111410251067	-0.6159946274260124	-1.490116397012412	-1.3296250101329128	0.5270114910653424	-0.7606458891400848	-0.741565340252787	-0.6492258173243283	1.4529360756206753	-0.48013237987166585	-0.9729817692723463	-0.977141660235278	0.9499880457701328	-0.620180947241241	-1.450168271141091	-1.3229050076903537	0.3870357039911179	-0.7742861096398104	-0.5285963831813089	-0.6409269485236792	1.416120525357784	-0.4737387911388498	-1.0980700059365254	-0.9828025944055427	1.016632230195646	-0.6217215744950915	-1.518721799100773	-1.3279833793937874	0.5011315031137858	-0.7687109400617486	-0.7074560190181247	-0.647177287968199	1.4545306657454484	-0.48311936881510303
0.737706835001	0.0278691923626	0.6931471805599453	-0.6931471805599453	0.8533465651805147	-0.14078864682863823	1.0780939810457468	-0.6111647529987154	0.5326086011891137	-0.45156834273708396	0.38902550798399277	-0.7477428990759362	1.183249041397945	0.16988106607322384	1.657110374387015	-0.4826035758940616	0.9769186060140934	-0.1403952285174871	0.9644695015641147	-0.598979823564325	0.5540754820445601	-0.45114168717319014	0.1833253075198456	-0.7448887588569161	1.4159853048368376	0.17037752645584128	1.6132074749340493	-0.4592643178639002	0.8704378598534886	-0.14120437504160482	1.0770616777885251	-0.6041566875368922	0.5108221901833294	-0.4519557606369029	0.3647714848125135	-0.7421813972384016	1.2449221420574812	0.16950392162131606	1.6739919319241496	-0.473908652592412
0.464869688445	-0.703664227133	0.6931471805599453	-0.6931471805599453	0.551602702139324	-0.8496931139495081	0.7788883768036743	-0.647476430937967	0.23822325580311024	-1.168258658985867	0.15122133549565636	-0.7881501095530061	0.8660248476875052	-0.5338305275350379	1.3077226231235652	-0.5148645289787899	0.6134846857999625	-0.8388430722012628	0.6378397601726907	-0.6847013112511644	0.18729066193052635	-1.1576058155885733	-0.10713581696970823	-0.8327883395006762	1.0380097584922607	-0.5227972488571915	1.2571729929517128	-0.5433267979899238	0.6376393707857024	-0.8424415031141671	0.6385914598120317	-0.6726918401163865	0.2884721035718157	-1.1610033542784375	-0.04527450230413331	-0.8151368533500314	0.9924792495900556	-0.5265846176785675	1.2114390905136292	-0.5380794196553456
-0.33989798669	0.680273113076	0.6931471805599453	-0.6931471805599453	-0.3387118134452863	1.068497850611845	0.24960005607008742	-0.6929897047219209	-0.6496474360876315	0.7516184785474935	-0.4834034426572355	-0.8319385144174103	-0.024041213345923504	1.3907942924147798	0.8622767034130646	-0.5621614513453747	-0.5000659247547734	1.0723335674928431	0.39762169466538894	-0.6998796476734462	-0.9134199115710169	0.7542115054682788	-0.39896548343038085	-0.845812994292322	-0.08578033955102296	1.3953793923174946	1.0525454812681787	-0.5608749917585001	-0.37644007372058974	1.0726316119814183	0.3027459583367111	-0.6869579699038033	-0.7211143763714515	0.7554855514743126	-0.4434360696361485	-0.8269335728107788	-0.02971824923036799	1.3952068230007517	0.9258509829808601	-0.5546241954357475
0.641317042355	-0.506411463828	0.6931471805599453	-0.6931471805599453	0.6638959850068223	-0.5152279846267752	0.7607175348179283	-0.6638535069603043	0.3515646898950024	-0.8283060562001293	0.11499709596049508	-0.8005073791545982	0.9783263663322808	-0.20243984887832892	1.3052888336098125	-0.5357948838239777	0.7980274512679348	-0.5079835934812921	0.5571526914917616	-0.689079593097063	0.3853858341631379	-0.8215396880049708	-0.19923235836588807	-0.8335099866636017	1.2132655878557115	-0.1954794915384184	1.1907890559037253	-0.5520092040050544	0.768787649709284	-0.5184007842011212	0.6976944000203369	-0.6436505804040618	0.41609707752580705	-0.83162009121084	0.028338892790368615	-0.7814172863586496	1.1268205500219688	-0.20560237521282362	1.2620912659074923	-0.5139650652023254
-0.956049383334	0.612933947091	0.6931471805599453	-0.6931471805599453	-0.9488875758736965	0.6925393347813181	0.8309346535763488	-0.7304489872196708	-1.2694065243779626	0.3787099299431971	0.16094520312066118	-0.8676888408716859	-0.6325175081871205	1.0092509927579707	1.3994376338233574	-0.601403622009832	-0.907319117609377	0.6918179189879985	0.7942055458609086	-0.7300364334218763	-1.333749099520464	0.3776295390831327	0.028052305370473624	-0.8747633268988008	-0.48500657311884976	1.00885813273002	1.4243766298120666	-0.5925817831410762	-0.9388795222940035	0.691478522989718	0.8175043131382074	-0.7333455530112333	-1.3058290715576684	0.3777838202875669	0.11442987774533632	-0.8723757237112499	-0.5811426105909882	1.0085038837399258	1.4106896355957987	-0.6023040080210341
0.790077934853	0.179602367062	0.6931471805599453	-0.6931471805599453	0.8335738658592399	-0.07359862011546398	0.6606184805057951	-0.720075060530606	0.5236033550650084	-0.38259949048474706	-0.05991223846165795	-0.8558476376964772	1.1487063225105687	0.23351327425736265	1.2691079112134678	-0.5920357721648499	0.6328114569549287	-0.08700919281302288	0.8540126861732784	-0.7394208794102718	0.21963059421945802	-0.39648173943631093	0.08641598220243021	-0.8814919959125439	1.0468281988130907	0.22057566465147213	1.5018970430998817	-0.604305776882408	0.857864392271315	-0.07275714874410873	0.608977069383805	-0.7279032383053388	0.5193037974362444	-0.38190716223311866	-0.1426758701768333	-0.8648968058223845	1.2043738066690284	0.23444246947348954	1.2431744796225996	-0.598424117209921
-0.662311989921	0.575362784242	0.6931471805599453	-0.6931471805599453	-0.6406364010652369	0.2919898139980655	1.0260591311655392	-0.7096452063973848	-0.959942957921861	-0.01926304893983943	0.4158702561016807	-0.848962807216334	-0.3276560883820422	0.6021297414526818	1.5463711780513092	-0.5784406258617453	-0.4252876441203032	0.2933627185070218	0.8043987336151641	-0.7260832543786976	-0.8349351687792592	-0.0179505132135809	0.07712978673596851	-0.8728322006300855	-0.020444612386864517	0.6037501591269084	1.4087411522314714	-0.5861007550444561	-0.5450579496268146	0.29361975070866275	0.940753285378227	-0.7112688890723206	-0.8834871333082799	-0.017627725625106894	0.30258277396426414	-0.8520105830951514	-0.21223063672512787	0.6038548733477607	1.4817973136407365	-0.5784046939457788
0.36731845977	-0.663370479378	0.6931471805599453	-0.6931471805599453	0.6107647768551481	-0.5507350330004553	0.21948142464200768	-0.7213484317443347	0.294098968629441	-0.8717360502321424	-0.5161805139439204	-0.8612895020794351	0.9353707410152563	-0.23579689986770397	0.836031016766904	-0.5894182323917194	0.6805787351304277	-0.5465411108880208	0.10286940971570874	-0.7308760428456185	0.24929985374585512	-0.8679530322057655	-0.7659124556930732	-0.8777007936688711	1.1343477110885523	-0.2317681035121663	0.8198352097276301	-0.5909844222828481	0.6439925996986161	-0.5507662993889332	0.1913421203916565	-0.7153307320600077	0.292062217638987	-0.8718844973578469	-0.5797703672173259	-0.8562323460424578	1.0121589689551098	-0.2358635100523458	0.8336655143584658	-0.5819633792758068
-0.84302271266	0.855298859845	0.6931471805599453	-0.6931471805599453	-1.1344884214232445	0.74065703921188	1.4283450552999	-0.6746359249744933	-1.4595173799048677	0.42544498268829256	0.8658708573374237	-0.8101104856453395	-0.8158341288359684	1.05671712419837	1.909914486795842	-0.547062420398703	-1.073902594471128	0.7260446033577194	1.3633911616647507	-0.6938315269497103	-1.4870007485508991	0.4078608904567077	0.7327572721588721	-0.83749882029522	-0.6655340956541699	1.0451274795242147	1.8890748396679056	-0.5569702770956655	-1.0019551624987757	0.7150016104554704	1.3105884150509781	-0.6957892906309453	-1.3591322851622967	0.3988936963342594	0.7034591926915025	-0.8335860299573037	-0.6523117773325512	1.032006337474859	1.825235252437136	-0.5656651386182933
0.195756794567	0.241020346113	0.6931471805599453	-0.6931471805599453	0.22609456973294856	0.16657363006171436	0.7897843298179659	-0.5977407241763713	-0.08456117117318257	-0.14547698899443443	0.18698304106987162	-0.7350709551335826	0.5379546186844152	0.47701223493519235	1.296609439347323	-0.4686164641583023	0.08984637366380262	0.170420621756014	0.8596220413518697	-0.6225837021068169	-0.32080922437484977	-0.1418498125883964	0.20069345411060502	-0.7688803956270248	0.49629471385419743	0.48099205664841127	1.4063494765473337	-0.4832036921959677	0.04264371808625166	0.17320717425554355	0.9310864943045578	-0.6069264565583415	-0.3066710664724873	-0.13887698719422065	0.33276041489663655	-0.745754646684226	0.3887719086401367	0.4837337915206099	1.435097772041732	-0.4760770507273357
-0.0849763943239	-0.699858045355	0.6931471805599453	-0.6931471805599453	0.05861524456782096	-0.9944634260111522	0.525921341094614	-0.7249258525549609	-0.2638315498581998	-1.3241015351853684	-0.12277471751782949	-0.8700162578159727	0.3781116491590513	-0.6700766243826136	1.0727936221225063	-0.5883136837729347	0.02592354189036562	-0.9947630876587215	0.556479899147634	-0.7249706360354254	-0.3938065696215061	-1.3248230116465898	-0.15332741948338827	-0.875050178607968	0.4383048233393966	-0.6701465513884871	1.1466101204959602	-0.5825037820655702	0.017442056034139734	-0.9927448045530767	0.5529427883088083	-0.7315639842227505	-0.33720524267152974	-1.3224255067046249	-0.11297037428303103	-0.8777567977248271	0.36808263449685297	-0.6682869247876979	1.1129529090499437	-0.5937054418835179
0.203939825893	-0.495054239925	0.6931471805599453	-0.6931471805599453	0.08101519735923275	-0.6130990043992038	0.6046226911058373	-0.8088491667590182	-0.23556275866510132	-0.930615703988845	-0.1455307338357769	-0.9500463536475228	0.39852750801813613	-0.29521276733532376	1.235985535834252	-0.6758684363693828	-0.12257974752225835	-0.6048852670950904	0.7980365607204445	-0.8205912184057675	-0.5514511070253975	-0.9226751409214223	-0.006394893058112416	-0.9654950925850543	0.30020264785192774	-0.2871096048117487	1.4671206405743316	-0.6834814560677991	-0.0034472888223970335	-0.6111195779833264	0.7031586276699723	-0.8055803199197497	-0.3454353429334717	-0.9288341645191183	-0.046038127874836875	-0.9472586166985385	0.3377134462024273	-0.2933941957836295	1.3346510192041787	-0.6720710041884047
0.611789312035	0.465437909611	0.6931471805599453	-0.6931471805599453	0.7616291549778876	0.831994122616013	0.17591834097433368	-0.7060837040451782	0.4447187139748127	0.5179923825935474	-0.5689975445382878	-0.8361970554222993	1.0860915973628154	1.1478924533668151	0.8074955211257391	-0.5838779948104414	0.8851751511217858	0.8231151242343424	-0.0221726178582225	-0.7182557042246688	0.4343835372063798	0.5088556675820894	-0.925779048864013	-0.8546966410782454	1.357960527318987	1.1392269958938863	0.7232680483671392	-0.5906241872869242	0.8462203698894532	0.8379253924765366	0.1021651418364375	-0.6945901690834004	0.48824343269746745	0.523331217858796	-0.6856659031733697	-0.8257196417282677	1.2226643734388902	1.1535497045083019	0.7595260209991904	-0.5718156637230828
-0.945465629909	0.86484601929	0.6931471805599453	-0.6931471805599453	-1.0880333896481333	0.8491384016643233	1.002944021372357	-0.5957676446123304	-1.404576341049004	0.5289029512530752	0.3987816165293866	-0.7318092458355737	-0.7733039354415852	1.177183066436337	1.5182897226755798	-0.4676743859434501	-1.239125785300015	0.8798500690440167	1.1854828310357057	-0.535514827456754	-1.6664707151850429	0.5572945265441963	0.5664578923550896	-0.6817794909408574	-0.8130534441119446	1.2101643435138743	1.6970951654660358	-0.3958551812354195	-1.1195998202485642	0.8587920987646654	1.0575723809797022	-0.5721704488473861	-1.482718756010091	0.5377380083993171	0.44428417005696047	-0.7109561543579138	-0.762127944937093	1.1876483816088361	1.5761733754087919	-0.4407570205429971
-0.927367903347	-0.820761362339	0.6931471805599453	-0.6931471805599453	-0.9275869867145184	-1.153414649595717	1.2206935960131136	-0.610854008184836	-1.289118480356967	-1.4928885827821312	0.7210910250624057	-0.7536121074164316	-0.5820369347469196	-0.8217921519591331	1.6497647248846894	-0.47683446402455787	-0.7983560722746044	-1.1511796849532103	1.1502168716645018	-0.60241695665691	-1.2446027781645401	-1.4914689015971818	0.599113492806704	-0.7513197961547576	-0.3729084858329687	-0.818760490127661	1.6124778505875148	-0.46147991112834047	-0.8630777914163269	-1.1472466345488943	1.1735074228335056	-0.6191373599644338	-1.2630826848389725	-1.4869432130282265	0.6459855903113313	-0.7639081995898664	-0.48314198655158835	-0.8154134309567563	1.6225272129570152	-0.4828828347118336
-0.414530878192	-0.69838187906	0.6931471805599453	-0.6931471805599453	-0.3681355299647292	-0.6954418659763139	0.713362403590022	-0.7268026575426164	-0.7040641434809704	-1.0186931488388742	0.10810699295698628	-0.8701316601983831	-0.04253204118999183	-0.3765263259060995	1.2266352575874098	-0.5919074553140367	-0.4009884313936271	-0.704291162697266	0.7899527991318788	-0.6935523654365369	-0.8607200130262403	-1.0280018414573397	0.15017882929350182	-0.8420184981717392	0.03448938053051997	-0.38493048789426937	1.3236867700360786	-0.5526790876946457	-0.38837640008707197	-0.696048084943488	0.7275385198288837	-0.7276975335378448	-0.7684818746105084	-1.019381943906992	0.10600485823735316	-0.8722297057082086	-0.025866123055118432	-0.377011124817642	1.253577084407414	-0.5914168569945124
0.899529746464	0.159390021491	0.6931471805599453	-0.6931471805599453	1.149084444015237	0.08080809490337185	0.3120445585780602	-0.6742273551874561	0.8271648210856549	-0.22647906301753476	-0.44022895704995574	-0.806959496577328	1.4819715003161222	0.38735887039359285	0.9454888716845692	-0.5491192563163856	1.1117602850509132	0.07982494680722906	0.4026666303670659	-0.6605983234042228	0.6858580473869468	-0.22758045933434662	-0.40793836576822967	-0.8009847097909744	1.5540576616373607	0.38647322754201646	1.0815493970390126	-0.5270872163702668	1.1784487808963044	0.08161945066550025	0.2815037396632549	-0.6715821225140594	0.808838296992695	-0.2257084007390453	-0.511190431275631	-0.8061661528616977	1.567777593176775	0.3882156618344226	0.9466441973951817	-0.5444184927457878
-0.527709834167	-0.288381022777	0.6931471805599453	-0.6931471805599453	-0.7270712490283758	-0.278423366147526	0.8562649120852887	-0.7071617747771592	-1.0656511597749376	-0.5971936261186381	0.2316916370517621	-0.8502146419388942	-0.39861659949328077	0.039694849856766884	1.3855472205043742	-0.5724952436309201	-0.8455270935270761	-0.28739300235994997	0.9915491008707964	-0.6744817076620775	-1.2776160048778002	-0.606417692170233	0.35159746187514984	-0.8239095760614901	-0.4324960125132804	0.03128409466212321	1.5249974976562861	-0.5322770133469218	-0.7442367667280918	-0.2807275322436679	0.8889631462731883	-0.6943847663059657	-1.1224019550427373	-0.5996079992180906	0.2549532658494148	-0.8387419941740895	-0.3801907020006699	0.03753216457051016	1.4239267968787828	-0.5582651484869976
0.470999430909	-0.19057727847	0.6931471805599453	-0.6931471805599453	0.5470559080679813	0.07197754206386928	0.6717196764039579	-0.6081299857096631	0.23595067119804097	-0.2379128915914252	0.02907425172566462	-0.7443841941924132	0.86391527333453	0.3793593213896546	1.2120609697844764	-0.4800068320389032	0.5821028468141027	0.07230996543962724	0.6076882633695445	-0.6185535348539325	0.15831049342775594	-0.23759648650946374	-0.13264014950020056	-0.7622100797670837	1.0195506732103656	0.37969558391528485	1.2216017721504784	-0.48220306067234386	0.5123571525321726	0.07169653333005727	0.7141532649904695	-0.6060344805312927	0.17274187793613938	-0.2382092159570974	0.060743512339683454	-0.7435092080306351	0.8605756861152922	0.3790671800422762	1.2628282732615375	-0.47647535431567895
-0.460320490549	-0.0153736927447	0.6931471805599453	-0.6931471805599453	-0.4676108946637078	-0.007397139445264855	0.7421765540878773	-0.6396788575400322	-0.7877691160838433	-0.3231080886800318	0.11088834826656938	-0.7796304910227826	-0.15204023863460242	0.31304169843256147	1.2775684254926598	-0.5080440897474164	-0.4468804972084397	-0.008534493113792148	0.7556777371508436	-0.6214619169133728	-0.8766550943224226	-0.3244145325352515	0.06705154784088502	-0.7683028579503492	-0.02584385662392549	0.31205392509213087	1.3296133445495832	-0.48166598188248144	-0.3817953560249448	-0.0054876024201477	0.6785255256889313	-0.6337235513826911	-0.733676488312746	-0.32124245441119276	0.022487721193063553	-0.7747066432610591	-0.03469886292253056	0.3149915056428221	1.2330294369158714	-0.5007872277092301
-0.214813500422	-0.378471605028	0.6931471805599453	-0.6931471805599453	-0.37581452344541416	-0.3829880263497754	0.9263485815907053	-0.7671221251437447	-0.6965550295579286	-0.7029313693147803	0.30807553286733463	-0.9056649020201767	-0.061746674205366524	-0.06926822275414513	1.4517463478069512	-0.6367786387123898	-0.5640563808696416	-0.3843921325237923	1.0916233996123963	-0.7594306154231291	-1.0009739136405578	-0.7043893462298947	0.4446304763305553	-0.9027749290770404	-0.14714908483864755	-0.07060653935298042	1.6341019075432401	-0.6237069571642775	-0.3572373333030908	-0.3829631065553411	0.9102004971776944	-0.7671438786869189	-0.7126025897675453	-0.7029179090440388	0.27091634493654154	-0.9066860913961787	-0.012930890270417153	-0.06923177490828572	1.4519000429855657	-0.6356950370127481
0.801083315733	0.100896901919	0.6931471805599453	-0.6931471805599453	0.8553305736540827	0.2712521046951283	0.7301162587730688	-0.6378617908724981	0.5294793984989208	-0.03522750558535414	0.026562951033933684	-0.7664282510392393	1.1932125347955485	0.5815114513525788	1.3337192054284963	-0.517245230019047	1.0000819146023165	0.26561159281444846	0.48220597606415044	-0.6584919541147957	0.5500547712442047	-0.04108988840608311	-0.3753540350651058	-0.7960064622135686	1.481589528148677	0.5761386490537636	1.2032981104582843	-0.5288230006039473	0.9310558392066383	0.2671312523248748	0.5925784042976421	-0.6523570547172379	0.5649793378113116	-0.039050880838240605	-0.16933173738726282	-0.783396742818199	1.3183077309775673	0.5778297599289801	1.241643939117414	-0.5293102078427542
0.95465502195	0.545824818787	0.6931471805599453	-0.6931471805599453	0.7659064124051015	0.6278275269285462	1.250736725846205	-0.6046957936269036	0.4510414694130644	0.31815352327360896	0.6230468144319247	-0.7366446348947436	1.0877524636430256	0.9370475078786061	1.7843427538279104	-0.48017627223855736	0.9726179693909337	0.6215912205929989	1.028538828097303	-0.6018680808448329	0.54312622659828	0.31151156379607803	0.2996395391090321	-0.7450248056064056	1.4192600736242182	0.9318551480760184	1.6410801522613716	-0.46455001806245183	0.7774955943262731	0.6306436423950605	1.2581092379959833	-0.5969333995365294	0.4315884347814627	0.3207820507111187	0.6192453800535035	-0.7316267935829891	1.1351949334441476	0.9400712743752856	1.7998718249806938	-0.4695805626204113
0.140998595239	-0.475106821446	0.6931471805599453	-0.6931471805599453	0.25900774574033647	-0.5299498112373587	0.3762102626238764	-0.7616763160735355	-0.05796545107062069	-0.8561053802229621	-0.357356141914399	-0.9072623790948368	0.5793441235035992	-0.2089521894881851	0.9838239743936367	-0.6247694184505226	0.3223578177431361	-0.5232755829222238	0.20121904760122755	-0.8008589424139528	-0.09551143936139503	-0.849837195632889	-0.6587477060223266	-0.9521244626427166	0.7484767272540345	-0.2022732008519696	0.9049165607985541	-0.6571587268913885	0.32801381034538507	-0.5313259005753895	0.28970000178963545	-0.764600876220528	-0.026683840882001545	-0.8577648085914544	-0.4857980817995925	-0.9110844464622866	0.6904456511274064	-0.21042532377973186	0.9315346051655895	-0.6261877861073138
0.373687312578	-0.0881645620605	0.6931471805599453	-0.6931471805599453	0.4651233455203061	-0.15467731038550003	0.2830885374632607	-0.7565964516822166	0.1512706025976139	-0.4654752678652928	-0.49254570439141715	-0.8942812621882767	0.7847736646516531	0.16151244405734136	0.9418335702255776	-0.626737591036058	0.4825511495250237	-0.15472702490461537	0.30483479680964065	-0.7389609791891663	0.06169184318490956	-0.465698175695827	-0.5422773336783795	-0.8829860651674655	0.9184265540455722	0.16142804231325925	1.0195706159585465	-0.6018157536233623	0.40221001108600896	-0.1560111197517048	0.34085650965070596	-0.7657723234700649	0.05979666444331839	-0.46679204262379664	-0.4500871031548506	-0.9049256681649772	0.751905870605389	0.16023482677426046	1.0130815215231466	-0.6343779830120171
0.442775430084	-0.192442382178	0.6931471805599453	-0.6931471805599453	0.29330064982744614	-0.2940909500889156	0.8776640030048717	-0.7587949421015712	-0.01802245512896279	-0.6043101470202393	0.15198617621384586	-0.8974507474856461	0.6091581146470533	0.01709646566650815	1.4906114920474691	-0.6281369258377335	0.23034768509585846	-0.29314221655558614	1.0176686561366495	-0.7267295159416848	-0.19425718029420344	-0.6040450196560246	0.23755397120581587	-0.871838871562495	0.6645313578847794	0.018807894944150395	1.664863138620667	-0.5883236194393574	0.16693118836925527	-0.285580998496513	1.0142687062452485	-0.7608879259602819	-0.17799050178829104	-0.5958200148880733	0.2874763490587392	-0.9011198571564044	0.5154038189147788	0.025941601352568965	1.6276146369774556	-0.628482646086039
-0.0079899273641	-0.958632465108	0.6931471805599453	-0.6931471805599453	0.2902736515683747	-1.0706348623942499	0.6379215619788039	-0.7218264861880392	-0.02439611355308863	-1.4072636354336407	0.0018488683805442246	-0.8644930922486628	0.6049193724564914	-0.742991011907638	1.171159898534405	-0.5874588717498763	0.28913561858861747	-1.0858664339574324	0.7059942592331936	-0.6876970588746911	-0.1411863321682691	-1.42317893755659	0.017174941525981577	-0.8347530006512626	0.7211300360558346	-0.7570233402696849	1.2738617906605656	-0.5479867241693352	0.2915927446575384	-1.0727524719610784	0.6467282730325954	-0.7165888736193813	-0.0642649801027392	-1.4097683669534675	-0.010950549106793897	-0.8600534558037113	0.6492567665030118	-0.745139806818146	1.1970240783507804	-0.5810909293024544
-0.0988737867377	0.320490757245	0.6931471805599453	-0.6931471805599453	0.06202681570803719	0.652564060928577	0.2735173522464804	-0.6847164801285011	-0.2509041612885794	0.33868865178705	-0.47442831686268605	-0.8202082835647736	0.3817842289501984	0.97192510508325	0.9053649895269466	-0.557084404832216	0.026112711398360886	0.6379921127119842	0.20368975898847974	-0.7316349149090956	-0.401637615510379	0.32407081835636986	-0.6915391334756983	-0.8735494410742138	0.4711993358239658	0.9574072046166776	0.9443940324626339	-0.5968943761332719	-0.0030723713748325573	0.6456833912927864	0.3063128431734049	-0.7040870776415192	-0.3464091115655983	0.33183176106380086	-0.47091389134829703	-0.8414257375675215	0.3491569535700543	0.9650573032680013	0.96136913442613	-0.5744481836624361
0.47991700464	-0.931452911289	0.6931471805599453	-0.6931471805599453	0.3954653295991395	-1.14280241889827	1.0013619299255234	-0.7590113956387815	0.06703223193997507	-1.471891611189433	0.36529815321491066	-0.9009960939253787	0.7177661860604169	-0.8173945363458508	1.5371014444091549	-0.6254696653605054	0.4252261802325831	-1.1552547681367593	1.0217380551661803	-0.7379435552030243	-0.0050525645285315925	-1.4866667520269254	0.35474776469122776	-0.8825508488567207	0.837142000490692	-0.82786736953454	1.5774917260926002	-0.60101301564687	0.34767189285427236	-1.1378824116106045	1.0410889978498457	-0.757280146819956	-0.015047978514595616	-1.4675514270988617	0.40150428570743063	-0.9000158067116413	0.7005427430814388	-0.8120652012550944	1.5796642549454805	-0.6229091625807373
0.361450771695	0.164007391076	0.6931471805599453	-0.6931471805599453	0.2699531311670949	-0.08600287360866321	1.582041088933036	-0.5795775350441901	-0.03807010285742922	-0.3923713038275139	0.9753692142684514	-0.7142485355277896	0.5832075498011752	0.22180634976790384	2.0998021205677926	-0.4527496722947651	0.3250267249809039	-0.08364987300987392	1.4919111843355093	-0.5959982665481238	-0.0848074056905678	-0.3902668244473821	0.7793586338728211	-0.7396770084787976	0.7491586147700947	0.2241592437929631	2.0889070339706897	-0.4588258507296194	0.3566925384129704	-0.08283955417495811	1.4830544447454592	-0.5826100360592432	0.018030556255251032	-0.38942974771180494	0.8379992126245551	-0.7189368189403259	0.7056605821628735	0.22480597807179298	2.0311293118341616	-0.453765144939744
0.551835222976	-0.420444801525	0.6931471805599453	-0.6931471805599453	0.3985761728028559	-0.43781455065596814	0.859435302480514	-0.651998745653775	0.08499940995337164	-0.7533115903305301	0.24818795987080902	-0.7882939684756047	0.7145027888194314	-0.12508060324996628	1.3780502571256705	-0.5237764935961101	0.6851360571346894	-0.4531075454747813	0.5607066073344249	-0.651484909871791	0.25546780973399363	-0.7694770178135448	-0.17630270769097137	-0.7973544825659971	1.1306210912856982	-0.1394178154547082	1.174960352752677	-0.5126348090755732	0.6227775374957697	-0.4522536092388368	0.6564669389576685	-0.639670477716062	0.25799552925390595	-0.7680275403984801	-0.013840367781375443	-0.7780185593528054	1.0010831699063343	-0.13898863917731194	1.220259561804177	-0.5091666463415223
0.372221630247	-0.585804048738	0.6931471805599453	-0.6931471805599453	0.4974982314310846	-0.5916992275000112	0.7407129499222811	-0.6463999768843577	0.18181695188580474	-0.9120969566388729	0.12609287364075655	-0.7822577907352659	0.8141467150136178	-0.27485011151870614	1.2606141197503093	-0.5185806501400676	0.6661845251414256	-0.6018001293194033	0.633236101323895	-0.619297164330969	0.25070095369252665	-0.922482293267676	-0.05356422960076781	-0.7616422913099494	1.0858347940863067	-0.2847518387018857	1.2074450975269366	-0.4839503298097804	0.4960539117350883	-0.5938151494469737	0.7651697257607609	-0.6351008435122821	0.14797477117515556	-0.9143063079408038	0.14329280321223237	-0.7723163208211707	0.8467953915210839	-0.2768951810268082	1.290937960522504	-0.505769837664194
0.0585440027157	-0.319439241498	0.6931471805599453	-0.6931471805599453	0.2659803851713657	-0.4881802388679282	0.5649442601722664	-0.6619010313020846	-0.05143170123174088	-0.806029687866902	-0.0818816716364708	-0.8019777502174419	0.585400780883476	-0.16945078632322524	1.1096839730667438	-0.530346994432322	0.17110585641369813	-0.48187798220546557	0.6722258728388799	-0.6511341558157799	-0.25870723174672544	-0.8007499485112928	-0.016841899837057354	-0.797523490929345	0.6006205426419453	-0.16224598752743802	1.247090877692536	-0.5117848513408861	0.12978240777971795	-0.4763176847504043	0.6771227601801134	-0.6677431347031182	-0.22038675095933008	-0.7943871869979662	0.031079838723688892	-0.8090637002616256	0.4800227793540551	-0.15737067245521486	1.2222521240106083	-0.5348136607231391
0.956909102714	0.943733114759	0.6931471805599453	-0.6931471805599453	0.8194625967794187	0.6632789611139199	1.1877166104112011	-0.6531564303824271	0.4922159911029843	0.35051331351544934	0.44629835099592313	-0.7838939063808144	1.1611130094193478	0.9760925303375706	1.810895102293241	-0.5302290560256133	0.622678847923831	0.6818840734638205	1.472911491591578	-0.6374319677794923	0.1968645698817488	0.3680387305601785	0.705870769819289	-0.775161477273371	1.0726821866335343	0.9958899566640608	2.1123568315240937	-0.506726392478848	0.7933112904825896	0.664740616145429	1.2220395163509565	-0.6529014113832068	0.43646591605971863	0.3518206410873244	0.4613577131914056	-0.7851962899009044	1.172325132101971	0.9777246828841006	1.8591903827283665	-0.5282369322506718
-0.582060529053	0.132076471772	0.6931471805599453	-0.6931471805599453	-0.511967275527493	-0.05935863864142988	0.7334926304500577	-0.8065230750530946	-0.844604494434041	-0.3748294348159214	0.08111341921171736	-0.9462268562633315	-0.18972835008341454	0.2525947814910279	1.283892010277806	-0.6748429359479199	-0.5465576801601832	-0.058310684097988764	0.7687216765143157	-0.8014144074549346	-0.9683283620552311	-0.3738591969821664	0.07850836460875228	-0.9457911811228067	-0.14375610939298636	0.25387319819575954	1.3429179231076571	-0.664387005344044	-0.5067618321724334	-0.06019860491529745	0.746429976959062	-0.7977018323539706	-0.8631197912837792	-0.3756925323666683	0.08980553738548934	-0.9380879132838862	-0.16384081090210018	0.2518231563704872	1.2994452340652654	-0.6652036460186601
-0.341114628243	0.937076374041	0.6931471805599453	-0.6931471805599453	-0.15902901766984628	0.9755936521250491	0.43427842173176867	-0.6571061796054618	-0.4696336222409212	0.6561646120346181	-0.2569462983138588	-0.7918641410916801	0.15635724159263548	1.3003708545838737	1.0175871831358372	-0.530267444152297	-0.16925175808262	0.9727072512255615	0.4324123198016924	-0.663111300216687	-0.5919561317624618	0.6515391407174682	-0.3692958178094733	-0.8056320973387605	0.2665062136766918	1.2995164001746555	1.088591467435222	-0.5274541426014017	-0.11005858992800169	0.9782677756062201	0.40393128664129274	-0.647192981890116	-0.4570978332841321	0.6583010561929339	-0.3166683291082529	-0.7830470113841561	0.244461375796376	1.3035982034656837	1.0088381706925693	-0.5190230914600652
0.849051896373	0.172291706113	0.6931471805599453	-0.6931471805599453	0.9494864592009656	0.00831220517422017	0.6056521105101925	-0.7381274493331765	0.6288251046724653	-0.2996975999366885	-0.1955204494130532	-0.8710885635024642	1.2797591447805892	0.31839801447203114	1.284102440144357	-0.6131019713728759	1.0871231301385866	0.017472699214302122	0.3235724478354221	-0.7625741429058406	0.6529928803227099	-0.29115590160064003	-0.6356416207954894	-0.9038549163206041	1.5447537347473645	0.32792747475145806	1.1301819342109225	-0.6280063071515382	0.9390289167509855	0.007629203674175764	0.6227000242519737	-0.7373320101955568	0.5789392436313053	-0.30058229940643644	-0.20847869375521094	-0.8717543870297765	1.316305124865932	0.31791139147624664	1.3259700641573215	-0.6103714191048413
0.440168910217	0.362649513418	0.6931471805599453	-0.6931471805599453	0.1847661700413433	0.49217376520628586	0.67434491309039	-0.7263393273915274	-0.12461246112026193	0.18249962109926124	-0.0361621348457611	-0.8599988737866495	0.4981924240269439	0.8018444026589139	1.2769240432939748	-0.600526895120747	0.3285903195557394	0.4939421174909536	0.4890418544175451	-0.730343815921095	-0.10080270349110663	0.1840904392273162	-0.3624260798063229	-0.8695013087490572	0.7717972399881833	0.8037735847436537	1.1976503959165081	-0.5983579154400682	0.30107623379249937	0.49697750429598386	0.5693974997189113	-0.7123097346625987	-0.041680877634416136	0.18724726922831042	-0.17821448549733196	-0.846516102552698	0.6518928214255668	0.8066687678558757	1.200815403087969	-0.5857508479225851
0.992515678707	0.833882435895	0.6931471805599453	-0.6931471805599453	0.8880775455962482	0.8246172424500822	1.3458387126967426	-0.5345753394847692	0.5634306338012555	0.5145508463671041	0.6941917391935668	-0.6648927892233446	1.2248263507941026	1.1355058571373553	1.8975783215720918	-0.4121001170007871	1.0346487812818281	0.8403486255157004	1.2528072667214247	-0.505861835496454	0.5864583802289292	0.5286030086703148	0.5037471827476401	-0.6472149301661894	1.5103750626710537	1.1530668277228489	1.8781770294174909	-0.37087209352627193	0.86721398869811	0.8226887165280526	1.3607473873095377	-0.5380561138639653	0.5129415857945144	0.5124164461926336	0.6894202140514607	-0.6706792115550423	1.2387445369364403	1.133810361704491	1.9282508122392414	-0.41288603855589484
-0.293288735113	0.83272313875	0.6931471805599453	-0.6931471805599453	-0.21853043566834113	0.8789657659032825	0.6211932273224743	-0.737218238978078	-0.5261287712585923	0.5672889830896513	-0.06014299990797466	-0.8721251695856055	0.08926039397314384	1.190939687464135	1.200761367165834	-0.6100982622255989	0.0826510237312215	0.8693090645095323	0.1879580740013739	-0.7721276278616563	-0.3377382197221247	0.5572164291028748	-0.6899954003109486	-0.9123920375791429	0.5178731225830355	1.1816970641508904	0.9142043723814447	-0.6390921742213361	-0.1445280111403892	0.8791399201911995	0.5352601044971832	-0.7396003632157514	-0.4808487287537698	0.5673166952655546	-0.18006078120108246	-0.875122527616486	0.19310475493863133	1.191202584718403	1.1429752936905029	-0.6115408850808243
0.798907073633	-0.338683071044	0.6931471805599453	-0.6931471805599453	0.691456992644466	-0.4589219504302993	1.075349109833614	-0.6803772674536664	0.3819023121163961	-0.7685954564819684	0.4228392911995599	-0.8154851388992878	1.0048535546016581	-0.15020355999244403	1.629222481070636	-0.5528445594864424	0.9031327886997927	-0.46743828147971267	0.8999584537204828	-0.6533130132683869	0.4728318009804953	-0.7775991639950404	0.14961870710848726	-0.794978689357196	1.3436301049347392	-0.15849889910765758	1.529875085632106	-0.5182994729660118	0.565774440579561	-0.45618820520909903	1.1959894025019657	-0.6867105653117511	0.20894466298975398	-0.7662173493136314	0.5354074057012568	-0.8235894433965777	0.9292234218360962	-0.14770596690230406	1.7583370835981365	-0.55732321335787
0.494789821209	-0.981815746651	0.6931471805599453	-0.6931471805599453	0.31266964140377734	-0.9356233391400224	0.7462647075968758	-0.7062497717719743	-0.004953333552132264	-1.261645111990803	0.11415895896163417	-0.8464090709913464	0.6289635956873462	-0.6149774584740347	1.281010964301428	-0.5743967799772068	0.3861792761301285	-0.9365179879768029	0.6735645707682478	-0.7059527338024367	-0.05856762443003682	-1.263727413273595	-0.05134271209630981	-0.8503461194739254	0.82774197469202	-0.616272770627149	1.2815054922792475	-0.5682337519260965	0.3536873651668055	-0.9355447916356597	0.7003982756279734	-0.7092020585079517	0.0036096797206222123	-1.2616079190020086	0.03745717224860262	-0.850538571367138	0.7054417385186518	-0.6147526558826071	1.257565099066052	-0.5760878423984515
0.632718221117	0.129738690796	0.6931471805599453	-0.6931471805599453	0.8301213525466098	0.09042443600424063	0.8152626999871334	-0.6180666412393309	0.51181750126008	-0.21768451728698887	0.11292801109475539	-0.7529558995285758	1.158431614779789	0.4006674799241204	1.4042230015274124	-0.4907720797832584	0.6658883193479453	0.09958738189990558	0.9867688646169676	-0.6218697762059248	0.22184772842830702	-0.20886607038264338	0.23252186147048692	-0.7648105087773722	1.122621710498282	0.410568014177901	1.6150310410861053	-0.4857781527105285	0.7484920916401944	0.0950910030914654	0.9195290312805462	-0.6131311460007476	0.3829459184759197	-0.21299743909052984	0.20720855335788346	-0.7496382450671708	1.127727255809894	0.4057583279322418	1.5158533191286105	-0.48424332342454224
0.904613425502	-0.273613850904	0.6931471805599453	-0.6931471805599453	0.8287474080620642	-0.3695513206804472	0.719023187442302	-0.6988238341432573	0.5096988110736991	-0.688536037864235	-0.005645714344543841	-0.8352970599112262	1.1547576840633729	-0.05530640035559396	1.3308373877905768	-0.5705693498338369	1.035459818998417	-0.359251187927471	0.5765921714172916	-0.6535801835889816	0.5707412056700832	-0.6794110273343407	-0.2614861387765278	-0.7978506916098385	1.5309668673649082	-0.044082414338407816	1.2756303261344388	-0.516598036351904	0.745712916789244	-0.37778977388760393	0.8267675322394102	-0.6983898685329996	0.38966222512956405	-0.6971989300468382	0.09603769722390121	-0.8368500591116144	1.1149169456426835	-0.06328079176616072	1.444568043584747	-0.5678900620880064
0.251426149807	-0.353995136993	0.6931471805599453	-0.6931471805599453	0.1423594457205368	-0.46773187873799177	0.7293771333515643	-0.7378469225049836	-0.18271891803447537	-0.7927644459255327	0.07802025378972574	-0.8801560564100501	0.461153857341334	-0.14845016887330745	1.2743439120209912	-0.6039480344314899	0.11784300219456857	-0.45816215199398685	0.6324288250469681	-0.7906644449929052	-0.3042843360174109	-0.7832132041631503	-0.11122597356779852	-0.9392888129529056	0.5241893719505876	-0.1388761630859682	1.2477820193755909	-0.6495196329427569	0.13291993843047353	-0.4649516030124354	0.7050375805880967	-0.7526351170123333	-0.2227821821203594	-0.7900323935624772	0.02858758500630023	-0.896282555306697	0.47994102222643614	-0.14572390647482025	1.269839818346516	-0.6172206073044743
0.565570762808	0.201405993566	0.6931471805599453	-0.6931471805599453	0.5858054372744215	0.3025502512801793	0.8780003859638079	-0.626733085310971	0.263945578868593	-0.006577284912704248	0.16044336556057032	-0.7605224368567948	0.9197154274054311	0.6143345235208799	1.483799447509917	-0.5010843377838513	0.704072826728962	0.30180289752310036	0.7320095297379723	-0.6252390089482226	0.24975724950977468	-0.007368245818524959	-0.14340749382357412	-0.767300217114833	1.1920097088391106	0.6139254169522661	1.4527216278984791	-0.49006445131262816	0.6000076168399369	0.3057190056032321	0.8954488270498643	-0.6124579049949938	0.2473203719796577	-0.0033436884072857616	0.16052519520008468	-0.7474646936971235	0.9710098604087591	0.6177928775078715	1.5146463249298403	-0.48494703313810866
0.974942045957	-0.997974413807	0.6931471805599453	-0.6931471805599453	1.0468723991255102	-1.1138591924712689	0.3589778704729743	-0.6805125582472741	0.7302892662590171	-1.4358912006687152	-0.3042167021899062	-0.8156797179393109	1.3689209773019761	-0.7958978422298691	0.9175364725602269	-0.5535214736856874	0.9531435191191686	-1.1014084197666214	0.4157864699371837	-0.6997949373209714	0.5421837568959518	-1.424306104469648	-0.303808649715649	-0.8406789265971263	1.3646797814277332	-0.7828886809989655	1.0207989872831709	-0.5666452290975132	1.0176755346460495	-1.1069198929393596	0.35796274642881304	-0.6943499916545594	0.6739677780558587	-1.4291417983191443	-0.32828375201915383	-0.8312712439403106	1.3688499652281827	-0.788783402283834	0.9350172273577999	-0.5653705848079673
-0.718482515684	-0.912797235818	0.6931471805599453	-0.6931471805599453	-0.7230541076590938	-0.8778858138654639	0.821895868215557	-0.5743122325497054	-1.1114519864078114	-1.2138016093032715	0.3593676177902218	-0.7152420199647219	-0.3592272528961282	-0.5515943982065447	1.2168597617843244	-0.441762070922024	-0.5110482374310167	-0.8683944604378845	0.7190326988508836	-0.5749249013702901	-0.9897712066603791	-1.2047694027344704	0.19853774424331794	-0.7246701868361939	-0.07231627315615004	-0.5416318760656146	1.1528173112053026	-0.43198739549229603	-0.788080595617389	-0.88514328645692	0.8768838824649314	-0.5497483522537383	-1.2213384243910692	-1.2212138742189445	0.4218064923936479	-0.6918363767130977	-0.3909560666411279	-0.5586914155440511	1.2650139550652524	-0.4157045314924963
-0.748304302374	0.85877059414	0.6931471805599453	-0.6931471805599453	-0.834177013061926	0.9690251304004855	0.5116377129892956	-0.8438735644195609	-1.152838363316074	0.645560019840397	-0.28272688981176775	-0.9829754724618213	-0.5143248774793061	1.298129305761164	1.18085654527293	-0.7129873466830138	-0.8234858868138853	0.9729131275071267	0.5313444451744946	-0.8292239829479221	-1.2299519553703626	0.6461569056068347	-0.3309062009955178	-0.9719811114576072	-0.40390457595617235	1.305200362194814	1.2396022616679303	-0.6941683031736507	-0.8382996468050251	0.9703260458068277	0.5213541839851588	-0.841497218898517	-1.1917161136393861	0.6458885578197644	-0.2975195928581795	-0.9815658940092508	-0.48167789076854134	1.3006406529754244	1.2054353349114664	-0.7097606714059248
0.58665016826	-0.835254023607	0.6931471805599453	-0.6931471805599453	0.6465098580520708	-1.0709840894687364	0.9438863630903743	-0.6814853288154737	0.33247391307028645	-1.4014558767098186	0.2823025049628377	-0.8213371191644455	0.9639098478589362	-0.7464157994718041	1.498920678205086	-0.5498279994665962	0.6359543880375034	-1.0864632161703391	1.017226927919893	-0.6538397081940462	0.20737494972462628	-1.4183260124242363	0.3067808122618666	-0.8007314313504001	1.071568587795471	-0.7608233550954986	1.6096939345078727	-0.5139576817817393	0.6703577650785114	-1.0784646044267236	0.95108041003373	-0.6668348947626194	0.3161670510320518	-1.409444306503579	0.2719861165841854	-0.8081932870260732	1.0332488764876775	-0.753642037506327	1.5198827879355703	-0.533337485810513
0.56759717807	-0.393374547842	0.6931471805599453	-0.6931471805599453	0.5236124577522319	-0.7413406699637546	0.9263369117856991	-0.7399234092192278	0.21153952362161443	-1.0616394396682163	0.22746770913659536	-0.8754794698270548	0.8397419844316074	-0.4254440737860296	1.519049029177896	-0.612443402980535	0.6833130670686776	-0.733598661435547	0.7302496471606171	-0.7372744169126397	0.2380351625926306	-1.0544120863717106	-0.11875585452659893	-0.8790662932066248	1.1465064892660952	-0.41718994735822285	1.4362622117905512	-0.6026137273132501	0.5686269013518638	-0.7401371365688139	0.8804023722610906	-0.7355005712417353	0.2109025807945071	-1.0610497719347642	0.141300156167185	-0.8722590583004658	0.9362714035230257	-0.4245742921148084	1.505804826540379	-0.6067326088145143
0.897216599012	-0.0391749306037	0.6931471805599453	-0.6931471805599453	1.072130070877026	0.10145176370514539	0.38491905252413383	-0.7207630551082121	0.7512364109882358	-0.20711879150955176	-0.37324740099992487	-0.853284057393452	1.4028903455007231	0.40912725308920583	1.0227557769897	-0.5963587735533359	1.0041913524041195	0.10338796525722004	0.45191973030244514	-0.7270578546029793	0.5870514379965708	-0.20515185886620887	-0.36541234194986244	-0.8657348466914678	1.4341745397954841	0.41138973547226754	1.1361897342723724	-0.5959385203191017	1.093636579118004	0.0998721050700775	0.3393042922646651	-0.7263949495201508	0.7456608094432425	-0.20853586105646904	-0.4470113095313833	-0.8603305211831217	1.4554713648989241	0.4077703217593382	0.9995633568748342	-0.6003696677783494
0.89337878919	0.636775220377	0.6931471805599453	-0.6931471805599453	1.054763236682225	0.666039077795776	0.37949481443469346	-0.6847466653780006	0.7287528381946617	0.3533222167835294	-0.392522713756669	-0.8194165686055107	1.3914931144926566	0.9809355691150492	1.0291754822663803	-0.5578948201674989	1.0971099096423618	0.6650154497449424	0.3100312332226091	-0.688635386897716	0.6713657774369537	0.3513032113262759	-0.5411877659848966	-0.8326581996540087	1.5402933975722708	0.980968855547817	1.0242262168666696	-0.5509404048958946	1.1396254381413375	0.6716996274967418	0.3001464363244709	-0.6748036110372533	0.7798697330647221	0.3586139078077504	-0.5023091878673267	-0.8114812760267456	1.5174820203818025	0.9869932015203234	0.9737615133906256	-0.545522772286179
0.557235468292	0.494563901606	0.6931471805599453	-0.6931471805599453	0.7816207193679227	0.6757810526314829	0.0011712574643941128	-0.7540923796163317	0.46691178523720617	0.3649685804589961	-0.744917152237947	-0.885453086485076	1.1037438934441468	0.9855615617436576	0.6301462278500196	-0.6306073814367674	0.7114291691403978	0.6803477726959766	0.09229133230146173	-0.7525252228744354	0.2859319337152555	0.36935475082315017	-0.7053758548541271	-0.8919212585769581	1.1504288783892462	0.9908520700493544	0.7607817260111682	-0.6200649224943054	0.8731893272751018	0.6725600488964849	-0.09571924237082424	-0.7483120019245385	0.5241951853982749	0.3618029361559248	-0.8766478648049927	-0.8813704457140771	1.2353717894659204	0.9826060759778475	0.5607412191403854	-0.6229376554113751
-0.624690829661	0.0977545222056	0.6931471805599453	-0.6931471805599453	-0.7696062754893945	-0.028034691278908244	0.8927419377061881	-0.6405722307530702	-1.1072045065837883	-0.3504451713983233	0.34687338033492465	-0.77897347426253	-0.443165935365202	0.2887445486447581	1.3566319495960841	-0.5103364940580962	-0.6581282482265535	-0.02133520798497509	0.8181547952429762	-0.6361747100081306	-1.0992627082137414	-0.34419725146747404	0.20507133335655148	-0.7803596419374226	-0.23056382211062088	0.2959893803472981	1.328756453359478	-0.4993688192656905	-0.695533708990494	-0.02348094565835026	0.8258605407973822	-0.6494890963551481	-1.0704851848368504	-0.3460592197702128	0.24683372787242713	-0.7893973141279188	-0.3347771778871833	0.2934746656193787	1.3149783402899078	-0.5176104666090944
-0.152241538782	0.899576095196	0.6931471805599453	-0.6931471805599453	0.14607821823580994	1.0367956017978184	0.18147150368318773	-0.6440797473309046	-0.17044868404414493	0.7193786517122656	-0.5538328690553949	-0.7784147227500511	0.47255663812265525	1.3586896049499342	0.8031348366438285	-0.5177861721638842	0.049287183164079686	1.0276822290022898	0.27289497299904136	-0.6561375989086417	-0.37579794319480764	0.7098253994240076	-0.5657096772633642	-0.7972258374327815	0.4997440623947659	1.350724810382715	0.9645723586272833	-0.522514047313539	0.15751034449288812	1.029458792400163	0.135343949967553	-0.6571154927926189	-0.19022293649741345	0.7121256492213116	-0.6410457235710241	-0.7931250536606894	0.5201598286992262	1.3515799501263905	0.788773659090764	-0.5289045972264905
-0.652332923866	-0.660282312881	0.6931471805599453	-0.6931471805599453	-0.769088952910207	-0.7704835532145873	0.8499932798930686	-0.6911322699962918	-1.1170399203031647	-1.104196833423119	0.2609550612660539	-0.8350007060503192	-0.43254473517587366	-0.44334475427437653	1.3489965537542248	-0.5558193689841326	-1.0124865897028883	-0.7975798127353567	1.0541354596409709	-0.6642820714484585	-1.455129137156215	-1.132706893453971	0.4610433584287033	-0.8145870532889937	-0.5920839766522298	-0.4686136133668747	1.5472521665646193	-0.5213961218227515	-0.8209869161636153	-0.7779805823747645	0.9044317773462103	-0.6793092631723276	-1.192665912485068	-1.112059708166603	0.31770771633373773	-0.8240603440359828	-0.46526795437126295	-0.4504832141071947	1.4008387981515813	-0.542899824372704
0.317723507276	-0.685196420853	0.6931471805599453	-0.6931471805599453	0.2827527184985411	-0.6600609295109772	0.8091974947139419	-0.7495674049025424	-0.028909568739310974	-0.9741577885101445	0.09966481697185128	-0.8872932597723117	0.5970734761205222	-0.345363815280309	1.4143457302879257	-0.6198581834430013	0.262375824584116	-0.6681299165884871	0.8778674918981147	-0.7273288789064817	-0.15201810515740863	-0.9822206323781414	0.10442452382851145	-0.8697729437646954	0.6868799076691989	-0.35263628297276695	1.5255831741063024	-0.5917683116446681	0.14253516120535953	-0.6695172438118853	0.9906328355019228	-0.7388733857535095	-0.2044872572778102	-0.9837081104682956	0.2913256844387032	-0.8775079324019033	0.4927939600741114	-0.35473939062409837	1.5887097514411381	-0.6080738955136985
-0.779892654096	0.00784639466001	0.6931471805599453	-0.6931471805599453	-0.7916001313865787	-0.10611683065309488	0.7553898045384451	-0.7367155487339632	-1.1381600894003467	-0.4290331330006448	0.15307251255464016	-0.8778159073967285	-0.4573426294852592	0.21257262144569053	1.2635231000880487	-0.604003597994548	-0.9543683479659855	-0.09721533188785292	0.8560671502517602	-0.7359208066095585	-1.4089208631728056	-0.42053004739101096	0.22208993874133934	-0.8849549687154592	-0.5278837493743483	0.22184957058843688	1.3801702690143385	-0.5942344392238879	-0.9060266366754939	-0.09989770794884847	0.8255919624910099	-0.7372332539566753	-1.29494176157651	-0.42293279127639777	0.2192020657348398	-0.8802271347504405	-0.5383822035957171	0.2189114397504782	1.3355065462412945	-0.6023559859576435
0.59332194244	0.210091343294	0.6931471805599453	-0.6931471805599453	0.7062522554092772	-0.00900878150057376	0.7222543104921962	-0.7337235043663446	0.3921381560462693	-0.31668322322782644	-0.060143698933119556	-0.8699945862264132	1.0288775766605347	0.2988410203751003	1.3788819359858393	-0.6055601787677453	0.6079691520755628	-0.01118073872817133	0.8827164533119481	-0.7215420155839313	0.19966673790141323	-0.31886104834140094	0.04424977523506888	-0.8633608800638186	1.026902268582297	0.29671584551747915	1.579625253256739	-0.5871036260904886	0.6766130332321623	-0.009927340162743168	0.7855370539736503	-0.7250768394264544	0.3302468828530564	-0.31762178528967533	-0.011141705133454076	-0.8624645287068008	1.034960843989388	0.29792032036809024	1.4525575239547672	-0.5956705445880439
0.509507945696	-0.468482936749	0.6931471805599453	-0.6931471805599453	0.566501036792173	-0.4604098061428167	0.3685451837405171	-0.7078769893017139	0.25199254263997495	-0.779922030816424	-0.35181671346058996	-0.8471146731769205	0.8844492120058102	-0.14491336219438955	0.9729165955688509	-0.5768839418809137	0.6389986612697064	-0.46018828187249405	0.33214257258885604	-0.6871318852105607	0.21147954506173544	-0.7804734264319972	-0.489023475784825	-0.8310179343171303	1.0780569157376998	-0.14438037738717216	1.010368216274207	-0.5505599648442447	0.6013794287543863	-0.45821418571629885	0.3309456267534442	-0.7057434254012116	0.25448190232427986	-0.7783009379256781	-0.4229982306969197	-0.8459855109124492	0.9584339482607586	-0.14303405545256223	0.9599214031266246	-0.5734797199202464
0.225566210081	-0.0271115960617	0.6931471805599453	-0.6931471805599453	0.032876190245730276	0.14569471553086297	1.219824026854022	-0.538733382081713	-0.28043238160608447	-0.16362047273593838	0.6052346858178332	-0.6766810094665746	0.3536566638480016	0.4562714013102355	1.7424138747344518	-0.4087169257508467	0.03728463867648622	0.14820416065766182	1.238467565991651	-0.524674674343655	-0.39253302001939083	-0.16173580211916813	0.5178639135725236	-0.6726976381887539	0.49151841427899223	0.45933417175987457	1.8322257093789858	-0.3825550062225842	0.07346880152868522	0.1493251360460276	1.1902902875640677	-0.5298319142877592	-0.2745163898750755	-0.1602239626030223	0.5427736934713508	-0.6694379453395254	0.4359928259575829	0.45995791350656384	1.736201597642626	-0.3977897962424467
-0.430074333941	-0.142592716537	0.6931471805599453	-0.6931471805599453	-0.48707363211841426	-0.27773090085166785	0.6310755317450105	-0.6804903677555666	-0.8164263298134843	-0.5955561763869006	-0.00021980347775799047	-0.8249355828188764	-0.16529908297192966	0.041194036799037194	1.1634284604619567	-0.5443903992930849	-0.5340009596458426	-0.27859767034135396	0.6670878360904048	-0.6809345614208665	-0.9839684883082322	-0.5965717419386816	-0.02434478612106717	-0.8318786694698111	-0.1003012400593269	0.040451563810843916	1.2397732529200194	-0.5371744441479801	-0.4861301398682898	-0.2789377283868368	0.6460403216535197	-0.6713321593728216	-0.8590796017364317	-0.596812188099216	0.0016288972342449123	-0.8167677408583055	-0.12603656413077569	0.04002115922655641	1.1884398418926996	-0.5340065582740553
0.981695768531	0.435836513049	0.6931471805599453	-0.6931471805599453	1.4304804945021106	0.7659011435840178	0.05308727839051113	-0.6404107738405505	1.0708856207412396	0.4518431629400174	-0.7874350431965539	-0.769692936859521	1.81297066871939	1.0784658701304202	0.7565262404406399	-0.5189618902458113	1.2444091801008956	0.764819897788841	0.34729503382198085	-0.6330401826811606	0.7697769757138886	0.44982616345249987	-0.5377866159858422	-0.7705595907314944	1.7558733306484444	1.078479299143241	1.0848884127575247	-0.5028748872721549	1.2672358876193692	0.757623595130695	0.25086335520430564	-0.6511668986699927	0.8679351369914344	0.44348746921593957	-0.5965538760010838	-0.7834709298087358	1.7033909716009046	1.0703084190145207	0.958733587782307	-0.5263543770706868
0.892507914576	0.0757409114728	0.6931471805599453	-0.6931471805599453	0.8914231407465085	0.1907907377472917	0.33556987457269616	-0.723535930879849	0.5656702408303319	-0.12087770659183163	-0.47346395744022096	-0.8595951745261601	1.2286488820928614	0.5054933002005068	1.014217452087808	-0.5959305474175763	1.0099477112545507	0.1904001136824863	0.19069736941756468	-0.7184208498697191	0.5620228351777348	-0.12081660970011382	-0.7401991346891773	-0.8600382422411513	1.479988540434973	0.5056430335118293	0.9634321955533767	-0.5843112330300453	0.9373949751891701	0.19130578711544025	0.28768151845952356	-0.7193029454205053	0.5761535122627224	-0.12048762423722555	-0.5514017657602664	-0.8567628677008442	1.3177325899724435	0.505912401356109	0.9897798982826181	-0.5898006354724441
0.109119703143	0.980180670951	0.6931471805599453	-0.6931471805599453	0.024485826228339298	1.0839306030524984	0.8502074677917473	-0.58066798130504	-0.28395380306492135	0.7635313793829288	0.28754138681459585	-0.7159312708177623	0.33176583750734706	1.4023816632800084	1.3252247983531322	-0.45341066276410347	0.09772326337392273	1.1351027119298556	0.9554936535228429	-0.4960212976617007	-0.3145948912228894	0.810706800961931	0.37294459817628933	-0.6391202155007233	0.5078013931669043	1.4580781860587768	1.4398163181938606	-0.35877249919300686	0.08350379237417614	1.0894785056107017	0.8334492306264777	-0.565289644748791	-0.26121569151448465	0.7682984739272871	0.2539660835850627	-0.7018460100597823	0.42629024770581	1.4088152638544849	1.3212652420772837	-0.43641658158167324
-0.620023448682	0.565180874343	0.6931471805599453	-0.6931471805599453	-0.49433271296735753	0.44850542199942484	0.9034914720538586	-0.6604246863718882	-0.8078340787104041	0.13747110906494006	0.2896418378677278	-0.7964014323824193	-0.18322294331020564	0.7608802982100135	1.4258235264954087	-0.5324193074692558	-0.5644392298372761	0.4487438254965218	0.9491891782714277	-0.6685363548118474	-1.008919696306247	0.13707808621896758	0.2588848342874305	-0.810898022978985	-0.12883679793474498	0.7608350055998014	1.5283727404019518	-0.5332520582044202	-0.3918750119729467	0.44522695172992666	0.7959261182306392	-0.6691543524081734	-0.7564165761438483	0.1341219393009303	0.1260576332532473	-0.8066364553192285	-0.029462782466858493	0.7576053301297574	1.3601724116205627	-0.5394994733693461
0.583027648057	0.689483255236	0.6931471805599453	-0.6931471805599453	0.48399312282194196	0.8329277463678866	1.062221599658718	-0.6593917876049661	0.1724963590682675	0.5243763942972046	0.3597960546763236	-0.7904762533272357	0.8030252596035158	1.1439036401557832	1.6526255280668045	-0.5364159911059768	0.360090296565959	0.8437188677011894	1.2547320083473994	-0.6390107357568072	-0.07287417853249298	0.5332163970860712	0.4979797392992321	-0.7752741357109683	0.8091491367127698	1.153567017706995	1.8835442229555763	-0.5108342825973455	0.49855953726263824	0.8327416110132351	1.0343762175575149	-0.6628008413951677	0.13868942836513093	0.522833822402321	0.28934792616021027	-0.7952467050077124	0.8728788282097055	1.1424836720809173	1.6598235251680664	-0.5382931592302029
0.500105418434	-0.689333963623	0.6931471805599453	-0.6931471805599453	0.36379335124726114	-1.0045544075037125	1.3322815632041118	-0.5379908519517169	0.04127797612652512	-1.3456613935219748	0.8508796363907658	-0.6735598322196445	0.6806508508236687	-0.6749834476908363	1.74167164141648	-0.4104399359153038	0.46421269650656233	-1.0073410298021488	1.2568414291855854	-0.5404639105844514	0.06154862224122362	-1.348728184410702	0.7230772788245132	-0.6845185308969753	0.858151946611171	-0.6769505307073032	1.7032916291762916	-0.40355918471117014	0.3098797635737573	-0.9987903797482035	1.3515946658262525	-0.5493102351478354	-0.046800616234571345	-1.340173986081253	0.8588703432634358	-0.6869140222829201	0.6604706691055221	-0.6692090739139899	1.7705127679397257	-0.41950368181951686
0.322255264243	0.847406369172	0.6931471805599453	-0.6931471805599453	0.3057300784791965	1.064156492102103	0.7244532284169221	-0.5972319993528661	-0.009482043806841943	0.74709324596896	0.050862129442374754	-0.7302623972742721	0.6277059281696569	1.3830884668839343	1.2971138093242973	-0.4725063969708266	0.3593414282946814	1.0770015885931317	0.6990539521342312	-0.5816368892005298	-0.07707014765856028	0.7572063027252521	-0.08107519446332047	-0.7221776304819857	0.8202662628077471	1.398607603579696	1.3492697277252619	-0.44771885201740685	0.2649625237683387	1.0483776904500612	0.7167389210061544	-0.6204953852145675	-0.08490263234058322	0.7310912161831001	0.004843178491987281	-0.7558806971721733	0.6251939555619286	1.3673710888148622	1.3200485658397378	-0.4929371072649523
0.126570304992	-0.278116979239	0.6931471805599453	-0.6931471805599453	0.14417987811864957	-0.28289920381511297	0.944458978070237	-0.6552075558347347	-0.16793399668454545	-0.5969708728411366	0.3442230134400877	-0.7909518416156079	0.45565049739516555	0.028526479203496248	1.4555905099247886	-0.5275923205919645	0.07875333031425882	-0.27919852874441714	0.9355279356722509	-0.6931280309539017	-0.3348142520359064	-0.5933166920923147	0.25421958032497527	-0.8354256706150042	0.4869548730663874	0.032236521409619426	1.5081501857755775	-0.5583447346728447	0.09458299056271292	-0.2814198957370533	0.9675490792273521	-0.6678433983609792	-0.24905549095374074	-0.5954887861148591	0.35027375746548606	-0.8051320255937592	0.4373382021462999	0.030029493144303872	1.4926558537397976	-0.5385187562904789
0.899040297216	0.123197300917	0.6931471805599453	-0.6931471805599453	1.1546756404887863	-0.17381072141582105	0.7835391124123442	-0.6746381340900508	0.8313413925190745	-0.4811345983256663	0.03825862687154254	-0.8057010705326335	1.4888888715204693	0.13558959291096948	1.4144450590363393	-0.5514275219734384	1.1332935350105218	-0.173437008204943	0.7797884584858	-0.6854350436480116	0.7056879058407487	-0.4808519752260969	-0.05863261788791068	-0.8229377501592575	1.5740151817832146	0.13589612723282576	1.483792632134617	-0.5551488452858133	0.9821004618681628	-0.17200943263916446	0.9254993616433044	-0.7020138551770808	0.6198008074039603	-0.479312378954831	0.16173347762637405	-0.8355950484804568	1.3580520905263351	0.13741938525613565	1.5724195528983638	-0.5760894315823158
0.260294680823	0.690155151343	0.6931471805599453	-0.6931471805599453	0.47756966005713086	0.8019391917403951	0.12615313727343147	-0.6954861219922743	0.15966898169271956	0.485502191357184	-0.6661095821569389	-0.8290355315185918	0.8059862092021952	1.123829249483375	0.7948196836247984	-0.5701951688601046	0.3745482788902835	0.8036912902797169	0.2962770871661005	-0.682271125510973	-0.059797016611002694	0.48636703167509465	-0.5688323305380064	-0.8205106037726583	0.8247093230083139	1.12652484129395	1.020895609336663	-0.5516841483678118	0.49979739910705406	0.8068801964180791	0.121056097033166	-0.6867445050065097	0.1420327957976187	0.49001622722975596	-0.6994415638902272	-0.8216933610487218	0.8731821953073953	1.1290692640101694	0.8134467322449578	-0.5597647305080238
-0.176727210929	0.228266996123	0.6931471805599453	-0.6931471805599453	-0.2726014847949688	0.5051662789164988	-0.008681606133111698	-0.8294292748033436	-0.5933024004968822	0.18832645607643453	-0.7248288992109715	-0.9691416849535119	0.04202762634445657	0.8186716507493311	0.5922712623137453	-0.6982278770443171	-0.022276012501034996	0.5121069766728858	-0.20408114618228138	-0.8064943574873695	-0.4369800732291497	0.19469109768719378	-1.005251098180468	-0.9502187513690002	0.3905407865283524	0.8251350323093583	0.46216692128137765	-0.6705896580420306	-0.20306594100359812	0.5079611296338854	-0.04479790144176336	-0.8167084143755223	-0.5547197059160159	0.1913205933531501	-0.77725193040936	-0.956807806724383	0.1422248092786968	0.8216844971574786	0.5697103734196144	-0.6849289747617914
0.608250033263	-0.543395818773	0.6931471805599453	-0.6931471805599453	0.655505896513971	-0.31495756817157805	0.5144116208661759	-0.6780779918456779	0.3414112709616067	-0.6408543094236294	-0.13001444850834437	-0.8160991943404564	0.9715554692814342	0.0033935893007551792	1.0530343600044674	-0.5481645572799816	0.7092720101350445	-0.31816592168069524	0.48757378094858245	-0.667065780767402	0.29547142268844573	-0.6444171624754168	-0.21322548633310182	-0.813277016676518	1.125408512267859	0.00046886991220832256	1.0693190195467555	-0.5276172548575178	0.7103989047519713	-0.3177972345933971	0.4755814351137374	-0.6714663000023341	0.3647036828295163	-0.6438858069745708	-0.18886854561931787	-0.8111944109096759	1.060724686701672	0.0005577220754417523	1.0300476977499453	-0.5398027332503226
-0.968615913954	0.0581897941463	0.6931471805599453	-0.6931471805599453	-1.1807474648215122	-0.2329331752325136	0.9620037479322396	-0.6462816041483476	-1.5601467634452453	-0.5540613228882468	0.3948508893309799	-0.7906075483491727	-0.8231130830418343	0.08839649716636862	1.442080935654725	-0.5105628863002053	-1.3117529482735086	-0.239088100409093	1.0497698925605672	-0.6302457261704282	-1.8382163080315341	-0.5605588478222396	0.4522556821371819	-0.7820357449229002	-0.8289098512801311	0.08251139872267439	1.5428474282902218	-0.4861934284620611	-1.1505818921664228	-0.2313723852517701	0.9383570801695931	-0.6515212005432038	-1.5928027969813798	-0.5526678981777428	0.3431895082116284	-0.7983848672483382	-0.7465239015810419	0.09010912537934228	1.4386679842886463	-0.5127846850895779
0.882714840152	0.360515925206	0.6931471805599453	-0.6931471805599453	0.9017457700836029	0.1512287769587836	1.123974266110257	-0.6396873658188889	0.5804139295662845	-0.1562121319720193	0.4202738472120376	-0.7726616686100513	1.232886234760165	0.4596371542732293	1.7191581956675774	-0.5149813535295295	0.9058269735320098	0.15292250996037862	1.1967048638091557	-0.6117159415100052	0.47446281391055717	-0.15433412958031406	0.4417571279461624	-0.7518055377881511	1.352624886394953	0.46159154169377725	1.8313577865885105	-0.4793719546579595	0.8475130332740914	0.15128734767825816	1.2070848498467919	-0.6333699600680107	0.48957640296936744	-0.15615682975435857	0.4965815880267642	-0.7683550063596545	1.2220549379829546	0.45970104886987767	1.8082686466702573	-0.5062576863635353
0.26181600026	0.25563029498	0.6931471805599453	-0.6931471805599453	0.44962656144223373	0.3930490783950716	0.5075311221277319	-0.6517963424799169	0.12915156750232115	0.08515929311426523	-0.21788115897685045	-0.7876349209690008	0.7811599677421008	0.7031896830845954	1.12059498735964	-0.5238892149516836	0.6520306478129698	0.39743897417309515	0.2769792794156435	-0.6391961270278468	0.22292217253704336	0.08932210822114825	-0.5760961279594491	-0.7814403487141015	1.116902532363067	0.7076387438845302	0.9851925650932818	-0.5042197675039627	0.5172625271641187	0.3943539259095127	0.43134374454488744	-0.6477670253122976	0.16261944594106778	0.08654965018259826	-0.33281901048184603	-0.7849047263907121	0.893653587326608	0.7046522000863078	1.0733327693403203	-0.5183252110345177
-0.00602057547656	0.46183853947	0.6931471805599453	-0.6931471805599453	0.10068057372792968	0.46506676614521464	0.6125001320529573	-0.6353017956624676	-0.20831989463700665	0.1523786729908457	0.005481127875571631	-0.7697794696873407	0.411239935543401	0.7778324487393841	1.127947144400878	-0.5085114524978271	0.07174672510582704	0.4502873904629936	0.5472479722849988	-0.6823341039544877	-0.36378153908334276	0.13715024408875598	-0.16829741156593495	-0.8232692947487904	0.5068668329909397	0.7636650057592332	1.145287513722132	-0.5483605247499996	0.07112126204483911	0.4631965267640518	0.6195072435830488	-0.6459136724263098	-0.2681138346167358	0.15043093705141636	-0.00530430708410895	-0.7814731172244845	0.41097331785122143	0.7760455428185365	1.1496961528159864	-0.5179289535757872
-0.501611119933	0.783508527906	0.6931471805599453	-0.6931471805599453	-0.4519674777812556	0.5188234757695074	1.33252975646122	-0.5898239325728148	-0.7610190005116461	0.20881391673375388	0.7527850903719215	-0.7247120049871302	-0.14238978098942096	0.8324027895112561	1.8253348785638523	-0.46296489385178785	-0.47407313865571277	0.5249543566545665	1.3775052301239035	-0.5717898614998278	-0.8937113060555157	0.2131632854597532	0.7321046717974521	-0.7166386873860201	-0.050414869946467884	0.8395752089076243	1.9096844658151273	-0.4334874666262413	-0.5128647657783298	0.5274475745019204	1.4051186059783727	-0.5738137620348438	-0.8582210501334577	0.21690955924755806	0.8235341542408015	-0.7102350895724211	-0.1708401222299495	0.8412757945320716	1.8989194499967466	-0.44491448262680167
-0.45105468951	0.889890026421	0.6931471805599453	-0.6931471805599453	-0.7957071516495595	1.0582659620071782	0.8725543821980396	-0.7260843170014055	-1.1261081331372622	0.7369976100985159	0.25256051760446524	-0.8637080786416638	-0.47644695186536185	1.3796159515179343	1.397261326700056	-0.5965453968320771	-0.6871966626363117	1.0538040768537948	0.7790628597956164	-0.7320972889782019	-1.159559266965506	0.7320077402835978	0.058894249652205556	-0.8738564888858464	-0.23215634562042065	1.3756507826021815	1.3726602519588071	-0.5978495569065286	-0.7959987599813733	1.061647689507835	0.8826553396760649	-0.7205842507949876	-1.185683331247917	0.7400046516734701	0.24095887804869226	-0.8593206511428028	-0.4276357170700593	1.3831903058484047	1.4224142784266718	-0.5902194764667236
0.852993420064	-0.844150951905	0.6931471805599453	-0.6931471805599453	0.7984074536675624	-0.9737645292897029	0.8810057777792445	-0.644086231921699	0.4878313441104284	-1.3062329066057168	0.2716250302899892	-0.7784988232623997	1.112021497367139	-0.6505486413727922	1.3967702169361684	-0.517339068583743	0.7803389888137942	-0.9698923706808263	0.8786078139693325	-0.6540413783944493	0.3494344920006565	-1.3026306560762475	0.19312133229719353	-0.795291303228411	1.2096813854346309	-0.6460773824177305	1.4561858635228735	-0.5201094216207943	0.8691586419074848	-0.968164592287236	0.7947564717573824	-0.6484427985608503	0.5101317905545196	-1.3005808438944257	0.13778823595034356	-0.7846917621538402	1.2358316722701517	-0.6446637756710765	1.347871873111099	-0.519829105314031
-0.103640597511	0.488072569874	0.6931471805599453	-0.6931471805599453	-0.09351825866621147	0.8663708324878691	0.7649436704592928	-0.6083013409857002	-0.4011957376705772	0.5535731673604821	0.13708695359828232	-0.7411795118792117	0.21796322508419003	1.1830104540825714	1.3013286190030142	-0.4832553646624802	-0.06609563817570158	0.8660545278263588	0.7340315877272928	-0.6094492588217588	-0.5025150920015987	0.5523238112724616	0.010212909528531454	-0.7498057276818931	0.39108932895538057	1.1833885220736007	1.3407124766413527	-0.47570079979703034	-0.17501543709540832	0.8678197700715699	0.8544076915671756	-0.6047255734094631	-0.5105496303352309	0.554789233820946	0.22428576143288362	-0.7391360096603624	0.16393770305544716	1.1845735750006317	1.3925923280678658	-0.4778096369062449
-0.513928755876	0.462978441582	0.6931471805599453	-0.6931471805599453	-0.5826651451508504	0.3257381446460339	0.7284933641878716	-0.6862692099165425	-0.9011339093719635	0.01096088556101624	0.09033502387590303	-0.8256746367091599	-0.26808381188462677	0.6388915543614541	1.2676390677956446	-0.5550294080455603	-0.733660329738346	0.3212909149473263	0.874885069260997	-0.6781297422868274	-1.1598735848703206	0.006512330142847758	0.19350434936307553	-0.822713383962281	-0.3172767695319097	0.6346292788821061	1.4396853896451807	-0.5409892122756234	-0.5699290995375444	0.3260954456334766	0.7213297684209723	-0.6838686524178987	-0.92448268450533	0.011397160485324586	0.05785518560587053	-0.8247062496432563	-0.22284035598588553	0.6393884600500733	1.278953580995815	-0.5510451264961868
-0.100691856984	0.0177980496728	0.6931471805599453	-0.6931471805599453	-0.10023637616349985	-0.10982966634691822	0.8614261740677672	-0.6122809459283656	-0.4170294282689925	-0.42397575240647656	0.2507379721980139	-0.750949066284737	0.21409776941502298	0.2065523054507223	1.379168653553847	-0.4815854928361793	0.1520397834416583	-0.10272872551680369	0.595438469890038	-0.6271105520692517	-0.2654842275069746	-0.4170185679636815	-0.1507908821890445	-0.7744701702894236	0.5700497258419	0.2136877147699824	1.2135968287789576	-0.48624466857464627	0.012113652995166707	-0.10695930665818744	0.781998532833038	-0.6002808876578637	-0.3343470450050479	-0.4211735954229379	0.14491846304574252	-0.7403061187591782	0.35793052878566406	0.20940474872143555	1.3197723410670177	-0.4680217710825449
0.613647875343	0.409984321899	0.6931471805599453	-0.6931471805599453	0.7020606496362151	0.20189745208324025	0.7645300431665427	-0.6601562985243462	0.38293223984306024	-0.10638697993575413	0.0012498823747033733	-0.7947029224475851	1.0326719799798953	0.5150841074401086	1.4107683281839822	-0.5336774064399062	0.5091146816648834	0.18501609946195194	0.9481417608018665	-0.6890344884615621	0.06918754790830198	-0.12421711839926365	0.08287277544127211	-0.8314212052242892	0.9663599117705243	0.49899851501163156	1.6761433047662408	-0.5533101249653817	0.585339091711207	0.19089425031101992	0.8641698137588338	-0.6824201768125282	0.22981133370568127	-0.11747926240743298	0.07051613598648368	-0.81906002999592	0.9554050869190276	0.5044115509353082	1.5362102135315272	-0.5534502471737652
0.916008445446	-0.671028011434	0.6931471805599453	-0.6931471805599453	0.7885710622331867	-0.6622660649085321	0.5962184344811401	-0.7521482325626201	0.4719030297593201	-0.9793089857781314	-0.07669340031012445	-0.8895015308375681	1.104880798804243	-0.34834028979005943	1.1632437857078646	-0.6232534385283408	0.9951560355599434	-0.6797677228531025	0.4368505288684616	-0.7306377260692036	0.5933438433820624	-0.9976393445941945	-0.2994168840185296	-0.8728229382827083	1.3954333272073385	-0.36502207266365244	1.052956640418696	-0.5966552893858377	0.9036756867475627	-0.6724969666264871	0.514051884592516	-0.7381063551414123	0.5588655002692464	-0.9897432299441882	-0.17861844864839416	-0.8762467397052985	1.2526975280782269	-0.35815169128194846	1.097117340388276	-0.6080455540867414
0.847118572373	0.855972505014	0.6931471805599453	-0.6931471805599453	0.8140227819263998	1.262012561704315	0.5553436896312552	-0.5704267619863653	0.4873834636996047	0.9384607922004607	-0.09455564818388712	-0.7002739042382498	1.1518055613976892	1.585630643488578	1.1015257210338412	-0.4483219030814852	0.7966869016063032	1.267766764537347	0.5844159892508195	-0.5664709290325374	0.3811232622800844	0.9417561719003764	-0.11836837360613855	-0.7041514458202741	1.22918740284027	1.5938101416849417	1.1689963994901897	-0.43535407936913	0.7601149339550979	1.258463233573481	0.5776454019654987	-0.5830803474220242	0.4072001949653636	0.9350941061867452	-0.0890556051334299	-0.7150613281821582	1.1265470206772565	1.583043819817673	1.1361195685766172	-0.4589027239541517
0.269497877281	0.880781654594	0.6931471805599453	-0.6931471805599453	-0.07898773091645242	0.6566850506493029	1.3230057315935237	-0.739290817963076	-0.38668491150074863	0.3462139331301677	0.6057164436297702	-0.8732656241563211	0.23319487045355575	0.9709708415300564	1.930536283760433	-0.6134485804076718	-0.2448651215912504	0.6633497813734983	1.5144753452932385	-0.7340243589285422	-0.6693983698999012	0.35225943479265637	0.7451359079031421	-0.8716093696131164	0.18458687380330885	0.9779128511640903	2.1587305904066927	-0.604011113445124	-0.06412759736380592	0.6570937764583399	1.308553134915137	-0.7380987418948706	-0.40378167559519573	0.3462094208845623	0.5684194057939385	-0.8726288889555848	0.2787843089519802	0.9710685215000373	1.9364976679420602	-0.6113616977386843
-0.494628825229	0.763574566807	0.6931471805599453	-0.6931471805599453	-0.6521239219122665	0.6473098639443012	0.7914402215451415	-0.782176927136557	-0.9693438392659522	0.3303702286186842	0.06857596097624044	-0.9214943904398649	-0.33846678264572566	0.9667286522121398	1.4066105531848296	-0.6513210853200659	-0.48415671019263606	0.6597156675737874	0.6072334411662533	-0.7807229474942801	-0.9128831995585576	0.3418703452187929	-0.24890073474550725	-0.9247125970359922	-0.05271117055220981	0.97973559878189	1.3182997779022088	-0.6443294871733692	-0.6658302288096032	0.6461284921438147	0.8057871580546799	-0.7823114028322822	-1.022328133371243	0.3292183347650064	0.056466258197309584	-0.9225941964766324	-0.3131898136369219	0.9659483272567236	1.4405641451967637	-0.6502079272070896
0.54695858592	0.219377999421	0.6931471805599453	-0.6931471805599453	0.6174814804966772	0.13045590333090737	1.1920080251242784	-0.6425419470749894	0.3041624677392927	-0.1774684821485798	0.4994893182845119	-0.7776861566165956	0.9386954871799781	0.43859951043300566	1.7784209713486945	-0.5153967659839941	0.6702221144939723	0.13572481212640847	1.158210308228879	-0.6293616942726749	0.26561755867530945	-0.1728415453184792	0.38385496138282393	-0.7727093109661632	1.0900335448467087	0.44461756069568553	1.8077439228955077	-0.4924604179777835	0.5992594172472387	0.1296656454906475	1.2283477437170844	-0.6367256064455425	0.25346265236699234	-0.17821319794146034	0.5198390782903559	-0.7735189130949351	0.9568674875393847	0.4383487605993508	1.8284883234821836	-0.5073097046354124
-0.818741510704	-0.939731292538	0.6931471805599453	-0.6931471805599453	-1.0459538801513746	-1.1640364847436298	1.1135419111913338	-0.6065851376933624	-1.4347371062414507	-1.5173401190169855	0.6089303821794992	-0.7503305443959244	-0.6782540697234892	-0.8211114339981768	1.5444821727805649	-0.47189099658742206	-0.9923861238877599	-1.1515778466879365	1.0620938627326566	-0.6265091835014299	-1.4657647886598957	-1.5062514155314741	0.5049821323355638	-0.7771072624358334	-0.5501267722748223	-0.8072906497355071	1.5288505367830358	-0.48383530038872075	-1.0001788235269005	-1.1541919183268263	1.072150387601902	-0.6213853036130644	-1.4130170131916517	-1.5078011230002424	0.5450971867280342	-0.7672817391392235	-0.6118328233846585	-0.8109702298538805	1.5196429584391844	-0.4842135713846837
-0.978061009012	-0.498883885104	0.6931471805599453	-0.6931471805599453	-0.6894976037910849	-0.4926415071972356	0.8126302879767169	-0.6704573900789955	-1.037464321978752	-0.8157400152568813	0.20524439490273705	-0.8149159548246694	-0.35419457512742425	-0.16908387667865418	1.327600289239542	-0.5345752538455156	-0.7567191104037025	-0.49791685573979966	0.8650168917737332	-0.6670055998715969	-1.230221498978885	-0.8220492341276776	0.2068373399400269	-0.817336059460036	-0.3132890773248327	-0.173340946368899	1.4132559263203945	-0.5241124456431537	-0.6433681237229673	-0.48701047951692095	0.7617329861453095	-0.6814914121869995	-1.029501714670251	-0.8103640855483151	0.12350494149163685	-0.8276451356286703	-0.2778380945772424	-0.16326480102276494	1.3008914509846097	-0.54368992606596
0.524704819886	-0.226749935216	0.6931471805599453	-0.6931471805599453	0.510573279629535	-0.2583707324364507	1.041153396038562	-0.6144447961014023	0.19743779113371832	-0.5674663834004489	0.3853087190255503	-0.7503589101083519	0.8305643960768965	0.05357271305982201	1.5966048527966499	-0.4863565340870052	0.504801588483663	-0.25957490313306536	1.063445665780879	-0.6070227774081525	0.0839271396186072	-0.5686471342393303	0.33490177741104155	-0.7515645437614019	0.9386329168841396	0.053002351505656575	1.6716945809779986	-0.46880027604619967	0.5779679140653968	-0.2611919940064037	0.9760048972761148	-0.6103849770808937	0.22384442447127886	-0.5703745468957963	0.2825336423740715	-0.7479057124651999	0.9444986786419132	0.050853053915222914	1.5603407556465516	-0.4804076471779773
-0.765731413583	-0.559078926264	0.6931471805599453	-0.6931471805599453	-0.9295011889521748	-0.4886522298340883	0.4282705785045046	-0.7354850179606822	-1.3084855117136633	-0.8162359662088507	-0.19769190603263992	-0.885135335395568	-0.5712289622445902	-0.16228029265655766	0.9538903364952896	-0.5946739701783978	-0.880852490197781	-0.4895732080205228	0.40863598798166334	-0.7307037480010778	-1.3560484399732098	-0.8171521113834805	-0.2584233449278621	-0.8864335278368318	-0.4428390785901118	-0.16312137190513465	0.9604650112311184	-0.582597619645241	-0.9903819145281539	-0.48999236724979006	0.48162527169716374	-0.7226421943575119	-1.4073127492893356	-0.8176025835016285	-0.1393056747752806	-0.8731086940508258	-0.604450549866451	-0.16360222730236398	1.0028146398361304	-0.5808280743154767
0.55089345031	0.251284981863	0.6931471805599453	-0.6931471805599453	0.24650502065166383	0.049095546244580936	1.2435125363331991	-0.6393755308972668	-0.06072315390916404	-0.2571227718902611	0.5898150807126672	-0.7764068012979256	0.5586942477429543	0.3589425648157659	1.7990532485764092	-0.5101161497319241	0.27355422287419384	0.050388212298002416	1.286869739126947	-0.6026075921487983	-0.1346434082761771	-0.2559905950472599	0.5737168996935444	-0.7457434864730872	0.6959767390164407	0.36028648970281457	1.8823167697904164	-0.46590627414485875	0.24488628525104741	0.04934775229647775	1.251573698587249	-0.6361427012556689	-0.09037983387731276	-0.2569284670033495	0.5803559486378332	-0.774305740556827	0.5879668033629162	0.3591919772756414	1.8204582631738293	-0.5054929945526091
-0.221476201756	0.760293257572	0.6931471805599453	-0.6931471805599453	-0.40853934757461857	0.7929363688640814	0.966016531409555	-0.638024649941513	-0.7182768855172361	0.4794217371790898	0.3661904234918407	-0.772293945864238	-0.09973475013780729	1.1085040416654013	1.4760377755696288	-0.5116474389779663	-0.44800628036204737	0.8025846752795841	1.0310789207767985	-0.6192545840357511	-0.8788643272027744	0.4882442577832332	0.37596204827396784	-0.7590256609451999	-0.017429809827659504	1.1194301838291891	1.5752015904367906	-0.48692011126788665	-0.47146522820606046	0.8006228268732761	1.0380158082439646	-0.6264986087218971	-0.8210399775762971	0.48674016956314203	0.43487447554543723	-0.7613334969744373	-0.12667780989524238	1.1165796257632343	1.5504244340315991	-0.49946920665041017
-0.923165521284	-0.0693740195843	0.6931471805599453	-0.6931471805599453	-0.579203421555272	-0.20020323191251857	0.7733005147783125	-0.5796467631572947	-0.9203339303409604	-0.5212399382313607	0.25107999083590893	-0.7187243488785178	-0.24928929053022975	0.11860755595921554	1.215630311536234	-0.4488718687273856	-0.25872529440969017	-0.21840520373881103	0.500168750374213	-0.6208588726725884	-0.7095877076515992	-0.539917385897806	-0.1614325502703749	-0.771460018741141	0.17963185560160827	0.10091436952340926	1.0402095876906325	-0.47676616948750017	-0.48831625683876706	-0.20549339386837573	0.7084500814384125	-0.5871844042704994	-0.853262951701215	-0.5266262007598788	0.1603912671583664	-0.7291243689656846	-0.13611037059893225	0.11343599309860046	1.1696064268127813	-0.45300503575125567
0.659704678786	-0.746373034054	0.6931471805599453	-0.6931471805599453	0.7909842204027894	-0.7921729271733634	0.5099540599765182	-0.7856840732774429	0.4802435370988683	-1.1196040510816945	-0.20032476141423217	-0.9247653065369985	1.1036917209621588	-0.4726036798912686	1.1035505333262083	-0.6546907668794649	0.6799576184252875	-0.7896793061099467	0.6191649646529713	-0.7914601711598714	0.25311938414985313	-1.1176416338077835	-0.14561210709597056	-0.9365523237943836	1.1022263551615619	-0.47016045708793097	1.257257526470569	-0.6535962352154957	0.7715252752554529	-0.7927921073394657	0.5400928698517596	-0.7824090190655264	0.41779387832184256	-1.1206559365838833	-0.1882291905355744	-0.9227383943357865	1.1293527507697885	-0.4735070446192287	1.1492890184163795	-0.6497640735654406
0.420975123023	-0.343768316179	0.6931471805599453	-0.6931471805599453	0.19669109418947153	-0.44070594745583974	1.1252651452565225	-0.6660487365172953	-0.11165664003945691	-0.7507837885830377	0.492666697695536	-0.8051870245807529	0.5056807358008143	-0.13087339816037116	1.658623809667574	-0.534991094144122	0.019403012602783775	-0.4392535426281125	1.3008851675474629	-0.6596429335586327	-0.4018591738470806	-0.749714849146949	0.6231500883485739	-0.8060118594400577	0.4337443253498342	-0.12935135964313907	1.8634948565986913	-0.5204251977356471	0.18554394612548405	-0.4432990070944583	1.1616099039994985	-0.6525658459678871	-0.1541961948906984	-0.7534546531091604	0.5204345897868095	-0.7924788841286604	0.525950909465926	-0.13345155161133865	1.7009774288297153	-0.5205620225636489
-0.951397442846	-0.0525501382214	0.6931471805599453	-0.6931471805599453	-1.1844516590347005	-0.18879134040206091	1.0100199841461477	-0.7202603002707486	-1.5497543430530305	-0.5080785247309597	0.38860150294051976	-0.8634350142576505	-0.8370511564655532	0.13362438040975994	1.542696160247982	-0.5855161118209228	-1.0048645523901787	-0.17732870538683207	0.897504538588747	-0.7113350559297569	-1.4622711137699989	-0.4971220349775354	0.2067464928295516	-0.8607551554230518	-0.5723909401626941	0.14589095568935162	1.4750579850740546	-0.5695693807838685	-1.0692563010249223	-0.1812147636557707	0.9286860530146523	-0.7226516397863338	-1.4659041874134353	-0.5007117764457909	0.2793393032764869	-0.8672869979507114	-0.6975446375882982	0.14140603634795662	1.4824551025880006	-0.5862579206232018
0.0433854778907	-0.916827498652	0.6931471805599453	-0.6931471805599453	-0.0057732602220516085	-0.8579610136956545	0.8667455816412769	-0.6699443092937968	-0.32309638626846704	-1.1786231079986693	0.2510990511334742	-0.8117719955279086	0.3099951578672042	-0.5395841570260873	1.387221500806562	-0.5363924206591201	-0.11245058331726035	-0.8524897375998236	0.9520050708233708	-0.6750601605775627	-0.5138755381925929	-1.1735611765158511	0.29445661605366436	-0.8232144536665351	0.283608427653719	-0.5338689455880843	1.500262828037459	-0.5341251474566879	-0.05844671525283336	-0.8552979704036717	0.9095856120312065	-0.6723580460942387	-0.39520431505713666	-1.17605075395025	0.2881237683165305	-0.8155986161002579	0.27679702044302246	-0.5368817845749204	1.4339717998998627	-0.5372049114689595
0.131838707104	-0.305132324084	0.6931471805599453	-0.6931471805599453	0.12649112834194068	-0.29538183479838315	0.6169670847358104	-0.6450307220207323	-0.18733859189296598	-0.6092144027155391	0.012182889655365667	-0.7846314993282376	0.43866384959148785	0.016822610610731658	1.1272951887204339	-0.5135737675509682	-0.05457041515326759	-0.2908903359075677	0.7926347529688911	-0.6306161667013082	-0.511541947865654	-0.6047796878033033	0.13953442166598207	-0.7784919903376675	0.38260629581397004	0.021460769433399193	1.3331812566590797	-0.4898521158793809	0.12627123071252305	-0.2956261257136708	0.6328617758038951	-0.6364117384093064	-0.22381115114598252	-0.6094487475246476	0.014078877614067571	-0.7770582181987851	0.47302630868765083	0.016645324904373007	1.1535444462685398	-0.5037292794164616
-0.991013585487	-0.618453238647	0.6931471805599453	-0.6931471805599453	-1.1299674810884355	-0.4674682132150528	0.5229217779200821	-0.745610342761358	-1.5214201313797466	-0.798754561827486	-0.0887625007593309	-0.892345511917121	-0.7622409735418201	-0.13811718533813963	1.0414590765466611	-0.6079201418857516	-1.0388249438956927	-0.46939484744766474	0.5121336252926123	-0.7189058138666214	-1.5138368315818125	-0.8007117765855931	-0.11999348547152064	-0.8693274177239361	-0.5985966714639858	-0.14005343170905798	1.0414301191878517	-0.5769142261383987	-1.1446600423125437	-0.46761991180593787	0.538056266945984	-0.7404243934189467	-1.5820091313827478	-0.7989670605364596	-0.08089754677342659	-0.8881499881148839	-0.7415620647747908	-0.13832814980999728	1.0612595907651416	-0.601587881108177
-0.778378655443	0.0812439094648	0.6931471805599453	-0.6931471805599453	-0.7447319388810268	-0.03462837716422432	0.5472580086303693	-0.686666595338232	-1.0844774557872685	-0.3576767176618928	-0.07882109301339271	-0.8300227911910143	-0.41453256458998144	0.2867389266075671	1.0722354480371574	-0.5519744767753391	-0.6813626906225313	-0.034037322644105236	0.47642558275906877	-0.6995170901847265	-1.1257343558209871	-0.3570141313469394	-0.2340178607266224	-0.8496004957827294	-0.25345327117400857	0.28742014827149226	1.0590189882960985	-0.5570575304008728	-0.7548810568275206	-0.034954051637578296	0.5684416705222443	-0.6789848074635507	-1.1400084230851892	-0.35792627399963045	-0.07390260418769048	-0.8237493855248673	-0.384907911874796	0.2864945719899332	1.1037318626266668	-0.5425478580303598
0.589165943421	-0.334927701561	0.6931471805599453	-0.6931471805599453	0.6374853843467455	-0.34926830635611805	0.6123739205536359	-0.6347491919916749	0.31769536992078934	-0.6614237895444912	-0.10232077989804	-0.7719727015428567	0.9667259336697253	-0.03193188734409872	1.2155351108575987	-0.5056927308116788	0.7996107604668853	-0.35132147465724906	0.38146883887548827	-0.6478366195653475	0.3813806446630716	-0.6630933538946352	-0.46774596991720896	-0.7919758310348664	1.2397067391962486	-0.033342025407277494	1.0832311988232353	-0.5114450115914367	0.7276171994054793	-0.3517840000305339	0.5199544346999636	-0.6283772596072085	0.3706342924385163	-0.6642806042500499	-0.2344135688514058	-0.7665790769518493	1.0999699204112166	-0.03469078041079622	1.1546495262324319	-0.49803147867973924
-0.913759673915	0.856265140196	0.6931471805599453	-0.6931471805599453	-1.0996167102122634	0.5607602087446779	0.7458135444332721	-0.8008863460938653	-1.4317684742298753	0.23967153707597205	-0.0051412907482995054	-0.940380635541919	-0.777121840222711	0.8885071068216293	1.3869495048731035	-0.6696119265777151	-1.0637968669215077	0.564373798889438	0.7387393196687125	-0.7873575744896217	-1.502874493184925	0.2436248027438936	-0.0836963337815459	-0.9323950548356599	-0.6398664288676517	0.8929864975847897	1.4236152811667577	-0.649668825044795	-1.1427772666572298	0.5583751091793877	0.7948877358090022	-0.7959305104428467	-1.5296074395461257	0.23824292854330015	0.022475061177842072	-0.9366668371816463	-0.7733458825145484	0.8872543094103722	1.44708218380552	-0.6634573398734317
0.690123944797	0.890595287463	0.6931471805599453	-0.6931471805599453	0.6664801039271762	0.8451536682849407	0.5217300039558485	-0.7126975793639178	0.3475951706995386	0.5292713777265938	-0.24138162523380763	-0.8437995621180959	0.9957135703353058	1.1599449906132653	1.1673504401715387	-0.5894915997410484	0.8580087914953074	0.8600351513474916	0.31410103159824604	-0.6941540369789365	0.40891306752514567	0.5423658395425249	-0.6096637661304585	-0.8311146678257451	1.3406382599221576	1.1762864345789952	1.0747277338293135	-0.5655860843977533	0.7204665008982648	0.8497102763135972	0.4660139477821522	-0.7067225727488444	0.36239739517587677	0.5334218703471622	-0.33751089963216735	-0.8390787940539797	1.098573829046115	1.164959086108679	1.1422573117866928	-0.5821553912695516
-0.370397934427	0.810534777124	0.6931471805599453	-0.6931471805599453	-0.18672128823426848	0.7244020422030595	0.4998918369981888	-0.7666443573333818	-0.49983149366382407	0.41135958038326337	-0.29027272389162107	-0.9016275044397072	0.1343157486880465	1.042559280185623	1.1682123689520956	-0.639517066353363	-0.20386720115036036	0.7283861344993251	0.5512807570000042	-0.753633633695277	-0.6105340376943083	0.41501445175253077	-0.3306184353045525	-0.8936392954589719	0.2232063062627037	1.047388234168805	1.2780110186410543	-0.6208475188990538	-0.0785710022889508	0.7186234014172934	0.3594519010619789	-0.7674809798286161	-0.42623533769713057	0.40574907747905503	-0.48648586818590717	-0.9034210894528926	0.28214116468694084	1.0370935794259502	1.0702716925217513	-0.6392199437647841
0.96862484504	0.529462868505	0.6931471805599453	-0.6931471805599453	0.8759034458823539	0.5171405887558642	1.0215484837688624	-0.6605028682406997	0.542423138652628	0.20961754497833296	0.24954905729004834	-0.791544405676025	1.2242567484840423	0.8288279845053714	1.6771900106052267	-0.5373660499903662	1.006978266948553	0.5251834228333198	0.9061262994388294	-0.6390975163707776	0.5511170840824584	0.21706114938388865	0.021256351873273314	-0.7782575914124645	1.4986481983230857	0.8374925900437966	1.647919233685057	-0.5072157359580404	0.9548887681267437	0.5202245562387454	0.931820933626191	-0.6539866835909045	0.5848794584972549	0.21254851666421862	0.11864091566860209	-0.7866953717357991	1.3496638919961823	0.8320702539337314	1.6191597408141405	-0.5289489249631146
-0.449834772849	0.341778608294	0.6931471805599453	-0.6931471805599453	-0.7223548330988789	0.31151749426889386	0.7271905467775958	-0.7132768674650287	-1.0633108029255933	-0.001777590378042343	0.13178395455704411	-0.8508842456584158	-0.39458360739262033	0.6248205851709726	1.2340793951677032	-0.5837810546340737	-0.4402980805651982	0.30701046089132955	0.5185030248711145	-0.71782298071311	-0.8890764547623881	-0.006317403699276032	-0.17549964981351823	-0.8616398831816985	-0.012482588854408443	0.6203301004302629	1.0962762176605594	-0.581122685343346	-0.680290993409402	0.31239225698172157	0.7140425391349368	-0.7046612965102966	-1.0651420636245266	-0.0009267647126337021	0.10472277578991346	-0.8433086214105746	-0.31575701105401716	0.6257226017011766	1.2312479811409311	-0.5738989640218326
0.191326307468	-0.191593395671	0.6931471805599453	-0.6931471805599453	0.29315274319056744	-0.12112153837075987	0.3898117636783743	-0.7100227417867785	-0.022044264200548308	-0.4344197538764352	-0.2589320672862583	-0.848714990655804	0.6065470445115149	0.19156648495922032	0.9354215486573676	-0.5793962952821772	0.4601383528993511	-0.13724381533970917	0.2293980223965137	-0.7137995306231025	0.050229074740988935	-0.4515152666230376	-0.5015422040808312	-0.8580293927905513	0.8672783309794835	0.17643795585510377	0.837491996437121	-0.576912107339443	0.40640843854123265	-0.1320023976422658	0.2943141769932703	-0.7077104822387013	0.058797146625150384	-0.4456131654267147	-0.3848651778424393	-0.847154651180229	0.7532994643076463	0.18102213957235083	0.8640158069457167	-0.5761761221443278
-0.387804291971	-0.880303618865	0.6931471805599453	-0.6931471805599453	-0.20810839023226801	-1.2435758618524735	0.9320944517444884	-0.6346376041052119	-0.547211777492527	-1.5890003244363062	0.3896038882617332	-0.7785796288207862	0.12232083444160313	-0.9084041582023266	1.3934426967345508	-0.49934101823729504	-0.0030466379406997326	-1.2337825489637186	0.7543630696512919	-0.6447922337427672	-0.43659723034259834	-1.5794381927844203	0.11457061957717693	-0.7952690677387606	0.42182620189713965	-0.8982747196069035	1.285092851258268	-0.501782568574195	-0.25770637809786473	-1.2458858806498274	0.9716982396714432	-0.6322590526721812	-0.6340454475542732	-1.5914316998196825	0.41981096505667803	-0.7773792888066035	0.1082655334066037	-0.9106333858086912	1.4394782325607711	-0.4955088345425299
-0.749235050487	-0.73208768799	0.6931471805599453	-0.6931471805599453	-0.5910421928377216	-0.5583971059835585	0.4255339992846562	-0.5960864356914379	-0.9289812675541237	-0.8860204702935572	-0.12736258136705547	-0.7414970425171766	-0.2620829825139605	-0.2345521674989895	0.8925542820573745	-0.4593507303099448	-0.6602034211746121	-0.5603348583752316	0.4770489776731253	-0.5933696021233921	-1.101786635059445	-0.8882228742148581	-0.11729647610853884	-0.7470606340588076	-0.2366849116419329	-0.2363515731762787	0.9705125291658485	-0.4463530962955366	-0.5376806738168508	-0.5570010191144277	0.38563909920886863	-0.5972098786470699	-0.9075010465373469	-0.8846652059284095	-0.18997174662187463	-0.7444051164553176	-0.17840440755888154	-0.2331243049841307	0.8695550094261306	-0.45830549480811644
[truncated: 492 more rows]
