# Supplementary material for: Molecular Infectious Disease Epidemiology: Survival Analysis and Algorithms Linking Phylogenies to Transmission Trees
Source: PLoS Comput Biol. 2016 Apr 12;12(4):e1004869. doi: 10.1371/journal.pcbi.1004869 (PMC4829193; doi:10.1371/journal.pcbi.1004869)
Supplement: S1 Text — (PY) [file pcbi.1004869.s005.py]

## Python and R code for simulations in Section 3.
## Requires NumPy, SciPy, NetworkX, and RPy2 packages.
##
## Begin using command ``python -i HSAmodels.py'' from the shell or 
## import as a module in the Python interpreter. Example Python session:
##
## >>> net = nx.watts_strogatz_graph(5000, 10, .1)
## >>> exmpl1 = EpiModel(net, .4, -.6, 1.2)
## >>> exmpl1.epidemic(501)
## >>> exmpl1.hat()
## >>> exmpl1.tilde()
## >>> exmpl2 = PhyloEpiModel((6,) * 100, -1, 1.2)
## >>> exmpl2.epidemic(200)
## >>> exmpl2.hat()
## >>> exmpl2.tilde()
## >>> exmpl2.get_trans_tree()
## >>> exmpl2.get_phylogeny()
## >>> exmpl2.display()
## >>> exmpl2.phylo()
##
## For more information, see docstrings for EpiModel class and methods.

import math
import random
import heapq as hp
import itertools as itr

import numpy as np
import scipy.stats as stat
import networkx as nx
import matplotlib.pyplot as plt

import rpy2.robjects as robj
import rpy2.rlike.container as rlc
r = robj.r
r("""
    require(survival, quietly = TRUE)
    require(stats4, quietly = TRUE)
""")

class EpiModel:
    """Base class for stochastic SEIR epidemic models 
    
    Uses exponential contact interval distributions. Each individual 
    has a binary covariate that determines infectiousness and 
    susceptibility. These covariates are independent Bernoulli(.5) 
    random variables.

    Methods:
        epidemic    -- runs an epidemic to completion or until a 
                    specified number of infections is reached
        trans_tree  -- generates the transmission tree from an epidemic
        hat         -- fits an exponential relative-risk regression 
                    model using information about who-infected-whom
        tilde       -- fits an exponential relative-risk regression 
                    model without information about who-infected-whom
    
    """
    def __init__(self, 
        n, beta_inf=0, beta_sus=0, lnlambda=0, lngamma=0,
        infpd_dist=stat.expon(), latpd_dist=stat.randint(0, 1)
    ):
        """Initializes network-based stochastic SEIR model.

        Arguments:
            n           -- number of individuals or undirected networkX 
                        graph through which disease spreads; network is a 
                        complete graph of order n if n is an integer
            beta_inf    -- log hazard ratio for infectiousness
            beta_sus    -- log hazard ratio for susceptibility
            lnlambda    -- log of the baseline exponential rate parameter
            lngamma     -- log of the Weibull shape parameter
            latpd_dist  -- scipy.stats distribution for latent period
            infpd_dist  -- scipy.stats distribution for infectious period

        """
        if type(n) == int:
            self.network = nx.complete_graph(n)
        else:
            self.network = n
            n = n.order()
        self.n = n
        self.beta_inf = float(beta_inf)
        self.beta_sus = float(beta_sus)
        self.lambda_0 = math.exp(float(lnlambda))
        self.gamma = math.exp(float(lngamma))
        self.latpd_dist = latpd_dist
        self.infpd_dist = infpd_dist

        # create dictionaries of infX  and pairX and a numpy array of susX
        self.x = dict(
            zip(range(n), stat.bernoulli.rvs(.5, size = n))
        )

    def _inf_contacts(self, i, t, latpd, infpd):
        """Generate infectious contacts from i to neighbors. 
        
        Returns dictionary containing tuple "contacts" with (tij, j) 
        for each j who receives an infectious contact and tuple 
        "escapes" containing (i, j) for all other neighbors j.

	    """
        # generate contact intervals
        neighbors = np.array(self.network.neighbors(i))
        ci_list = stat.expon.rvs(
            scale = 1/self.lambda_0, size = len(neighbors)
        )
        ln_haz_ratios = (
            self.beta_inf * self.x[i] 
            + self.beta_sus * np.array([self.x[j] for j in neighbors])
        )
        haz_ratios = np.exp(ln_haz_ratios)
        ci_list /= haz_ratios

        # test whether contact interval <= infpd
        ci_leq = np.less_equal(ci_list, infpd)

        # return dictionary of contacts and escapes
        return {
            'contacts':zip(t + latpd + ci_list[ci_leq], neighbors[ci_leq]),
            'escapes':zip(
                (i,) * sum(~ci_leq), neighbors[~ci_leq]
            )
        }

    
    def epidemic(self, stop_size=None, exogenous=[(0, 0)], att_limit=20):
        """Run an epidemic.

        Epidemic runs to completion or until a specified number of 
        infections is reached.

        Arguments:
            exogenous   -- list containing (index, exogenous infection 
                        time) for each possible exogenous infection
            stop_size   -- the number of infections after which 
                        observation of the epidemic will be stopped
            att_limit   -- the maximum number of attempts that will be 
                        made to obtain at least stop_size infections

        Returns:
            Adds the following attributes to self:
            trans_data  -- NumPy record array containing i, j, time of
                        infectiousness onset for i, follow-up time for 
                        ij, delta (event indicator), max_delta 
                        (indicates whether i is a possible infector of 
                        j), and covariates for i and j
            exog_data   -- NumPy record array containing j, follow-up 
                        time for j, delta (event indicator), and 
                        covariate for j

        """
        n = self.n
        x = self.x
        self.trans_tree=None

        size = itr = 0
        if stop_size == None: 
            stop_size = self.n
            att_limit = 1
        while size < stop_size and itr < att_limit:
            # initialize data (-1 stands for infinity)
            Etime = dict([(i, -1) for i in range(n)])
            Itime = dict([(i, -1) for i in range(n)])
            Rtime = dict([(i, -1) for i in range(n)])
            latpd_list = list(self.latpd_dist.rvs(size = n))
            infpd_list = list(self.infpd_dist.rvs(size = n))
            trans_data = []
            exog_data = []
            escapes = []

            # run epidemic
            size = 0
            epi_heap = []; hp.heapify(epi_heap)
            for (j, t) in exogenous:
                # i = n stands for exogenous infection
                hp.heappush(epi_heap, (t, n, j))
            while epi_heap and size < stop_size:
                t, i, j = hp.heappop(epi_heap)
                if Etime[j] == -1:
                    # j is infected at time t
                    size += 1
                    latpd = latpd_list.pop()
                    infpd = infpd_list.pop()
                    Etime[j] = t
                    Itime[j] = t + latpd
                    Rtime[j] = t + latpd + infpd
                    # record data
                    if i < n:
                        # j was infected by i
                        data = (i, j, Itime[i], t, 1, 1, x[i], x[j])
                        trans_data.append(data)
                    else:
                        # j is an exogenous infection
                        xdata = (j, t, 1, x[j])
                        exog_data.append(xdata)
                    # generate infectious contacts from j to neighbors
                    inf_contacts = self._inf_contacts(j, t, latpd, infpd)
                    for (tjk, k) in inf_contacts['contacts']:
                        if Etime[k] == -1:
                            # k susceptible at time t
                            hp.heappush(epi_heap, (tjk, j, k))
                    escapes.extend(inf_contacts['escapes'])
                elif i < n and Itime[i] < Etime[j]:
                    # j already infected and i infectious before Etime[j]
                    data = (i, j, Itime[i], Etime[j], 0, 1, x[i], x[j])
                    trans_data.append(data)
                elif i == n:
                    # j was at risk of exogenous infection
                    xdata = (j, Etime[j], 0, x[j])
                    exog_data.append(xdata)

            # define end of observation and record remaining data
            if stop_size == n:
                # observation until removal of last infected
                T = t + latpd + infpd
            else:
                # observation until stop_size^th infection
                T = t
            while epi_heap:
                tij, i, j = hp.heappop(epi_heap)
                if Etime[j] == -1:
                    # j not infected
                    if i == n:
                        xdata = (j, T, 0, x[j])
                        exog_data.append(xdata)
                    elif Itime[i] < T:
                        data = (i, j, Itime[i], T, 0, 0, x[i], x[j])
                        trans_data.append(data)
                elif i < n and Itime[i] < Etime[j]:
                    # j infected and i infectious before Etime[j]
                    # note that Etime[j] < tij < Rtime[i]
                    data = (i, j, Itime[i], Etime[j], 0, 1, x[i], x[j])
                    trans_data.append(data)
                elif i == n:
                    # j was at risk of exogenous infection
                    xdata = (j, Etime[j], 0, x[j])
                    exog_data.append(xdata)
            for (i, j) in escapes:
                if Itime[i] < T:
                    if Etime[j] == -1:
                        # j not infected; follow-up ends at Rtime[i] or T
                        Ftime = min(T, Rtime[i])
                        max_delta = 0
                        data = (i, j, Itime[i], Ftime, 0, 0, x[i], x[j])
                        trans_data.append(data)
                    elif Itime[i] < Etime[j]:
                        # j infected; follow-up ends at Rtime[i] or Etime[j]
                        Ftime = min(Rtime[i], Etime[j])
                        if Etime[j] <= Rtime[i]:
                            # i is a possible infector of j
                            max_delta = 1
                        else:
                            # i recovered before j was infected
                            max_delta = 0
                        data = (i, j, Itime[i], Ftime, 0, max_delta, x[i], x[j])
                        trans_data.append(data)

        # record final transmission and importation data
        if trans_data:
            self.trans_data = np.rec.fromrecords(
                trans_data,
                dtype = np.dtype([
                        ('i', np.int), 
                        ('j', np.int), 
                        ('Itime', np.float), 
                        ('Ftime', np.float), 
                        ('delta', np.int),
                        ('max_delta', np.int),
                        ('xi', np.int), 
                        ('xj', np.int)
                ])
            )
        self.exog_data = np.rec.fromrecords(
            exog_data,
            dtype = np.dtype([
                ('j', np.int),
                ('Ftime', np.float),
                ('delta', np.int),
                ('xj', np.int)
            ])
        )

    def hat(self, level=.95, verbose=True, inf_only=False):
        """Fit an exponential relative-risk regression model 
        
        Uses information on who-infected-whom.

        Arguments:
            level   -- confidence level (1 - type I error probability)
            verbose -- whether to print coefficient estimates

        """

        hat_data = rlc.OrdDict([
            ('i', robj.IntVector(self.trans_data['i'])),
            ('j', robj.IntVector(self.trans_data['j'])),
            ('Itime', robj.FloatVector(self.trans_data['Itime'])),
            ('Ftime', robj.FloatVector(self.trans_data['Ftime'])),
            ('delta', robj.IntVector(self.trans_data['delta'])),
            ('xi', robj.FloatVector(self.trans_data['xi'])),
            ('xj', robj.FloatVector(self.trans_data['xj']))
        ])
        r.assign('hat.data', robj.DataFrame(hat_data))
        r.assign('level', level)
        r.assign('lambda', self.lambda_0)
        if inf_only == True:
            r("""
                infectors <- unique(hat.data$i)
                keep.row <- with(hat.data, 
                    is.element(j, infectors) | delta == 1
                )
                hat.data <- hat.data[keep.row, ]
            """)
        r("""
            hat.data$interval <- hat.data$Ftime - hat.data$Itime
            nlnL <- function(beta.inf=0, beta.sus=0, lnlambda=0) {
                with(hat.data, {
                    lnhaz <- beta.inf * xi + beta.sus * xj + lnlambda
                    nlnH <- -sum(delta * lnhaz)
                    nlnS <- sum(exp(lnhaz) * interval)
                    return(nlnH + nlnS)
                })
            }
            mle.hat <- mle(nlnL)
            confint.hat <- confint(mle.hat)
        """)
        if verbose == True:
            print r('mle.hat')
            print r('confint.hat')
        return({'coef': r('coef(mle.hat)'), 'confint': r('confint.hat')})

    def tilde(self, level=.95, verbose=True, inf_only=False):
        """Fit an exponential relative-risk regression model.
        
        Does not use information on who-infected-whom.

        Arguments:
            level   -- confidence level (1 - type I error probability)
            verbose -- whether to print coefficient estimates

        """

        tilde_data = rlc.OrdDict([
            ('i', robj.IntVector(self.trans_data['i'])),
            ('j', robj.IntVector(self.trans_data['j'])),
            ('Itime', robj.FloatVector(self.trans_data['Itime'])),
            ('Ftime', robj.FloatVector(self.trans_data['Ftime'])),
            ('max.delta', robj.IntVector(self.trans_data['max_delta'])),
            ('xi', robj.FloatVector(self.trans_data['xi'])),
            ('xj', robj.FloatVector(self.trans_data['xj']))
        ])
        r.assign('tilde.data', robj.DataFrame(tilde_data))
        if inf_only == True:
            r("""
                infectors <- unique(tilde.data$i)
                keep.row <- with(tilde.data, 
                    is.element(j, infectors) | max.delta == 1
                )
                tilde.data <- tilde.data[keep.row, ]
            """)
        r("""
            tilde.data$interval <- tilde.data$Ftime - tilde.data$Itime
            infj <- unique(tilde.data$j[tilde.data$max.delta == 1])
            Vj.list <- lapply(infj, function(x) {
                tilde.data[tilde.data$j == x & tilde.data$max.delta == 1,]
            })
            nlnL <- function(beta.inf=0, beta.sus=0, lnlambda=0) {
                with(tilde.data, {
                    lnhaz <- sapply(Vj.list, function(Vj) {
                        log(sum(exp(
                            beta.inf * Vj$xi + beta.sus * Vj$xj + lnlambda
                        )))
                    })
                    nlnH <- -sum(lnhaz)
                    haz <- exp(beta.inf * xi + beta.sus * xj + lnlambda)
                    nlnS <- sum(haz * interval)
                    return(nlnH + nlnS)
                })
            }
            mle.tilde <- mle(nlnL)
            confint.tilde <- confint(mle.tilde)
        """)
        if verbose == True:
            print r('mle.tilde')
            print r('confint.tilde')
        return({'coef': r('coef(mle.tilde)'), 'confint': r('confint.tilde')})
        

    def get_trans_tree(self):
        """Generate transmission tree for an epidemic.

        There is a transmission tree rooted at each index case.

        """
        # endogenous transmission
        infs = self.trans_data['delta'] == 1
        edges = zip(self.trans_data['i'][infs], self.trans_data['j'][infs])
        trans_tree = nx.DiGraph(edges)

        # exogenous infections; 'C' stands for 'community'
        xinfs = self.exog_data['delta'] == 1
        trans_tree.add_edges_from(
            (('C', j) for j in self.exog_data['j'][xinfs])
        )

        self.trans_tree = trans_tree

    def display(self, block=False):
        """Display transmission tree

        """
        nx.draw_graphviz(self.trans_tree)
        plt.suptitle('Transmission tree')
        plt.show(block = block)


class PhyloEpiModel(EpiModel):
    """EpiModel subclass with phylogenetics.

    Uses a household-based epidemic model by default.

    Arguments:
        hhseq   -- sequence of household (cluster) sizes

    Methods:
        get_phylogeny   -- generates a pathogen phylogeny compatible with the 
                        transmission data
        phylo           -- fits an exponential relative-risk regression model 
                        that incorporates the pathogen phylogeny

    """
    def __init__(self, hhseq, *args, **kwargs):
        if type(hhseq) == int:
            hhseq = (hhseq,)
        n = np.sum(hhseq)   
        net = nx.Graph()
        net.add_nodes_from(range(n))
        start = 0
        for k in hhseq:
            hh = range(start, start + k)
            net.add_edges_from(itr.combinations(hh, 2))
            start += k
        EpiModel.__init__(self, net, *args, **kwargs)
        self.hhseq = tuple(hhseq)

    def epidemic(self, stop_size=None, exog_rate=1, *args, **kwargs):
        index_cases = np.cumsum((0,) + self.hhseq[:-1])
        index_times = stat.expon.rvs(
            scale = 1. / exog_rate, size = len(self.hhseq)
        )
        exogenous = zip(index_cases, index_times)
        EpiModel.epidemic(self, stop_size, exogenous, *args, **kwargs)
        infectors = set(self.trans_data['i'][self.trans_data['delta'] == 1])
        self.index_cases = np.array([
            j for j in self.exog_data['j'][self.exog_data['delta'] == 1]
            if j in infectors
        ])
    
    def get_phylogeny(self):
        """Generate a phylogeny compatible with the epidemic data.

        All possible bifurcating trees are generated with equal 
        probability. Phylogenies are represented as directed trees 
        in NetworkX.

        Adds following attributes to self:
            phylogeny   -- NetworkX directed tree representing phylogny
            root        -- dictionary root[i] = root of subtree hosted
                        by infected person i

        """
        phylogeny = nx.DiGraph()
        root = {}
        mrca = -1
        phylo_dict = {}
        for i in nx.dfs_postorder_nodes(self.trans_tree, 'C'):
            children = self.trans_tree.successors(i)
            if children:
                clades = set([root[j] for j in children])
                if i != 'C':
                    clades.add(i)
                if len(clades) > 1:
                    # build unrooted tree
                    a = clades.pop()
                    b = clades.pop()
                    edge_set = set([(a, b)])
                    while clades:
                        c = clades.pop()
                        e = random.sample(edge_set, 1).pop()
                        edge_set.remove(e)
                        a, b = e
                        edge_set.update([(mrca, a), (mrca, b), (mrca, c)])
                        mrca -= 1
                    # choose root
                    e = random.sample(edge_set, 1).pop()
                    edge_set.remove(e)
                    a, b = e
                    edge_set.update([(mrca, a), (mrca, b)])
                    # orient edges
                    pgraph = nx.Graph()
                    pgraph.add_edges_from(edge_set)
                    ptree = nx.dfs_tree(pgraph, mrca)
                    phylogeny.add_edges_from(ptree.edges())
                root[i] = mrca
                mrca -= 1
            else:
                root[i] = i
        self.phylogeny = phylogeny
        self.root = root

    def display(self, block=False):
        nx.draw_graphviz(self.phylogeny)
        plt.suptitle('Phylogenetic tree')
        plt.figure()
        EpiModel.display(self, block)

    def _infectious_sets(self):
        """Generates dictionary of infectious sets.

        Internal method for phylo()

        """
        infectees = set(self.trans_data['j'])
        infectious_pairs = zip(
            self.trans_data['i'][self.trans_data['max_delta'] == 1],
            self.trans_data['j'][self.trans_data['max_delta'] == 1]
        )
        V = dict((j, set()) for j in infectees)
        for (i, j) in infectious_pairs:
            V[j].add(i)
        for j in self.index_cases:
            V[j] = set()
        return(V)

    def _host_sets(self):
        """Finds the set of possible hosts at each interior node.

        Internal method for phylo().

        Adds the following attributes to self:
            infectious_set  -- dictionary of infectious sets
            first           -- dictionary first[i] = earliest infection
                            the clade rooted at node i in the phylogeny
            H               -- dictionary H[i] = set of possible hosts
                            at node i in the phylogeny

        """
        infectious_set = self._infectious_sets()
        # dictionary of infection times
        Etime = dict(zip(
            self.trans_data['j'][self.trans_data['delta'] == 1],
            self.trans_data['Ftime'][self.trans_data['delta'] == 1]
        ))
        Etime.update(zip(
            self.exog_data['j'][self.exog_data['delta'] == 1],
            self.exog_data['Ftime'][self.exog_data['delta'] == 1]
        ))

        first = {}
        D = {}
        H = {}
        for r in (self.root[i] for i in self.index_cases):
            # postorder traversal to find first[node] and D[node]
            for i in nx.dfs_postorder_nodes(self.phylogeny, source = r):
                children = self.phylogeny.successors(i)
                if children:
                    a, b = children
                    # first[i]
                    first_a, first_b = (first[c] for c in children)
                    if Etime[first_a] <= Etime[first_b]:
                        first[i] = first_a
                    else:
                        first[i] = first_b
                    # D[i]
                    Dstar_a = D[a].copy()
                    if first_a in D[a]:
                        Dstar_a |= infectious_set[first_a]
                    Dstar_b = D[b].copy()
                    if first_b in D[b]:
                        Dstar_b |= infectious_set[first_b]
                    D[i] = Dstar_a & Dstar_b
                else:
                    first[i] = i
                    D[i] = {i}
            
            # preorder traversal to find H[node]
            for i in nx.dfs_preorder_nodes(self.phylogeny, source = r):
                if i == r:
                    H[i] = {first[r]}
                    edge_lists = []
                else:
                    parent = self.phylogeny.predecessors(i).pop()
                    A_i = H[parent] | {first[i]}
                    H[i] = A_i & D[i]
        self.infectious_set = infectious_set
        self.first = first
        self.H = H

    def _gen_trees(self):
        """Generate possible transmission trees.

        Internal method for phylo().

        """
        trans_trees = {}
        for r in (self.root[i] for i in self.index_cases):
            trees = {}
            for i in nx.dfs_postorder_nodes(self.phylogeny, source = r):
                trees[i] = {}
                children = self.phylogeny.successors(i)
                if children:
                    a, b = children
                    for h in self.H[i]:
                        H_a = self.H[a] & {h, self.first[a]}
                        H_b = self.H[b] & {h, self.first[b]}
                        subtrees = []
                        for ha, hb in itr.product(H_a, H_b):
                            newedges = [(h, hc) for hc in (ha, hb) if hc != h]
                            subtrees.extend(map(
                                lambda (x, y): x + y + newedges, 
                                itr.product(trees[a][ha], trees[b][hb])
                            ))
                        trees[i][h] = subtrees
                else:
                    for h in self.H[i]:
                        trees[i][h] = [[]]
            first_r = self.first[r]
            trans_trees[first_r] = trees[r][first_r]
        self.trans_trees = trans_trees
                        
    def phylo(self, level=.95, verbose=True):
        """Fit an exponential relative-risk regression model.
        
        Incorporates a pathogen phylogeny.

        Arguments:
            level   -- confidence level (1 - type I error probability)
            verbose -- whether to print coefficient estimates

        """
        phylo_data = rlc.OrdDict([
            ('i', robj.IntVector(self.trans_data['i'])),
            ('j', robj.IntVector(self.trans_data['j'])),
            ('Itime', robj.FloatVector(self.trans_data['Itime'])),
            ('Ftime', robj.FloatVector(self.trans_data['Ftime'])),
            ('max.delta', robj.IntVector(self.trans_data['max_delta'])),
            ('xi', robj.FloatVector(self.trans_data['xi'])),
            ('xj', robj.FloatVector(self.trans_data['xj']))
        ])
        r.assign('phylo.data', robj.DataFrame(phylo_data))
        r.assign('level', level)
        r.assign('index.strings', robj.StrVector(self.index_cases))

        # Create dictionary of transmission data
        trans_data = dict(zip(
            zip(self.trans_data['i'], self.trans_data['j']),
            zip(
                self.trans_data['i'], self.trans_data['j'],
                self.trans_data['Itime'], self.trans_data['Ftime'],
                self.trans_data['xi'], self.trans_data['xj']
            )
        ))

        self._host_sets()
        self._gen_trees()

        # Create R list for transmission tree data
        trees = {}
        weights = {}
        for i in self.index_cases:
            index_trees = []
            index_weights = []
            for edge_list in self.trans_trees[i]:
                tree_data_lines = []
                for ij in edge_list:
                    tree_data_lines.append(trans_data[ij])
                    tree_data = np.rec.fromrecords(
                        tree_data_lines,
                        dtype = np.dtype([
                                ('i', np.int), 
                                ('j', np.int), 
                                ('Itime', np.float), 
                                ('Ftime', np.float), 
                                ('xi', np.int), 
                                ('xj', np.int)
                        ])
                    )
                index_trees.append(robj.DataFrame(rlc.OrdDict([
                    ('i', robj.IntVector(tree_data['i'])),
                    ('j', robj.IntVector(tree_data['j'])),
                    ('Itime', robj.FloatVector(tree_data['Itime'])),
                    ('Ftime', robj.FloatVector(tree_data['Ftime'])),
                    ('xi', robj.FloatVector(tree_data['xi'])),
                    ('xj', robj.FloatVector(tree_data['xj']))
                ])))
                # calculate weights
                tree = nx.DiGraph(edge_list)
                weight = np.prod([
                    1./np.prod(np.arange(1, 2 * d + 1, 2))
                    for (n, d) in tree.out_degree_iter() if d > 0
                ])
                index_weights.append(weight)
            trees[str(i)] = index_trees
            index_weights = np.array(index_weights) / sum(index_weights)
            weights[str(i)] = robj.FloatVector(index_weights)
        r.assign('hazards', robj.ListVector(trees))
        r.assign('weights', robj.ListVector(weights))
        if inf_only == True:
            r("""
                infectors <- unique(phylo.data$i)
                keep.row <- with(phylo.data, 
                    is.element(j, infectors) | max.delta == 1
                )
                phylo.data <- phylo.data[keep.row, ]
            """)
        r("""
            phylo.data$interval <- phylo.data$Ftime - phylo.data$Itime
            nlnL <- function(beta.inf=0, beta.sus=0, lnlambda=0) {
                index.hazards <- sapply(index.strings, 
                    function(index) {
                        sum(weights[[index]] * sapply(hazards[[index]],
                            function(tree) {exp(sum(
                                beta.inf * tree$xi + beta.sus * tree$xj
                                + lnlambda
                            ))}
                        ))
                    }
                )
                nlnH <- -sum(log(index.hazards))
                nlnS <- with(phylo.data, {
                    haz <- exp(beta.inf * xi + beta.sus * xj + lnlambda)
                    sum(haz * interval)
                })
                return(nlnH + nlnS)
            }
            mle.phylo <- mle(nlnL)
            confint.phylo <- confint(mle.phylo)
        """)
        if verbose == True:
            print r('mle.phylo')
            print r('confint.phylo')
        return({'coef': r('coef(mle.phylo)'), 'confint': r('confint.phylo')})


class WeibullEpiModel(PhyloEpiModel):
    """PhyloEpiModel subclass with Weibull contact interval distributions.

    Methods:
        hat         -- fits a Weibull relative-risk regression 
                    model using information about who-infected-whom
        tilde       -- fits a Weibull relative-risk regression 
                    model without information about who-infected-whom
        phylo       -- fits a Weibull relative-risk regression model 
                    that incorporates a pathogen phylogeny

    """

    def _inf_contacts(self, i, t, latpd, infpd):
        """Generate infectious contacts from i to neighbors. 
        
        Returns dictionary containing tuple "contacts" with (tij, j) 
        for each j who receives an infectious contact and tuple 
        "escapes" containing (i, j) for all other neighbors j.

	    """
        # generate contact intervals
        neighbors = np.array(self.network.neighbors(i))
        ci_list = (
            np.random.weibull(self.gamma, size = len(neighbors)) / 
            self.lambda_0
        )
        ln_haz_ratios = (
            self.beta_inf * self.x[i] 
            + self.beta_sus * np.array([self.x[j] for j in neighbors])
        )
        hr_factors = np.exp(1. / self.gamma * ln_haz_ratios)
        ci_list /= hr_factors

        # test whether contact interval <= infpd
        ci_leq = np.less_equal(ci_list, infpd)

        # return dictionary of contacts and escapes
        return {
            'contacts':zip(t + latpd + ci_list[ci_leq], neighbors[ci_leq]),
            'escapes':zip(
                (i,) * sum(~ci_leq), neighbors[~ci_leq]
            )
        }

    def hat(self, level=.95, verbose=True, inf_only=False):
        """Fits a Weibull relative-risk regression model 
        
        Uses information on who-infected-whom.

        Arguments:
            level   -- confidence level (1 - type I error probability)
            verbose -- whether to print coefficient estimates

        """

        hat_data = rlc.OrdDict([
            ('i', robj.IntVector(self.trans_data['i'])),
            ('j', robj.IntVector(self.trans_data['j'])),
            ('Itime', robj.FloatVector(self.trans_data['Itime'])),
            ('Ftime', robj.FloatVector(self.trans_data['Ftime'])),
            ('delta', robj.IntVector(self.trans_data['delta'])),
            ('xi', robj.FloatVector(self.trans_data['xi'])),
            ('xj', robj.FloatVector(self.trans_data['xj']))
        ])
        r.assign('hat.data', robj.DataFrame(hat_data))
        r.assign('level', level)
        r.assign('lambda', self.lambda_0)
        if inf_only == True:
            r("""
                infectors <- unique(hat.data$i)
                keep.row <- with(hat.data, 
                    is.element(j, infectors) | delta == 1
                )
                hat.data <- hat.data[keep.row, ]
            """)
        r("""
            hat.data$interval <- hat.data$Ftime - hat.data$Itime
            nlnL <- function(beta.inf=0, beta.sus=0, lnlambda=0, lngamma=0) {
                with(hat.data, {
                    lambda <- exp(lnlambda)
                    gamma <- exp(lngamma)
                    lnrho <- beta.inf * xi + beta.sus * xj
                    lnhaz <- (
                        lnrho + lngamma + gamma * lnlambda 
                        + (gamma - 1) * log(interval)
                    )
                    nlnH <- -sum(delta * lnhaz)
                    rho <- exp(lnrho)
                    nlnS <- sum(rho * (lambda * interval)^gamma)
                    return(nlnH + nlnS)
                })
            }
            mle.hat <- mle(nlnL)
            confint.hat <- confint(mle.hat)
        """)
        if verbose == True:
            print r('mle.hat')
            print r('confint.hat')
        return({'coef': r('coef(mle.hat)'), 'confint': r('confint.hat')})

    def tilde(self, level=.95, verbose=True, inf_only=False):
        """Fit a Weibull relative-risk regression model.
        
        Does not use information on who-infected-whom.

        Arguments:
            level   -- confidence level (1 - type I error probability)
            verbose -- whether to print coefficient estimates

        """

        tilde_data = rlc.OrdDict([
            ('i', robj.IntVector(self.trans_data['i'])),
            ('j', robj.IntVector(self.trans_data['j'])),
            ('Itime', robj.FloatVector(self.trans_data['Itime'])),
            ('Ftime', robj.FloatVector(self.trans_data['Ftime'])),
            ('max.delta', robj.IntVector(self.trans_data['max_delta'])),
            ('xi', robj.FloatVector(self.trans_data['xi'])),
            ('xj', robj.FloatVector(self.trans_data['xj']))
        ])
        r.assign('tilde.data', robj.DataFrame(tilde_data))
        if inf_only == True:
            r("""
                infectors <- unique(tilde.data$i)
                keep.row <- with(tilde.data, 
                    is.element(j, infectors) | max.delta == 1
                )
                tilde.data <- tilde.data[keep.row, ]
            """)
        r("""
            tilde.data$interval <- tilde.data$Ftime - tilde.data$Itime
            infj <- unique(tilde.data$j[tilde.data$max.delta == 1])
            Vj.list <- lapply(infj, function(x) {
                tilde.data[tilde.data$j == x & tilde.data$max.delta == 1,]
            })
            nlnL <- function(beta.inf=0, beta.sus=0, lnlambda=0, lngamma=0) {
                lambda <- exp(lnlambda)
                gamma <- exp(lngamma)
                with(tilde.data, {
                    lnhaz <- sapply(Vj.list, function(Vj) {
                        log(sum(exp(
                            beta.inf * Vj$xi + beta.sus * Vj$xj + lngamma
                            + gamma * lnlambda + (gamma - 1) * log(Vj$interval)
                        )))
                    })
                    nlnH <- -sum(lnhaz)
                    rho <- exp(beta.inf * xi + beta.sus * xj)
                    nlnS <- sum(rho * (lambda * interval)^gamma)
                    return(nlnH + nlnS)
                })
            }
            mle.tilde <- mle(nlnL)
            confint.tilde <- confint(mle.tilde)
        """)
        if verbose == True:
            print r('mle.tilde')
            print r('confint.tilde')
        return({'coef': r('coef(mle.tilde)'), 'confint': r('confint.tilde')})
                        
    def phylo(self, level=.95, verbose=True, inf_only=False):
        """Fits a Weibull relative-risk regression model 
        
        Incorporates a pathogen phylogeny.

        Arguments:
            level   -- confidence level (1 - type I error probability)
            verbose -- whether to print coefficient estimates

        """
        phylo_data = rlc.OrdDict([
            ('i', robj.IntVector(self.trans_data['i'])),
            ('j', robj.IntVector(self.trans_data['j'])),
            ('Itime', robj.FloatVector(self.trans_data['Itime'])),
            ('Ftime', robj.FloatVector(self.trans_data['Ftime'])),
            ('max.delta', robj.IntVector(self.trans_data['max_delta'])),
            ('xi', robj.FloatVector(self.trans_data['xi'])),
            ('xj', robj.FloatVector(self.trans_data['xj']))
        ])
        r.assign('phylo.data', robj.DataFrame(phylo_data))
        r.assign('level', level)
        r.assign('index.strings', robj.StrVector(self.index_cases))

        # Create dictionary of transmission data
        trans_data = dict(zip(
            zip(self.trans_data['i'], self.trans_data['j']),
            zip(
                self.trans_data['i'], self.trans_data['j'],
                self.trans_data['Itime'], self.trans_data['Ftime'],
                self.trans_data['xi'], self.trans_data['xj']
            )
        ))

        self._host_sets()
        self._gen_trees()

        # Create R list for transmission tree data
        trees = {}
        weights = {}
        for i in self.index_cases:
            index_trees = []
            index_weights = []
            for edge_list in self.trans_trees[i]:
                tree_data_lines = []
                for ij in edge_list:
                    tree_data_lines.append(trans_data[ij])
                    tree_data = np.rec.fromrecords(
                        tree_data_lines,
                        dtype = np.dtype([
                                ('i', np.int), 
                                ('j', np.int), 
                                ('Itime', np.float), 
                                ('Ftime', np.float), 
                                ('xi', np.int), 
                                ('xj', np.int)
                        ])
                    )
                index_trees.append(robj.DataFrame(rlc.OrdDict([
                    ('i', robj.IntVector(tree_data['i'])),
                    ('j', robj.IntVector(tree_data['j'])),
                    ('Itime', robj.FloatVector(tree_data['Itime'])),
                    ('Ftime', robj.FloatVector(tree_data['Ftime'])),
                    ('xi', robj.FloatVector(tree_data['xi'])),
                    ('xj', robj.FloatVector(tree_data['xj']))
                ])))
                # calculate weights
                tree = nx.DiGraph(edge_list)
                weight = np.prod([
                    1./np.prod(np.arange(1, 2 * d + 1, 2))
                    for (n, d) in tree.out_degree_iter() if d > 0
                ])
                index_weights.append(weight)
            trees[str(i)] = index_trees
            index_weights = np.array(index_weights) / sum(index_weights)
            weights[str(i)] = robj.FloatVector(index_weights)
        r.assign('hazards', robj.ListVector(trees))
        r.assign('weights', robj.ListVector(weights))
        if inf_only == True:
            r("""
                infectors <- unique(phylo.data$i)
                keep.row <- with(phylo.data, 
                    is.element(j, infectors) | max.delta == 1
                )
                phylo.data <- phylo.data[keep.row, ]
            """)
        r("""
            phylo.data$interval <- phylo.data$Ftime - phylo.data$Itime
            nlnL <- function(beta.inf=0, beta.sus=0, lnlambda=0, lngamma=0) {
                lambda <- exp(lnlambda)
                gamma <- exp(lngamma)
                index.hazards <- sapply(index.strings, 
                    function(index) {
                        sum(weights[[index]] * sapply(hazards[[index]],
                            function(tree) {exp(sum(
                                beta.inf * tree$xi + beta.sus * tree$xj
                                + lngamma + gamma * lnlambda
                                + (gamma - 1) * log(tree$Ftime - tree$Itime)
                            ))}
                        ))
                    }
                )
                nlnH <- -sum(log(index.hazards))
                nlnS <- with(phylo.data, {
                    rho <- exp(beta.inf * xi + beta.sus * xj)
                    sum(rho * (lambda * interval)^gamma)
                })
                return(nlnH + nlnS)
            }
            mle.phylo <- mle(nlnL)
            confint.phylo <- confint(mle.phylo)
        """)
        if verbose == True:
            print r('mle.phylo')
            print r('confint.phylo')
        return({'coef': r('coef(mle.phylo)'), 'confint': r('confint.phylo')})
