# Supplementary material for: Molecular Infectious Disease Epidemiology: Survival Analysis and Algorithms Linking Phylogenies to Transmission Trees
Source: PLoS Comput Biol. 2016 Apr 12;12(4):e1004869. doi: 10.1371/journal.pcbi.1004869 (PMC4829193; doi:10.1371/journal.pcbi.1004869)
Supplement: S2 Text — Including Tables 1–3 and Figs 4–5. (R) [file pcbi.1004869.s006.R]

data <- read.csv('S1_Data.csv')

# Table 1
# infectiousness
with(data, mean(tilde_beta.inf - beta.inf))
with(data, mean(phylo_beta.inf - beta.inf))
with(data, mean(hat_beta.inf - beta.inf))

hat_inf.mse <- with(data, mean((hat_beta.inf - beta.inf)^2))
phylo_inf.mse <- with(data, mean((phylo_beta.inf - beta.inf)^2))
tilde_inf.mse <- with(data, mean((tilde_beta.inf - beta.inf)^2))

hat_inf.cov <- with(data, mean(
    hat_beta.inf.lower < beta.inf & hat_beta.inf.upper > beta.inf
))
phylo_inf.cov <- with(data, mean(
    phylo_beta.inf.lower < beta.inf & phylo_beta.inf.upper > beta.inf
))
tilde_inf.cov <- with(data, mean(
    tilde_beta.inf.lower < beta.inf & tilde_beta.inf.upper > beta.inf
))

# susceptibility
with(data, mean(tilde_beta.sus - beta.sus))
with(data, mean(phylo_beta.sus - beta.sus))
with(data, mean(hat_beta.sus - beta.sus))

hat_sus.mse <- with(data, mean((hat_beta.sus - beta.sus)^2))
phylo_sus.mse <- with(data, mean((phylo_beta.sus - beta.sus)^2))
tilde_sus.mse <- with(data, mean((tilde_beta.sus - beta.sus)^2))

hat_sus.cov <- with(data, mean(
    hat_beta.sus.lower < beta.sus & hat_beta.sus.upper > beta.sus
))
phylo_sus.cov <- with(data, mean(
    phylo_beta.sus.lower < beta.sus & phylo_beta.sus.upper > beta.sus
))
tilde_sus.cov <- with(data, mean(
    tilde_beta.sus.lower < beta.sus & tilde_beta.sus.upper > beta.sus
))

# baseline hazard
with(data, mean(tilde_lnlambda - lnlambda))
with(data, mean(phylo_lnlambda - lnlambda))
with(data, mean(hat_lnlambda - lnlambda))

hat_lnlambda.mse <- with(data, mean(hat_lnlambda^2))
phylo_lnlambda.mse <- with(data, mean(phylo_lnlambda^2))
tilde_lnlambda.mse <- with(data, mean(tilde_lnlambda^2))

hat_lnlambda.cov <- with(data, mean(
    hat_lnlambda.lower < 0 & hat_lnlambda.upper > 0
))
phylo_lnlambda.cov <- with(data, mean(
    phylo_lnlambda.lower < 0 & phylo_lnlambda.upper > 0
))
tilde_lnlambda.cov <- with(data, mean(
    tilde_lnlambda.lower < 0 & tilde_lnlambda.upper > 0
))

# Figure 4
with(data, {
    plot(beta.inf, (tilde_beta.inf.upper - tilde_beta.inf.lower)^2 / (phylo_beta.inf.upper - phylo_beta.inf.lower)^2, ylim = c(0, 1.8), col = gray(.7),
    xlab = expression(paste("Log hazard ratio for infectiousness (", beta[inf], ")")),
    ylab = "Relative efficency"
    )
    points(beta.inf, (hat_beta.inf.upper - hat_beta.inf.lower)^2 / (phylo_beta.inf.upper - phylo_beta.inf.lower)^2, pch = 20, col = gray(.7))
    abline(1, 0)
    tilde.spline <- smooth.spline(beta.inf, (tilde_beta.inf.upper - tilde_beta.inf.lower)^2 / (phylo_beta.inf.upper - phylo_beta.inf.lower)^2)
    lines(tilde.spline, lty = "dashed", col = "black")
    hat.spline <- smooth.spline(beta.inf, (hat_beta.inf.upper - hat_beta.inf.lower)^2 / (phylo_beta.inf.upper - phylo_beta.inf.lower)^2)
    lines(hat.spline, lty = "dotted", col = "black")
    legend("bottomright", legend = c("Epidemiologic data", "Epidemiologic data with phylogeny", "Epidemiologic data with who-infected-whom"), lty = c("dashed", "solid", "dotted"), pch = c(1, NA, 20))
})

# Relative efficiency for susceptibility
with(data, {
    plot(beta.sus, (tilde_beta.sus.upper - tilde_beta.sus.lower)^2 / (phylo_beta.sus.upper - phylo_beta.sus.lower)^2, ylim = c(0, 1.8), col = "gray",
    main = "Phylogenetic relative efficiency: susceptibility",
    xlab = expression(paste("Log hazard ratio for susceptibility (", beta[sus], ")")),
    ylab = "Relative efficency"
    )
    points(beta.sus, (hat_beta.sus.upper - hat_beta.sus.lower)^2 / (phylo_beta.sus.upper - phylo_beta.sus.lower)^2, col = "gray", pch = 20)
    abline(1, 0)
    tilde.spline <- smooth.spline(beta.sus, (tilde_beta.sus.upper - tilde_beta.sus.lower)^2 / (phylo_beta.sus.upper - phylo_beta.sus.lower)^2)
    lines(tilde.spline, lty = "dotted")
    hat.spline <- smooth.spline(beta.sus, (hat_beta.sus.upper - hat_beta.sus.lower)^2 / (phylo_beta.sus.upper - phylo_beta.sus.lower)^2)
    lines(hat.spline, lty = "dashed")
    legend("bottomright", legend = c("Epidemiologic data", "Epidemiologic data with phylogeny", "Epidemiologic data with who-infected-whom"), lty = c("dotted", "solid", "dashed"), pch = c(1, NA, 20))
})

# Figure 5
with(data, {
    plot((tilde_lnlambda.upper - tilde_lnlambda.lower)^2 / (phylo_lnlambda.upper - phylo_lnlambda.lower)^2, ylim = c(0, 1.8), col = gray(.7),
    xlab = "Simulation number", ylab = "Relative efficency"
    )
    points((hat_lnlambda.upper - hat_lnlambda.lower)^2 / (phylo_lnlambda.upper - phylo_lnlambda.lower)^2, col = gray(.7), pch = 20)
    abline(1, 0)
    tilde.spline <- smooth.spline((tilde_lnlambda.upper - tilde_lnlambda.lower)^2 / (phylo_lnlambda.upper - phylo_lnlambda.lower)^2)
    lines(tilde.spline, lty = "dashed")
    hat.spline <- smooth.spline((hat_lnlambda.upper - hat_lnlambda.lower)^2 / (phylo_lnlambda.upper - phylo_lnlambda.lower)^2)
    lines(hat.spline, lty = "dotted")
    legend("bottomright", legend = c("Epidemiologic data", "Epidemiologic data with phylogeny", "Epidemiologic data with who-infected-whom"), lty = c("dashed", "solid", "dotted"), pch = c(1, NA, 20))
})

## Infected-only results
data2 <- read.csv('S2_Data.csv')

# Table 2
# infectiousness
with(data2, mean(tilde_beta.inf - beta.inf))
with(data2, mean(phylo_beta.inf - beta.inf))
with(data2, mean(hat_beta.inf - beta.inf))

hat2_inf.mse <- with(data2, mean((hat_beta.inf - beta.inf)^2))
phylo2_inf.mse <- with(data2, mean((phylo_beta.inf - beta.inf)^2))
tilde2_inf.mse <- with(data2, mean((tilde_beta.inf - beta.inf)^2))

hat2_inf.cov <- with(data2, mean(
    hat_beta.inf.lower < beta.inf & hat_beta.inf.upper > beta.inf
))
phylo2_inf.cov <- with(data2, mean(
    phylo_beta.inf.lower < beta.inf & phylo_beta.inf.upper > beta.inf
))
tilde2_inf.cov <- with(data2, mean(
    tilde_beta.inf.lower < beta.inf & tilde_beta.inf.upper > beta.inf
))

# susceptiblity
with(data2, mean(tilde_beta.sus - beta.sus))
with(data2, mean(phylo_beta.sus - beta.sus))
with(data2, mean(hat_beta.sus - beta.sus))

hat2_sus.mse <- with(data2, mean((hat_beta.sus - beta.sus)^2))
phylo2_sus.mse <- with(data2, mean((phylo_beta.sus - beta.sus)^2))
tilde2_sus.mse <- with(data2, mean((tilde_beta.sus - beta.sus)^2))

hat2_sus.cov <- with(data2, mean(
    hat_beta.sus.lower < beta.sus & hat_beta.sus.upper > beta.sus
))
phylo2_sus.cov <- with(data2, mean(
    phylo_beta.sus.lower < beta.sus & phylo_beta.sus.upper > beta.sus
))
tilde2_sus.cov <- with(data2, mean(
    tilde_beta.sus.lower < beta.sus & tilde_beta.sus.upper > beta.sus
))

# baseline hazard
with(data2, mean(tilde_lnlambda - lnlambda))
with(data2, mean(phylo_lnlambda - lnlambda))
with(data2, mean(hat_lnlambda - lnlambda))

hat2_lnlambda.mse <- with(data2, mean(hat_lnlambda^2))
phylo2_lnlambda.mse <- with(data2, mean(phylo_lnlambda^2))
tilde2_lnlambda.mse <- with(data2, mean(tilde_lnlambda^2))

hat2_lnlambda.cov <- with(data2, mean(
    hat_lnlambda.lower < 0 & hat_lnlambda.upper > 0
))
phylo2_lnlambda.cov <- with(data2, mean(
    phylo_lnlambda.lower < 0 & phylo_lnlambda.upper > 0
))
tilde2_lnlambda.cov <- with(data2, mean(
    tilde_lnlambda.lower < 0 & tilde_lnlambda.upper > 0
))

## Weibull results
data3 <- read.csv('S3_Data.csv')

# Table 3
# infectiousness
with(data3, mean(tilde_beta.inf - beta.inf))
with(data3, mean(phylo_beta.inf - beta.inf))
with(data3, mean(hat_beta.inf - beta.inf))

hat3_inf.mse <- with(data3, mean((hat_beta.inf - beta.inf)^2))
phylo3_inf.mse <- with(data3, mean((phylo_beta.inf - beta.inf)^2))
tilde3_inf.mse <- with(data3, mean((tilde_beta.inf - beta.inf)^2))

hat3_inf.cov <- with(data3, mean(
    hat_beta.inf.lower < beta.inf & hat_beta.inf.upper > beta.inf
))
phylo3_inf.cov <- with(data3, mean(
    phylo_beta.inf.lower < beta.inf & phylo_beta.inf.upper > beta.inf
))
tilde3_inf.cov <- with(data3, mean(
    tilde_beta.inf.lower < beta.inf & tilde_beta.inf.upper > beta.inf
))

# susceptiblity
with(data3, mean(tilde_beta.sus - beta.sus))
with(data3, mean(phylo_beta.sus - beta.sus))
with(data3, mean(hat_beta.sus - beta.sus))

hat3_sus.mse <- with(data3, mean((hat_beta.sus - beta.sus)^2))
phylo3_sus.mse <- with(data3, mean((phylo_beta.sus - beta.sus)^2))
tilde3_sus.mse <- with(data3, mean((tilde_beta.sus - beta.sus)^2))

hat3_sus.cov <- with(data3, mean(
    hat_beta.sus.lower < beta.sus & hat_beta.sus.upper > beta.sus
))
phylo3_sus.cov <- with(data3, mean(
    phylo_beta.sus.lower < beta.sus & phylo_beta.sus.upper > beta.sus
))
tilde3_sus.cov <- with(data3, mean(
    tilde_beta.sus.lower < beta.sus & tilde_beta.sus.upper > beta.sus
))

# lnlambda
with(data3, mean(tilde_lnlambda - lnlambda))
with(data3, mean(phylo_lnlambda - lnlambda))
with(data3, mean(hat_lnlambda - lnlambda))

hat3_lnlambda.mse <- with(data3, mean((hat_lnlambda - log(2))^2))
phylo3_lnlambda.mse <- with(data3, mean((phylo_lnlambda - log(2))^2))
tilde3_lnlambda.mse <- with(data3, mean((tilde_lnlambda - log(2))^2))

hat3_lnlambda.cov <- with(data3, mean(
    hat_lnlambda.lower < log(2) & hat_lnlambda.upper > log(2)
))
phylo3_lnlambda.cov <- with(data3, mean(
    phylo_lnlambda.lower < log(2) & phylo_lnlambda.upper > log(2)
))
tilde3_lnlambda.cov <- with(data3, mean(
    tilde_lnlambda.lower < log(2) & tilde_lnlambda.upper > log(2)
))

# lngamma
with(data3, mean(tilde_lngamma - lngamma))
with(data3, mean(phylo_lngamma - lngamma))
with(data3, mean(hat_lngamma - lngamma))

hat3_lngamma.mse <- with(data3, mean((hat_lngamma - log(.5))^2))
phylo3_lngamma.mse <- with(data3, mean((phylo_lngamma - log(.5))^2))
tilde3_lngamma.mse <- with(data3, mean((tilde_lngamma - log(.5))^2))

hat3_lngamma.cov <- with(data3, mean(
    hat_lngamma.lower < log(.5) & hat_lngamma.upper > log(.5)
))
phylo3_lngamma.cov <- with(data3, mean(
    phylo_lngamma.lower < log(.5) & phylo_lngamma.upper > log(.5)
))
tilde3_lngamma.cov <- with(data3, mean(
    tilde_lngamma.lower < log(.5) & tilde_lngamma.upper > log(.5)
))
