# Supplementary material for: Molecular Infectious Disease Epidemiology: Survival Analysis and Algorithms Linking Phylogenies to Transmission Trees
Source: PLoS Comput Biol. 2016 Apr 12;12(4):e1004869. doi: 10.1371/journal.pcbi.1004869 (PMC4829193; doi:10.1371/journal.pcbi.1004869)
Supplement: S3 Text — Including Table 4 and Figs 2–3 and 6–11. (R) [file pcbi.1004869.s007.R]

library("geosphere")
library("stats4")
library("ape")
library("mvtnorm")
library("rgl")

# 2001epi.txt is Data S4 from Morelli et al. (2012)
fmdv.2001 <- read.table("2001epi.txt", header = TRUE, stringsAsFactors = FALSE)
fmdv.2001 <- subset(fmdv.2001, !(Premise %in% c("A", "N", "B")))
fmdv.2001$Tinf <- with(fmdv.2001, Tobs - Di)  # onset of infectiousness

# Figure 2
with(fmdv.2001, {
    plot(
        Longitude, Latitude, pch = NA
    )
    text(Longitude, Latitude, labels = Premise)
    longit5 <- uniroot(
        function(long) distHaversine(c(-1.82, 54.54), c(long, 54.54)) - 5000,
        c(-1.75, -1.7)
    )$root
    arrows(
        -1.82, 54.53, longit5, 54.53, length = .1, 
        angle = 90, code = 3, col = gray(.3)
    )
    text((-1.82 + longit5) / 2, 54.533, "5 km", col = gray(.3))
})

# Figure 3
with(fmdv.2001[order(fmdv.2001$Tinf, decreasing = TRUE),], {
    barplot(
        t(cbind(14, 2, Tend - Tinf + 1)), offset = Tinf - 16, 
        names.arg = Premise,
        col = c(gray(.7), "white", gray(.3)),
        horiz = TRUE, xlim = c(20, 110), las = 1, axes = FALSE,
        ylab = "Farm",
        legend = c(
            "Possible exposure dates", "Minimum latent period", 
            "Infectious period"
        )
    )
    day0 <- as.Date("2001-02-19")
    dates <- as.Date(c("2001-03-15", "2001-04-01", "2001-04-15", "2001-05-01", "2001-05-15", "2001-06-01"))
    axis(1, at = dates - day0, labels = format(dates, "%B %d"))
})


# Analysis without genetic sequence data
# Build pairwise data sets
pairwise <- function(data, latpds=2:16) {
    # latpds must include (11 or 12) and 4
    n <- nrow(data)
    l <- length(latpds)

    # data for i in each pair (repeat each element n * l times)
    pair.i <- rep(data$Premise, each = n * l)
    Tinf.i <- rep(data$Tinf, each = n * l)
    Tend <- rep(data$Tend, each = n * l)

    # data for j in each pair 
    # repeat each element l times, repeat vector n times
    pair.j <- rep(rep(data$Premise, each = l), times = n)
    Tinf.j <- rep(rep(data$Tinf, each = l), times = n)

    # create data from of pairwise data
    pair.data <- data.frame(
        i = pair.i, j = pair.j, Tinf.i = Tinf.i, Tend = Tend, Tinf.j = Tinf.j, 
        latpd = rep(latpds, times = n^2), stringsAsFactors = FALSE
    )
    pair.data$Texp <- with(pair.data, Tinf.j - latpd)
    pair.data$interval <- with(pair.data, pmin(Tend, Texp) - Tinf.i)

    # delta = 1 in pairs where i is a possible infector of j
    pair.data$delta <- with(pair.data, ifelse(Texp <= Tend, 1, 0))

    # remove pairs never at risk of transmission
    pair.data <- subset(pair.data, Texp > Tinf.i)
    return(pair.data)
}

pair.2001 <- pairwise(fmdv.2001)

# find possible latent periods for each premise using pairwise data
likdata <- function(data) {
    # find infected premises
    j.vec <- unique(with(data, j[delta == 1]))

    # make list of possible latent periods for each premise
    latpd.list <- lapply(
        j.vec, 
        function(premise) unique(with(data, latpd[j == premise & delta == 1]))
    )
    names(latpd.list) <- j.vec

    # keep rows of data where latpd is a possible latent period for j
    latpd.subset <- mapply(
        function(latpd, j) latpd %in% latpd.list[[j]], 
        data$latpd, data$j
    )
    data <- data[latpd.subset,]

    # lik.data[[j]][[latpd]] is data for exposure set of j with latpd
    lik.data <- lapply(
        j.vec,
        function(j) {
            jl.data <- lapply(
                latpd.list[[j]],
                function(latpd) data[data$j == j & data$latpd == latpd,]
            )
            names(jl.data) <- latpd.list[[j]]
            return(jl.data)
        }
    )
    names(lik.data) <- j.vec
    return(lik.data)
}

lik.2001 <- likdata(pair.2001)

# Log-logistic likelihood 
# log likelihood contribution from premise j with latent period l
llog.lnLj <- function(jl.data, lnlambda=0, lngamma=0) {
    lambda <- exp(lnlambda)
    gamma <- exp(lngamma)
    lnS <- with(jl.data, -log(1 + (lambda * interval)^gamma))
    h <- with(jl.data,
        gamma * lambda^gamma * interval^(gamma - 1)
        / (1 + (lambda * interval)^gamma)
    )
    return(log(sum(h * jl.data$delta)) + sum(lnS))
}
llog.nlnL <- function(lik.data, lnlambda=0, lngamma=0) {
    # vector of log sum of likelihood contributions from each premise
    lnLj <- sapply(
        lik.data, 
        function(j.data) {
            log(sum(exp(sapply(
                j.data, llog.lnLj, lnlambda = lnlambda, lngamma = lngamma
            ))))
        }
    )
    return(-sum(lnLj))
}

# maximum likelihood estimation without phylogeny
llog.mle <- function(lik.data, surv.data, uninf=0) {
    nlnL <- function(lnlambda=0, lngamma=0) {
        # infected log likelihood contribution
        nlnL.inf <- llog.nlnL(lik.data, lnlambda, lngamma)

        # uninfected log likelihood contribution
        lambda <- exp(lnlambda)
        gamma <- exp(lngamma)
        nlnL.uninf <- with(surv.data, 
            sum(log(1 + (lambda * (Tend - Tinf))^gamma))
        )
        return(nlnL.inf + uninf * nlnL.uninf)
    }
    return(mle(nlnL))
}

fit.2001 <- llog.mle(lik.2001, fmdv.2001)
# MLE with uninfected farms (6, 12, 24)
fit2001.esc6 <- llog.mle(lik.2001, fmdv.2001, uninf = 6)
fit2001.esc12 <- llog.mle(lik.2001, fmdv.2001, uninf = 12)
fit2001.esc24 <- llog.mle(lik.2001, fmdv.2001, uninf = 24)


## Analysis with genetic sequence data
# reconstruct pairwise data set from likelihood data
pair.data <- function(lik.data) {
    # combine all data rows from lists in lik.data into a data frame
    do.call(
        rbind,
        lapply(lik.data, function(x) do.call(rbind, x))
    )
}
data.2001 <- pair.data(lik.2001)

# list of infection set for each premise
infsets <- function(data) {
    j.vec <- unique(data$j)
    Vj.list <- lapply(
        j.vec,
        function(j) unique(data$i[data$j == j & data$delta == 1])
    )
    names(Vj.list) <- j.vec
    return(Vj.list)
}

V.2001 <- infsets(data.2001)

# number of transmission trees
prod(sapply(V.2001, length))

# phylogeny rescaled to show onsets of infectiousness and relabeled
tree.2001 <- read.tree("S4_Text.tree")
# label interior nodes are (ntips + 1):(2 * ntips - 1) starting from root
tree.2001$node.label <- 1:tree.2001$Nnode + length(tree.2001$tip.label)

plot.phylo(tree.2001, label.offset = 1, font = 1)
title(
    main = "2001 FMDV outbreak PhyML phylogeny", 
    xlab = "Onset of infectiousness"
)
day0 <- as.Date("2001-02-19")
dates <- as.Date(c("2001-03-15", "2001-04-01", "2001-04-15", "2001-05-01", "2001-05-15", "2001-06-01"))
axis(1, at = dates - day0 - 25, labels = format(dates, "%b %d"))

## Descendant constraints: first hosts and postorder host sets
postorder <- function(tree, fmdv, pairdata) {
    inftime <- fmdv$Tinf
    names(inftime) <- fmdv$Premise
    ntips <- length(tree$tip.label)
    # leaves are labeled 1:ntips
    # interior nodes are labeled (ntips + 1):(2 * ntips - 1)
    leaves <- 1:ntips
    root <- ntips + 1

    V <- infsets(pairdata)
    # retrieve node labels; d is in 1:(2 * ntips - 1)
    label <- function(d) ifelse( 
            d %in% leaves, 
            tree$tip.label[d], toString(tree$node.label[d - ntips])
    )
    first <- list() # list of first hosts
    D <- list()     # list of postorder host sets

    # calculate postorder host sets in postorder traversal
    dfs.post <- function(node) {
        if (node %in% leaves) {
            leaf <- label(node)
            first[[leaf]] <<- leaf
            D[[leaf]] <<- leaf
        } else {
            # children of node
            desc <- tree$edge[tree$edge[,1] == node, 2]
            # function is applied first to children, then to node
            dfs.post(desc[1])
            dfs.post(desc[2])

            # back to node
            # postorder host sets of children
            desc1 <- label(desc[1])
            desc2 <- label(desc[2])
            # first hosts
            first1 <- first[[desc1]]
            first2 <- first[[desc2]]
            first[[label(node)]] <<- ifelse(
                inftime[[first1]] <= inftime[[first2]], first1, first2
            )
            # calculate D* for each child
            Dstar <- function(d) {
                if (first[[d]] %in% D[[d]]) {
                    return(union(V[[first[[d]] ]], D[[d]]))
                } else {
                    return(D[[d]])
                }
            }
            Dstar1 <- Dstar(desc1)
            Dstar2 <- Dstar(desc2)

            # Theorem 3
            D[[label(node)]] <<- intersect(Dstar1, Dstar2) 
        }
    }
    # begin recursion at root
    dfs.post(root)
    return(list(first = first, D = D))
}

d.2001 <- postorder(tree.2001, fmdv.2001, pair.2001)

# tree labeled with first hosts
tree2001.first <- tree.2001
tree2001.first$node.label <- with(tree.2001, 
    sapply(
        1:Nnode + length(tip.label), 
        function(n) d.2001$first[[toString(n)]])
)
# Figure 6
plot.phylo(tree2001.first, show.node.label = TRUE, label.offset = 1, font = 1)
day0 <- as.Date("2001-02-19")
title(xlab = "Onset of infectiousness")
day0 <- as.Date("2001-02-19")
dates <- as.Date(c("2001-03-15", "2001-04-01", "2001-04-15", "2001-05-01", "2001-05-15", "2001-06-01"))
axis(1, at = dates - day0 - 25, labels = format(dates, "%b %d"))

# tree labeled with postorder host sets
tree2001.desc <- tree.2001
tree2001.desc$node.label <- with(tree2001.desc,
    sapply(
        1:Nnode + length(tip.label), 
        function(n) paste(
            "{", toString(d.2001$D[[toString(n)]]), "}", sep = ""
        )
    )
)

# Figure 7
plot.phylo(
    tree2001.desc, x.lim = c(0, 105), y.lim = c(0, 13), font = 1,
    show.node.label = TRUE, label.offset = 1
)
title(xlab = "Onset of infectiousness             ")
text(0, 13, "Leaf hosts and infectious sets are known.", adj = 0)
text(85, 1:12, adj = 0,
    labels = sapply(
        infsets(data.2001), 
        function(infset) paste("{", toString(infset), "}", sep = "")
    )[tree.2001$tip.label]
)
text(85, 13, "Infectious set", adj = 0)
text(85, 5, "{}", adj = 0)
day0 <- as.Date("2001-02-19")
dates <- as.Date(c("2001-03-15", "2001-04-01", "2001-04-15", "2001-05-01", "2001-05-15", "2001-06-01"))
axis(1, at = dates - day0 - 25, labels = format(dates, "%b %d"))

## Ancestral constraints: host sets
preorder <- function(tree, first, D) {
    ntips <- length(tree$tip.label)
    leaves <- 1:ntips
    root <- ntips + 1

    # retrieve node labels; d is in 1:(2 * ntips - 1)
    label <- function(d) ifelse( 
            d %in% leaves, 
            tree$tip.label[d], toString(tree$node.label[d - ntips])
    )
    H <- list()     # list of host sets

    # calculate host sets in preorder traversal
    dfs.pre <- function(node) {
        if (node == root) {
            root.label <- label(node)
            H[[root.label]] <<- D[[root.label]]
        } else {
            node.label <- label(node)
            parent <- tree$edge[tree$edge[, 2] == node, 1]

            # Theorem 4
            A = union(H[[label(parent)]], first[[node.label]])
            H[[node.label]] <<- intersect(A, D[[node.label]])
        }
        if (!(node %in% leaves)) {
            # children of node
            desc <- tree$edge[tree$edge[,1] == node, 2]
            # function is applied first to node, then to children
            dfs.pre(desc[1])
            dfs.pre(desc[2])
        }
     }
     # begin recursion at root
     dfs.pre(root)
     return(H)
}

h.2001 <- preorder(tree.2001, d.2001$first, d.2001$D)

# tree labeled with host sets
tree2001.host <- tree.2001
tree2001.host$node.label <- with(tree2001.host,
    sapply(
        1:Nnode + length(tip.label), 
        function(n) {
            hostset <- h.2001[[toString(n)]]
            if (!is.null(hostset)) {
                paste("{", toString(hostset), "}", sep = "")
            } else "{K}"
        }
    )
)

# Figure 8
plot.phylo(
    tree2001.host, x.lim = c(0, 105), y.lim = c(0, 13), font = 1,
    show.node.label = TRUE, label.offset = 1
)
title(xlab = "Onset of infectiousness             ")
text(0, 13, "Root host and postorder host sets are known.", adj = 0)
text(85, 13, "Postorder hosts\n(interior nodes)", adj = 0)
text(
    85, adj = 0,
    c(11.5, 10.75, 9.875, 8.94, 6.5, 5.75, 3.9, 3.4, 2.75, 1.8),
    labels = c(
        "{P}", "{P}", "{L, O, C}", "{K, L, O}", "{K, L}", "{K}", "{K}", 
        "{M, I}", "{G}", "{E, F}"
    )
)
day0 <- as.Date("2001-02-19")
dates <- as.Date(c("2001-03-15", "2001-04-01", "2001-04-15", "2001-05-01", "2001-05-15", "2001-06-01"))
axis(1, at = dates - day0 - 25, labels = format(dates, "%b %d"))

# move L, J, and E to improve transmission tree plots
fmdv.2001a <- within(fmdv.2001, {
    # move L toward E
    L <- match("L", Premise)
    E <- match("E", Premise)
    Latitude[L] <- .85 * Latitude[L] + .15 * Latitude[E]
    Longitude[L] <- .85 * Longitude[L] + .15 * Longitude[E]

    # move J toward G
    J <- match("J", Premise)
    G <- match("G", Premise)
    Latitude[J] <- .9 * Latitude[J] + .1 * Latitude[G]
    Longitude[J] <- .9 * Longitude[J] + .1 * Longitude[G]

    # move E toward K
    K <- match("K", Premise)
    Latitude[E] <- .85 * Latitude[E] + .15 * Latitude[K]
    Longitude[E] <- .85 * Longitude[E] + .15 * Longitude[K]
})

# Figure 9
par(mfrow = c(2, 2), mar = c(1, 1, 1, 1))
# K -> C and C -> P
tree2001.KC <- tree.2001
tree2001.KC$node.label <- with(tree2001.host,
    sapply(
        1:Nnode + length(tip.label), 
        function(n) {
            hostset <- h.2001[[toString(n)]]
            if (!is.null(hostset)) toString(hostset)
            else "K"
        }
    )
)
tree2001.KC$node.label[c(7, 8, 9)] <- c("K or L", "K", "C")
plot.phylo(
    tree2001.KC, font = 2, show.node.label = TRUE, label.offset = 2,
)
with(fmdv.2001a, {
    plot(Longitude, Latitude, pch = NA, axes = FALSE, xlab = NA, ylab = NA)
    infectors <- c("K", "P", "P", "K", "K", "F", "G", "I")
    infectees <- c("O", "D", "M", "L", "F", "G", "I", "J")
    x0 <- Longitude[match(infectors, Premise)]
    y0 <- Latitude[match(infectors, Premise)]
    x1 <- Longitude[match(infectees, Premise)]
    y1 <- Latitude[match(infectees, Premise)]
    arrows(x0, y0, x1, y1, col = gray(.5), angle = 15)
    Einfectors <- match(c("K", "L"), Premise)
    Einfectees <- match("E", Premise)
    arrows(
        Longitude[Einfectors], Latitude[Einfectors],
        Longitude[Einfectees], Latitude[Einfectees],
        lty = "dotted", col = gray(.3), angle = 15
    )
    infectors <- match(c("K", "C"), Premise)
    infectees <- match(c("C", "P"), Premise)
    arrows(
        Longitude[infectors], Latitude[infectors],
        Longitude[infectees], Latitude[infectees],
        lty = "dashed", col = gray(.3), angle = 15
    )
    text(Longitude, Latitude, labels = Premise, font = 2)
})

# O -> C and C -> P
tree2001.OOC <- tree2001.KC
tree2001.OOC$node.label[c(8, 9)] <- c("O", "C or O")
plot.phylo(tree2001.OOC, font = 2, show.node.label = TRUE, label.offset = 2)
with(fmdv.2001a, {
    plot(Longitude, Latitude, pch = NA, axes = FALSE, xlab = NA, ylab = NA)
    infectors <- c("K", "P", "P", "K", "K", "F", "G", "I")
    infectees <- c("O", "D", "M", "L", "F", "G", "I", "J")
    x0 <- Longitude[match(infectors, Premise)]
    y0 <- Latitude[match(infectors, Premise)]
    x1 <- Longitude[match(infectees, Premise)]
    y1 <- Latitude[match(infectees, Premise)]
    arrows(x0, y0, x1, y1, col = gray(.5), angle = 15)
    Einfectors <- match(c("K", "L", "O", "C"), Premise)
    Einfectees <- match(c("E", "E", "P", "P"), Premise)
    arrows(
        Longitude[Einfectors], Latitude[Einfectors],
        Longitude[Einfectees], Latitude[Einfectees],
        lty = "dotted", col = gray(.3), angle = 15
    )
    infectors <- match("O", Premise)
    infectees <- match("C", Premise)
    arrows(
        Longitude[infectors], Latitude[infectors],
        Longitude[infectees], Latitude[infectees],
        lty = "dashed", col = gray(.3), angle = 15
    )
    text(Longitude, Latitude, labels = Premise, font = 2)
})
#dev.off()

## Maximum likelihood with genetic sequence data
phydata.2001 <- within(data.2001, delta <- 0)

infectee <- c("O", "D", "M", "L", "F", "G", "I", "J", "C", "P", "E")
infectors <- list(
    c("K", "P", "P", "K", "K", "F", "G", "I", "K", "C", "K"),
    c("K", "P", "P", "K", "K", "F", "G", "I", "K", "C", "L"),
    c("K", "P", "P", "K", "K", "F", "G", "I", "O", "C", "K"),
    c("K", "P", "P", "K", "K", "F", "G", "I", "O", "C", "L"),
    c("K", "P", "P", "K", "K", "F", "G", "I", "O", "O", "K"),
    c("K", "P", "P", "K", "K", "F", "G", "I", "O", "O", "L")
)

# calculate weight for each transmission tree
weight <- function(infectors) {
    deg <- table(infectors) # number of infections due to each infector
    odds <- seq(1, 21, 2)   # first 11 odd numbers
    return(1 / prod(sapply(deg, function(k) prod(odds[1:k]))))
}
w <- sapply(infectors, weight)
w <- w / sum(w)

# make list of likdata for each transmission tree
vdata <- function(infector) {
    phydata <- phydata.2001
    for (k in 1:length(infectee)) {
        indices <- with(phydata, i == infector[k] & j == infectee[k])
        phydata$delta[indices] <- 1
    }
    return(likdata(phydata))
}
phylik.2001 <- lapply(infectors, vdata)

# maximum likelihood estimation with phylogeny
phyllog.nlnL <- function(phylik.data, lnlambda=0, lngamma=0) {
    L.inf <- exp(-sapply(phylik.data, llog.nlnL, lnlambda, lngamma))
    return(-log(sum(w * L.inf)))
}
phyllog.mle <- function(phylik.data, surv.data, uninf=0) {
    nlnL <- function(lnlambda=0, lngamma=0) {
        # infected log likelihood contribution
        # function llog.nlnL is defined in the analysis without a phylogeny
        #L.inf <- exp(-sapply(phylik.data, llog.nlnL, lnlambda, lngamma))
        #nlnL.inf <- -log(sum(w * L.inf))
        nlnL.inf <- phyllog.nlnL(phylik.data, lnlambda, lngamma)

        # uninfected log likelihood contribution
        lambda <- exp(lnlambda)
        gamma <- exp(lngamma)
        nlnL.uninf <- with(surv.data, 
            sum(log(1 + (lambda * (Tend - Tinf))^gamma))
        )
        return(nlnL.inf + uninf * nlnL.uninf)
    }
    return(mle(nlnL))
}

phyt.2001 <- phyllog.mle(phylik.2001, fmdv.2001)
# MLE with uninfected farms (6, 12, 24)
phyt2001.esc6 <- phyllog.mle(phylik.2001, fmdv.2001, uninf = 6)
phyt2001.esc12 <- phyllog.mle(phylik.2001, fmdv.2001, uninf = 12)
phyt2001.esc24 <- phyllog.mle(phylik.2001, fmdv.2001, uninf = 24)


## Hazard functions
t <- seq(0, 15, length = 500)
llog.h <- function(t, lnlambda, lngamma) {
    lambda <- exp(lnlambda)
    gamma <- exp(lngamma)
    return(gamma * lambda^gamma * t^(gamma - 1) / (1 + (lambda * t)^gamma))
}

# Figure 10
plot(
    t, llog.h(t, coef(fit.2001)["lnlambda"], coef(fit.2001)["lngamma"]),
    type = "l", xlim = c(0, 12), col = gray(.4),
    xlab = "Days since onset of infectiousness",
    ylab = "Hazard of infectious contact"
)
lines(t,
    llog.h(
        t, coef(fit2001.esc6)["lnlambda"], coef(fit2001.esc6)["lngamma"]
    ), lty = "dashed", col = gray(.4)
)
lines(t, 
    llog.h(
        t, coef(fit2001.esc12)["lnlambda"], coef(fit2001.esc12)["lngamma"]
    ), lty = "dotdash", col = gray(.4)
)
lines(t, 
    llog.h(
        t, coef(fit2001.esc24)["lnlambda"], coef(fit2001.esc24)["lngamma"]
    ), lty = "dotted", col = gray(.4)
)
lines(t, llog.h(t, coef(phyt.2001)["lnlambda"], coef(phyt.2001)["lngamma"]))
lines(t,
    llog.h(
        t, coef(phyt2001.esc6)["lnlambda"], coef(phyt2001.esc6)["lngamma"]
    ), lty = "dashed"
)
lines(t, 
    llog.h(
        t, coef(phyt2001.esc12)["lnlambda"], coef(phyt2001.esc12)["lngamma"]
    ), lty = "dotdash"
)
lines(t, 
    llog.h(
        t, coef(phyt2001.esc24)["lnlambda"], coef(phyt2001.esc24)["lngamma"]
    ), lty = "dotted"
)
legend(
    "topleft", lty = c("solid", "dashed", "dotdash", "dotted"),
    legend = c(" 0 escaped", " 6 escaped", "12 escaped", "24 escaped")
)

# Build picture of likelihood
# without phylogeny
lnlambda.points <- seq(-3.6, -1.3, by = .02)
lngamma.points <- seq(-0.5, 1.8, by = .02)
vllog.nlnL <- Vectorize(
    function(lnlambda=0, lngamma=0) llog.nlnL(lik.2001, lnlambda, lngamma)
)
lik.matrix <- exp(
    -outer(lnlambda.points, lngamma.points, vllog.nlnL) - logLik(fit.2001)
)
persp3d(lik.matrix, color = "gray")

# with phylogeny
vphyllog.nlnL <- Vectorize(function(lnlambda=0, lngamma=0) {
    phyllog.nlnL(phylik.2001, lnlambda, lngamma)
})
phylik.matrix <- exp(
    -outer(lnlambda.points, lngamma.points, vphyllog.nlnL) - logLik(phyt.2001)
)
persp3d(phylik.matrix, color = "gray")

# sample from likelihood grid
lsamples <- function(mat, size) {
    lnlambda.wts <- apply(mat, 1, sum)
    lnlambda.indices <- sample.int(
        length(lnlambda.points), size, replace = TRUE, prob = lnlambda.wts
    )
    lngamma.sample <- sapply(
        lnlambda.indices, 
        function(index) sample(lngamma.points, 1, prob = mat[index,])
    )
    return(data.frame(
        lnlambda = lnlambda.points[lnlambda.indices],
        lngamma = lngamma.sample
    ))
}

# collect samples and calculate pointwise 95% confidence intervals
set.seed(2001)
MCparams <- lsamples(lik.matrix, 4000)
#MCparams <- as.data.frame(rmvnorm(4000, coef(fit.all), vcov(fit.all)))
hupper <- rep(NA, 500)
hlower <- rep(NA, 500)
k <- 0
for (time in t) {
    k <- k + 1
    haz <- mapply(llog.h, rep(time, 1000), MCparams$lnlambda, MCparams$lngamma)
    hupper[k] <- quantile(haz, .975)
    hlower[k] <- quantile(haz, .025)
}

phyMCparams <- lsamples(phylik.matrix, 4000)
#phyMCparams <- as.data.frame(rmvnorm(4000, coef(phyt.all), vcov(phyt.all)))
phy.hupper <- rep(NA, 500)
phy.hlower <- rep(NA, 500)
k <- 0
for (time in t) {
    k <- k + 1
    haz <- mapply(
        llog.h, rep(time, 1000), phyMCparams$lnlambda, phyMCparams$lngamma
    )
    phy.hupper[k] <- quantile(haz, .975)
    phy.hlower[k] <- quantile(haz, .025)
}

# Figure 11
plot(
    t, llog.h(t, coef(fit.2001)["lnlambda"], coef(fit.2001)["lngamma"]),
    type = "l", lty = "dashed", xlim = c(0, 12), ylim = c(0, .36),
    xlab = "Days since onset of infectiousness",
    ylab = "Hazard of infectious contact"
)
polygon(c(t, rev(t)), c(hupper, rev(hlower)), col = gray(.9), lty = "dotted")
polygon(c(t, rev(t)), c(phy.hupper, rev(phy.hlower)), col = gray(.6))
lines(
    t, llog.h(t, coef(phyt.2001)["lnlambda"], coef(phyt.2001)["lngamma"])
)
lines(
    t, llog.h(t, coef(fit.2001)["lnlambda"], coef(fit.2001)["lngamma"]),
    lty = "dotted"
)
lines(t, hupper, lty = "dotted")
lines(t, hlower, lty = "dotted")
legend(
    "topleft", legend = c("Without phylogeny", "With phylogeny"), 
    lty = c("dotted", "solid"), pch = NA, fill = c(gray(.9), gray(.6))
)
