# Supplementary material for: Molecular Infectious Disease Epidemiology: Survival Analysis and Algorithms Linking Phylogenies to Transmission Trees
Source: PLoS Comput Biol. 2016 Apr 12;12(4):e1004869. doi: 10.1371/journal.pcbi.1004869 (PMC4829193; doi:10.1371/journal.pcbi.1004869)
Supplement: S4 Text — Used in S3 Text. (TREE) [file pcbi.1004869.s008.tree]

(((F:19, (G:20, (I:15, J:22):20):20):10, (K:5, (L:8, E:16):5):5):5, (O:22, (C:17, (P:6, (M:12, D:10):10):15):15):5);
